# Supplementary material for: Mechanisms of organotropism in breast cancer and predicting metastasis to distant organs using deep learning
Source: Discov Oncol. 2025 Jun 11;16:1056. doi: 10.1007/s12672-025-02905-5 (PMC12158884; doi:10.1007/s12672-025-02905-5)
Supplement: Supplementary file 6 — Supplementary material 6. [file 12672_2025_2905_MOESM6_ESM.xlsx]

## Sheet: Bulk
GEO ID	Metastasis site	Data type
GSE14018	(brain, lung, bone, liver)	Bulk
GSE14017	(brain, lung, bone)	Bulk
GSE14020	(brain, lung, bone, liver)	Bulk
GSE12276	(Primary)	Bulk
GSE5327	(primary)	Bulk
GSE193103	(primary) (brain, lung, liver)	Bulk
GSE124647	(primary) (lung, bone, liver)	Bulk
GSE124648	(primary)	Bulk
GSE56493	(primary) (liver)	Bulk
GSE10893​	(primary) (brain, lung, liver)	Bulk
GSE184869	(primary) (brain)	Bulk
GSE209998	(primary) (brain, bone, lung, liver)	Bulk
GSE2034	(primary) (bone)	Bulk
GSE43837	(primary) (brain)	Bulk
GSE46928	(primary) (brain)	Bulk

## Sheet: scRNA-seq
GEO ID	Metastasis site	Data type	Dissociation Protocol	Library Preparation Kit	Sequencing Platform
GSE190772	bone	scRNA-seq	10X genomic cell isolation protocol	10X genomic single cell RNA protocol V3 3' end single cell RNA	Illumina NovaSeq 6000
GSE143423	brain	scRNA-seq	Tumor Dissociation Kit (Miltenyi Biotec), 37°C, 15 min enzymatic dissociation, filtered through 20 μm strainer	10× Genomics Chromium 3′ v2 Library Kit	Illumina HiSeq X Ten
GSE249361	liver	scRNA-seq	Tissues transported in MACS tissue storage solution (Miltenyi Biotec) on ice; enzymatically dissociated with collagenase P (Roche), DNase I (Roche), collagenase III (Sigma-Aldrich), hyaluronidase (Sigma-Aldrich); filtered through 40 μm cell strainer, red blood cell lysis, resuspended in PBS with 0.4% BSA	10× Genomics Chromium Single Cell 5′ Library and Gel Bead Kit (V1.1)	Illumina NovaSeq 6000
GSE211146	lung	scRNA-seq	Live, LIN-/hDC298+ single breast primary tumor and metastatic cells from lung were sorted into 384 well plates; cDNA prepared using modified SmartSeq2	Homebrew adapted version of SmartSeq2 for cDNA preparation	Illumina NovaSeq 6000
GSE225600	primary	scRNA-seq	Cell suspension from primary tumor loaded into 10× Chromium Controller	10× Genomics Chromium Next GEM Single Cell 3′ Reagent Kits v3.1, 10× Genomics Visium Spatial Gene Expression Slide & Reagents Kit	Illumina NovaSeq 6000
