# Supplementary material for: Mechanisms of organotropism in breast cancer and predicting metastasis to distant organs using deep learning
Source: Discov Oncol. 2025 Jun 11;16:1056. doi: 10.1007/s12672-025-02905-5 (PMC12158884; doi:10.1007/s12672-025-02905-5)
Supplement: Supplementary file 7 — Supplementary material 7. [file 12672_2025_2905_MOESM7_ESM.xlsx]

## Sheet: Pri_Brain_DEG
SYMBOL	logFC	AveExpr	t	P.Value	adj.P.Val	B	group
ZNF235	0.489605	6.00615	4.43563	3.97E-05	0.334985	0.925151	Up
HILPDA	0.940332	9.69835	4.27783	6.87E-05	0.334985	0.558824	Up
RP3-334F4.2	0.441299	5.84789	4.15256	0.000105327	0.334985	0.271693	Up
LCT	0.675834	6.73017	4.1485	0.000106785	0.334985	0.262459	Up
CYP2J2	0.676853	7.87482	3.91195	0.000235581	0.536311	-0.269417	Up
ACE2	1.57534	5.76835	3.83423	0.000303998	0.536311	-0.440997	Up
KRT20	0.641355	5.30824	3.784	0.000357966	0.536311	-0.550998	Up
MAS1	0.503672	7.41798	3.74256	0.000409286	0.536311	-0.641193	Up
SEC14L1P1	0.549256	5.82661	3.67846	0.000502773	0.536311	-0.779699	Up
ERBB4	1.35126	6.93565	3.67166	0.000513807	0.536311	-0.794315	Up
ZIC3	0.521172	6.25708	3.65875	0.0005354	0.536311	-0.822031	Up
TNFRSF1A	-0.542388	9.25337	-3.60893	0.000627161	0.536311	-0.928531	Down
NAT2	0.573055	7.07058	3.52919	0.000805863	0.536311	-1.09729	Up
DAZL	0.471437	4.87472	3.50188	0.000877535	0.536311	-1.15463	Up
OR1D5	0.464248	5.59782	3.4828	0.000931135	0.536311	-1.19453	Up
HTR5A	0.433232	6.26009	3.45184	0.00102479	0.536311	-1.25901	Up
UGT2B17	0.832142	5.14417	3.42642	0.0011083	0.536311	-1.3117	Up
CYB5R3	-0.653081	10.1049	-3.37492	0.00129763	0.536311	-1.41776	Down
TCHH	0.5911	5.77323	3.37139	0.0013117	0.536311	-1.42501	Up
ITM2B	-0.523122	10.5918	-3.3643	0.00134031	0.536311	-1.43952	Down
MAK16	0.529519	8.24101	3.36281	0.00134643	0.536311	-1.44258	Up
OR12D2	0.425409	6.45008	3.32064	0.0015301	0.536311	-1.52852	Up
TBR1	0.40796	5.66486	3.31937	0.00153599	0.536311	-1.5311	Up
ZNF507	0.421827	6.89737	3.2933	0.00166161	0.536311	-1.58392	Up
B4GALT4	0.41391	6.73242	3.27189	0.00177193	0.536311	-1.62708	Up
RSF1	0.727822	6.4762	3.26282	0.00182071	0.536311	-1.64532	Up
DNAJC13	-0.569088	7.46387	-3.26043	0.00183375	0.536311	-1.65011	Down
QDPR	-0.813685	9.42645	-3.25195	0.00188086	0.536311	-1.66714	Down
RPL10L	0.580821	6.35803	3.25003	0.00189168	0.536311	-1.67099	Up
RP3-334F4.1	0.414069	7.8795	3.24961	0.00189406	0.536311	-1.67184	Up
CD81	-0.547111	11.347	-3.23927	0.00195337	0.536311	-1.69253	Down
RP4-710M16.1	0.420444	7.90944	3.22694	0.00202641	0.536311	-1.71717	Up
PSG7	0.406928	7.16879	3.22641	0.0020296	0.536311	-1.71823	Up
CABP5	0.414469	6.42939	3.21731	0.00208522	0.536311	-1.73637	Up
C4BPB	0.618162	6.46362	3.20207	0.00218158	0.536311	-1.76668	Up
GOLGA6A	0.428371	5.86672	3.19113	0.00225331	0.536311	-1.78837	Up
PNMT	1.17537	7.52138	3.18518	0.00229324	0.536311	-1.80015	Up
STAG3L4	0.454607	5.46286	3.17555	0.00235931	0.536311	-1.8192	Up
HOXB9	0.513047	5.22653	3.16862	0.00240794	0.536311	-1.83288	Up
LRPAP1	-0.88194	9.17998	-3.1653	0.0024316	0.536311	-1.83944	Down
BTG4	0.461763	5.82632	3.1526	0.00252403	0.536311	-1.86444	Up
ITGB1BP2	0.520915	5.73343	3.13823	0.00263258	0.536311	-1.89266	Up
MAP2K6	0.651779	6.81788	3.12945	0.00270102	0.536311	-1.90986	Up
GALNT14	0.850012	7.16302	3.12615	0.00272712	0.536311	-1.9163	Up
CHML	0.440567	5.329	3.1198	0.00277815	0.536311	-1.92872	Up
UFM1	-0.837405	9.03514	-3.11364	0.00282851	0.537759	-1.94075	Down
HIST1H4D	0.4676	6.153	3.10294	0.00291794	0.5389	-1.9616	Up
PTCD2	0.414153	7.35737	3.09634	0.00297441	0.5389	-1.97443	Up
NUCKS1	-0.631613	8.91339	-3.09454	0.00299002	0.5389	-1.97794	Down
PYY2	0.69042	7.63781	3.08087	0.00311083	0.5389	-2.00445	Up
STAB2	0.531044	7.00613	3.07574	0.00315741	0.5389	-2.0144	Up
CA14	0.571993	7.45483	3.06595	0.00324801	0.5389	-2.03333	Up
ASIP	0.435019	6.35431	3.06382	0.00326804	0.5389	-2.03744	Up
HAVCR1	0.43371	5.17765	3.04863	0.0034142	0.5389	-2.06671	Up
GEMIN8	0.454865	5.93992	3.03742	0.00352604	0.5389	-2.08827	Up
LGALS14	0.429172	6.49643	3.02973	0.00360466	0.5389	-2.10301	Up
NCALD	0.967836	7.68649	3.02845	0.00361796	0.5389	-2.10547	Up
GABRA4	0.470448	5.97081	3.02532	0.0036505	0.5389	-2.11146	Up
KLK12	0.500946	7.01074	3.00449	0.00387447	0.552268	-2.15125	Up
TGFB1I1	-0.972048	7.38999	-3.00231	0.00389858	0.552268	-2.1554	Down
PECR	0.53132	6.80918	2.97971	0.00415758	0.554976	-2.19836	Up
OAZ1	-0.47861	11.3289	-2.96887	0.00428732	0.554976	-2.21887	Down
ALG8	0.646114	9.57367	2.96547	0.00432876	0.554976	-2.22529	Up
TCL1A	0.437039	7.25805	2.96489	0.00433591	0.554976	-2.22639	Up
AKAP10	0.577389	7.48857	2.96208	0.00437048	0.554976	-2.23169	Up
RP11-429B14.4	0.44319	7.28453	2.95518	0.00445652	0.554976	-2.2447	Up
S100G	1.0251	5.57015	2.94286	0.00461418	0.554976	-2.2679	Up
NSA2	0.528595	10.702	2.92071	0.00491073	0.554976	-2.30944	Up
MC2R	0.441122	6.5921	2.92027	0.00491677	0.554976	-2.31025	Up
SFXN3	-0.429919	7.81023	-2.91369	0.00500822	0.554976	-2.32254	Down
ACTN1	-0.734142	9.30898	-2.90693	0.00510394	0.554976	-2.33516	Down
TRAF6	0.446646	7.65411	2.89458	0.00528302	0.554976	-2.35813	Up
RHOH	0.75453	8.43133	2.89277	0.00530977	0.554976	-2.36149	Up
TFB1M	0.425244	7.4968	2.87637	0.00555789	0.554976	-2.39191	Up
STX17	0.468625	6.94751	2.85636	0.00587512	0.554976	-2.42885	Up
MYCNOS	0.445059	5.97118	2.85595	0.0058818	0.554976	-2.42961	Up
CPOX	-0.927486	6.00987	-2.83066	0.0063069	0.554976	-2.47601	Down
STATH	0.539892	4.78962	2.8209	0.00647859	0.554976	-2.49386	Up
XCL1	0.517917	5.69328	2.81398	0.00660284	0.554976	-2.50649	Up
ATXN3L	0.490271	5.10281	2.80449	0.00677679	0.554976	-2.52376	Up
LY9	0.426627	6.59208	2.79609	0.00693414	0.554976	-2.539	Up
TDRD1	0.498313	6.20828	2.76767	0.00749233	0.554976	-2.59038	Up
SLCO5A1	0.430033	6.02292	2.76716	0.00750281	0.554976	-2.59131	Up
CD80	0.406125	7.17152	2.76511	0.00754467	0.554976	-2.595	Up
UPK1A	0.512304	6.2538	2.76503	0.00754614	0.554976	-2.59513	Up
CSRP1	-0.664593	10.3363	-2.75223	0.0078126	0.554976	-2.61814	Down
TPM2	-0.844942	6.76597	-2.74415	0.00798525	0.554976	-2.63263	Down
MNS1	0.75939	5.48794	2.7392	0.00809249	0.554976	-2.64146	Up
LOC100996756	0.69385	6.26539	2.73747	0.00813035	0.554976	-2.64456	Up
TSPAN4	-0.915645	7.08046	-2.73569	0.0081696	0.554976	-2.64775	Down
HK1	-0.521131	10.515	-2.73499	0.00818499	0.554976	-2.64899	Down
SMARCE1	0.611901	9.54291	2.73342	0.00821961	0.554976	-2.65179	Up
IFT22	0.495308	6.43603	2.73327	0.00822304	0.554976	-2.65207	Up
RNF187	-0.67927	9.74402	-2.73265	0.00823676	0.554976	-2.65317	Down
SMR3B	0.60208	6.20738	2.73256	0.00823888	0.554976	-2.65334	Up
NME8	0.556026	5.89523	2.73134	0.00826596	0.554976	-2.65551	Up
ENTPD7	0.45876	7.04835	2.72903	0.00831756	0.554976	-2.65964	Up
ERAL1	0.556597	7.7897	2.72868	0.00832529	0.554976	-2.66025	Up
IFNB1	0.427664	6.12752	2.72655	0.00837325	0.554976	-2.66406	Up
RPS6KA6	0.529529	6.1783	2.7236	0.00843983	0.554976	-2.6693	Up
EXPH5	0.5788	6.89706	2.72323	0.0084484	0.554976	-2.66997	Up
ZSCAN31	0.775398	7.16439	2.72258	0.008463	0.554976	-2.67112	Up
POLR1C	0.443822	8.39362	2.72242	0.00846664	0.554976	-2.6714	Up
CD1B	0.546868	6.97725	2.722	0.0084762	0.554976	-2.67215	Up
C4BPA	0.454111	7.29787	2.71018	0.00874946	0.554976	-2.69315	Up
ETFB	-0.957333	9.34002	-2.70835	0.00879268	0.554976	-2.69641	Down
IKZF3	0.409597	5.23782	2.70821	0.00879584	0.554976	-2.69665	Up
ANXA2P2	0.516148	9.974	2.70297	0.00892025	0.554976	-2.70594	Up
PXMP4	0.430982	8.75654	2.70001	0.00899116	0.554976	-2.71118	Up
HTR1D	0.431288	6.37256	2.69626	0.00908159	0.554976	-2.7178	Up
ZBTB44	0.47443	7.73963	2.68484	0.00936279	0.554976	-2.73796	Up
PLTP	-0.951557	7.72868	-2.68452	0.00937076	0.554976	-2.73853	Down
ANKEF1	0.662331	6.09268	2.68426	0.00937726	0.554976	-2.73898	Up
UGT2B15	0.564604	6.28347	2.67905	0.00950819	0.554976	-2.74815	Up
PDYN	0.417745	6.1169	2.67709	0.00955806	0.554976	-2.75161	Up
PPM1D	-0.772091	6.70633	-2.66858	0.00977673	0.554976	-2.76655	Down
FAM114A2	0.415796	8.12495	2.6635	0.0099095	0.554976	-2.77546	Up
SLC10A3	-0.506606	7.63938	-2.65087	0.0102465	0.554976	-2.79754	Down
P2RX2	0.427645	6.39077	2.64961	0.0102806	0.554976	-2.79974	Up
GUSB	-0.585656	10.3287	-2.64952	0.0102832	0.554976	-2.7999	Down
HSD17B2	0.988259	6.89817	2.64727	0.0103445	0.554976	-2.80383	Up
ANXA2P1	0.465886	6.65129	2.64376	0.010441	0.554976	-2.80996	Up
NFU1	-0.813164	7.68827	-2.64284	0.0104664	0.554976	-2.81156	Down
ZC3H4	-0.437172	8.57082	-2.62329	0.0110194	0.554976	-2.84552	Down
ARHGEF38	0.434986	7.3573	2.62105	0.0110844	0.554976	-2.8494	Up
NCOA3	0.48678	8.43346	2.61478	0.0112683	0.554976	-2.86024	Up
CCDC7	0.41128	7.2035	2.61412	0.0112879	0.554976	-2.86139	Up
CUZD1	0.407667	6.37649	2.6011	0.0116791	0.554976	-2.88384	Up
XDH	0.449	8.15229	2.59576	0.0118432	0.554976	-2.89302	Up
ERO1LB	0.426124	5.57687	2.59502	0.0118662	0.554976	-2.8943	Up
ERVH-4	0.659765	7.04393	2.58978	0.0120294	0.554976	-2.90329	Up
BCL2L14	0.459326	7.48249	2.57983	0.0123452	0.554976	-2.92034	Up
CYP2A7	0.930017	6.79571	2.57175	0.0126072	0.554976	-2.93415	Up
PGLS	-0.593981	8.67287	-2.56901	0.0126972	0.554976	-2.93884	Down
SH2D4A	0.514809	7.03833	2.56029	0.0129874	0.554976	-2.95369	Up
ZSCAN16	0.625059	6.21703	2.56029	0.0129874	0.554976	-2.95369	Up
PSG1	0.465398	6.58654	2.55909	0.0130276	0.554976	-2.95572	Up
ZNF257	0.483515	4.82757	2.55642	0.0131179	0.554976	-2.96026	Up
PNRC1	-0.479853	8.13473	-2.55501	0.013166	0.554976	-2.96267	Down
SERPINB2	0.419461	6.05534	2.54031	0.013675	0.554976	-2.98758	Up
CTNNB1	-0.97517	9.22555	-2.53442	0.0138839	0.554976	-2.99753	Down
MRPL23	-0.891055	7.75371	-2.53357	0.0139144	0.554976	-2.99898	Down
NINJ1	-0.478927	8.65094	-2.53103	0.0140056	0.554976	-3.00326	Down
FLNA	-0.729391	8.85331	-2.52603	0.0141866	0.554976	-3.01169	Down
NEUROD4	0.532173	6.0119	2.51756	0.0144981	0.554976	-3.02593	Up
TMPRSS4	0.560142	6.874	2.51334	0.0146556	0.554976	-3.03302	Up
VPS4A	-0.409334	8.81538	-2.51161	0.0147205	0.554976	-3.03591	Down
GML	0.414371	7.28692	2.51003	0.0147803	0.554976	-3.03857	Up
MIPEP	0.537676	7.87695	2.50917	0.0148129	0.554976	-3.04002	Up
TUBB6	-0.683557	9.21275	-2.5069	0.0148991	0.554976	-3.04382	Down
COL6A2	-0.947502	7.94596	-2.50506	0.0149692	0.554976	-3.04689	Down
PRL	0.441769	6.52358	2.49468	0.015371	0.554976	-3.06425	Up
BPIFA1	0.459357	7.4712	2.48748	0.015655	0.554976	-3.07624	Up
TSPYL1	-0.552108	8.50823	-2.48449	0.0157745	0.554976	-3.08122	Down
USP46	0.488319	7.19328	2.47846	0.0160179	0.554976	-3.09124	Up
GNA11	-0.521217	8.29929	-2.47515	0.016153	0.554976	-3.09673	Down
CDX1	0.526133	7.50291	2.46621	0.0165226	0.554976	-3.11153	Up
SH3GL2	0.550982	5.04662	2.46419	0.0166073	0.554976	-3.11487	Up
PFN1	-0.971951	9.86404	-2.46178	0.0167089	0.554976	-3.11886	Down
MYL9	-0.973019	8.13772	-2.45962	0.0168003	0.554976	-3.12242	Down
GATAD2A	-0.681409	8.94139	-2.45937	0.0168109	0.554976	-3.12284	Down
LAMB3	-0.845224	6.77545	-2.45883	0.0168337	0.554976	-3.12372	Down
CHIC2	-0.505424	7.8936	-2.44981	0.0172212	0.554976	-3.13859	Down
MVP	-0.5413	8.18176	-2.44898	0.0172572	0.554976	-3.13996	Down
ELL2	0.554469	6.5958	2.44727	0.0173317	0.554976	-3.14277	Up
NUDT13	0.40723	4.80765	2.44616	0.0173798	0.554976	-3.14458	Up
AICDA	0.445522	5.61168	2.44573	0.0173987	0.554976	-3.14529	Up
ZNF442	0.730725	5.30869	2.44468	0.0174448	0.554976	-3.14702	Up
PI15	0.542378	6.33678	2.44116	0.0176	0.554976	-3.15281	Up
TRIOBP	-0.450276	8.63785	-2.43704	0.017783	0.554976	-3.15956	Down
CHKA	0.532453	7.99748	2.4352	0.0178654	0.554976	-3.16257	Up
MCOLN1	-0.420013	8.04882	-2.43475	0.0178856	0.554976	-3.16331	Down
MAN2B2	-0.486397	6.80731	-2.43265	0.0179801	0.554976	-3.16675	Down
AADAC	0.615763	6.19004	2.43131	0.0180404	0.554976	-3.16894	Up
TSPO	-0.73306	9.36092	-2.43086	0.0180609	0.554976	-3.16968	Down
CBX8	0.4162	6.31838	2.43049	0.0180774	0.554976	-3.17027	Up
TECR	-0.66102	9.06441	-2.42857	0.0181648	0.554976	-3.17342	Down
PEX5L	0.420883	5.76854	2.42726	0.0182244	0.554976	-3.17556	Up
RPP40	0.590211	9.02112	2.42687	0.0182421	0.554976	-3.17619	Up
RBM3	-0.535801	7.30637	-2.42682	0.0182445	0.554976	-3.17628	Down
OR1A1	0.572947	6.47508	2.4226	0.0184382	0.554976	-3.18316	Up
VIM	-0.730606	11.5906	-2.42121	0.0185024	0.554976	-3.18543	Down
BACE2	-0.951165	8.7673	-2.412	0.018933	0.560697	-3.20043	Down
ECH1	-0.726737	9.06446	-2.41119	0.0189714	0.560697	-3.20175	Down
GPR56	-0.578215	8.4327	-2.41019	0.0190187	0.560697	-3.20337	Down
TEX15	0.413419	5.5046	2.40639	0.0191997	0.560697	-3.20954	Up
NNT	-0.732205	6.36193	-2.40518	0.0192575	0.560697	-3.2115	Down
LINC00894	0.40946	6.95274	2.40515	0.0192589	0.560697	-3.21155	Up
TSR3	-0.433877	7.30866	-2.39382	0.0198095	0.562877	-3.22991	Down
CSNK2A2	-0.515991	7.37836	-2.39227	0.0198855	0.562877	-3.2324	Down
BMX	0.407383	6.6874	2.3909	0.0199532	0.562877	-3.23461	Up
CSRNP3	0.424896	5.52663	2.37779	0.0206116	0.562877	-3.25573	Up
SMARCD3	-0.637096	6.65935	-2.37663	0.020671	0.562877	-3.25761	Down
PARK7	0.477116	12.0725	2.37639	0.0206832	0.562877	-3.25799	Up
TRAV8-3	0.409546	5.28097	2.37439	0.0207859	0.562877	-3.26121	Up
RCN3	-0.425883	7.2706	-2.3742	0.0207953	0.562877	-3.2615	Down
ZNF213-AS1	0.50071	5.83581	2.36975	0.0210252	0.562877	-3.26865	Up
GDF9	0.410569	6.86361	2.36894	0.0210671	0.562877	-3.26995	Up
SDC2	-0.758219	8.7053	-2.36869	0.0210801	0.562877	-3.27034	Down
CCL25	0.546024	6.83183	2.36849	0.0210904	0.562877	-3.27066	Up
TPM4	-0.533731	8.2538	-2.36814	0.0211086	0.562877	-3.27122	Down
CEBPB	-0.60691	10.9162	-2.36631	0.0212043	0.562877	-3.27416	Down
AURKC	0.414911	7.09544	2.36548	0.0212475	0.562877	-3.27549	Up
MCTS1	0.49621	9.59531	2.36535	0.0212544	0.562877	-3.2757	Up
ERVH-6	0.447999	7.23317	2.35935	0.0215707	0.562877	-3.28529	Up
PKN1	-0.450144	7.22788	-2.35648	0.0217236	0.562877	-3.28988	Down
TEX40	0.437949	7.29745	2.35501	0.0218026	0.562877	-3.29224	Up
KIF5B	-0.529647	8.90037	-2.34734	0.022217	0.562877	-3.30446	Down
CDC6	0.512568	6.00171	2.34649	0.0222632	0.562877	-3.30581	Up
CBR1	-0.413492	6.9546	-2.34584	0.0222983	0.562877	-3.30683	Down
TLX3	0.605385	6.06002	2.34204	0.0225074	0.562877	-3.31289	Up
BLM	0.421275	8.25186	2.34197	0.0225108	0.562877	-3.31298	Up
C14orf169	-0.537946	8.38734	-2.34148	0.0225382	0.562877	-3.31377	Down
MAGT1	-0.432779	6.82192	-2.33598	0.0228435	0.562877	-3.3225	Down
KCNA2	0.452453	6.70946	2.32636	0.0233862	0.562877	-3.33772	Up
CARS2	-0.454433	8.87097	-2.32503	0.0234623	0.562877	-3.33982	Down
EMR1	0.447172	6.98158	2.3245	0.0234924	0.562877	-3.34066	Up
MSN	-0.81617	9.4526	-2.3228	0.0235904	0.562877	-3.34335	Down
CTSD	-0.852657	8.5013	-2.32117	0.0236841	0.562877	-3.34592	Down
PTGES3	-0.470575	10.7757	-2.31697	0.0239273	0.562877	-3.35254	Down
USP32P2	-0.542929	7.42745	-2.31623	0.0239703	0.562877	-3.3537	Down
PLA2G3	0.462794	7.5993	2.30715	0.0245054	0.562877	-3.36799	Up
KIAA0485	0.556941	7.66162	2.3067	0.0245317	0.562877	-3.36869	Up
NOP16	0.457912	7.31341	2.30625	0.0245587	0.562877	-3.3694	Up
CERS6	0.71802	8.51548	2.30579	0.0245864	0.562877	-3.37013	Up
RPL3L	0.543293	6.86593	2.30476	0.0246478	0.562877	-3.37174	Up
NIT2	0.491409	9.71623	2.30236	0.0247915	0.562877	-3.3755	Up
FBXL15	-0.762387	6.35776	-2.29647	0.0251472	0.562877	-3.38472	Down
SEPT10	-0.725466	7.69733	-2.29241	0.0253956	0.562877	-3.39107	Down
WIPI1	-0.447169	7.94582	-2.28929	0.0255878	0.562877	-3.39595	Down
CCL11	0.524834	6.64379	2.28925	0.0255904	0.562877	-3.39601	Up
ITGB2	-0.782019	8.49761	-2.28903	0.0256037	0.562877	-3.39635	Down
GSTA4	0.643947	9.89526	2.28196	0.0260443	0.562877	-3.40737	Up
TMEM57	0.48474	6.5883	2.28147	0.0260748	0.562877	-3.40813	Up
BMP15	0.515033	6.58305	2.28015	0.0261579	0.562877	-3.41018	Up
SPINK4	0.405663	6.54637	2.27418	0.0265361	0.562877	-3.41945	Up
RASIP1	-0.417365	7.44934	-2.27252	0.0266421	0.562877	-3.42203	Down
CDV3	-0.430716	8.46825	-2.26746	0.0269684	0.562877	-3.42988	Down
SMAD7	-0.449415	7.57303	-2.26556	0.0270912	0.562877	-3.43281	Down
PSMD12	-0.533652	8.40882	-2.25906	0.0275164	0.562877	-3.44286	Down
TMEM184B	-0.548745	8.01788	-2.25772	0.0276049	0.562877	-3.44493	Down
LOXL1	-0.615067	7.41186	-2.25722	0.0276379	0.562877	-3.4457	Down
PEX11A	0.497045	7.92776	2.25699	0.0276536	0.562877	-3.44606	Up
TAPBPL	-0.509664	6.63206	-2.25363	0.0278764	0.562877	-3.45124	Down
CYBA	-0.698885	8.74004	-2.24492	0.0284621	0.562877	-3.46463	Down
ARMCX1	-1.05124	7.58995	-2.24347	0.0285611	0.562877	-3.46687	Down
CPQ	-0.456568	7.485	-2.24156	0.0286911	0.562877	-3.4698	Down
SLC12A5	0.74437	6.84706	2.23882	0.0288794	0.562877	-3.47401	Up
ATP6V0B	-0.715138	9.98874	-2.23855	0.0288977	0.562877	-3.47441	Down
TLR6	0.412404	6.1026	2.23852	0.0288997	0.562877	-3.47446	Up
ELL3	0.519652	7.66434	2.23821	0.0289211	0.562877	-3.47494	Up
CHRNA5	0.472769	6.07158	2.23647	0.0290412	0.562877	-3.4776	Up
CD14	-0.792641	8.53141	-2.23347	0.0292488	0.562877	-3.48219	Down
USP36	-0.415447	5.3003	-2.23248	0.0293179	0.562877	-3.48371	Down
SH3BGRL3	-0.519926	9.13537	-2.23089	0.0294292	0.562877	-3.48614	Down
SERPINI2	0.427929	5.54986	2.224	0.0299141	0.562877	-3.49666	Up
BCL2L13	-0.458928	8.42602	-2.22262	0.0300119	0.562877	-3.49875	Down
NARS2	0.484858	8.35472	2.22056	0.0301592	0.562877	-3.5019	Up
CLEC1A	0.521788	7.11897	2.21879	0.0302858	0.562877	-3.5046	Up
E4F1	-0.663793	6.79115	-2.21604	0.0304834	0.562877	-3.50877	Down
ZSCAN18	-0.474964	7.68032	-2.21568	0.0305096	0.562877	-3.50933	Down
RNASET2	-0.427154	9.97486	-2.215	0.0305582	0.562877	-3.51035	Down
PCCA	-0.725684	6.29361	-2.21087	0.0308583	0.562877	-3.51663	Down
SLC25A14	0.471612	8.54786	2.20899	0.0309955	0.562877	-3.51948	Up
ZNHIT3	0.579128	8.78127	2.20694	0.0311456	0.562877	-3.52258	Up
RAPGEF6	0.60528	8.39022	2.19726	0.0318645	0.562877	-3.53723	Up
OSBPL8	-0.653801	8.91316	-2.19608	0.0319531	0.562877	-3.53901	Down
MAP1LC3B	-0.434458	8.41888	-2.19232	0.0322368	0.562877	-3.54468	Down
DENND1C	0.419814	7.29001	2.18848	0.0325286	0.562877	-3.55046	Up
RNF19A	0.539296	6.66701	2.18798	0.0325669	0.562877	-3.55121	Up
ATF7	0.408676	6.76551	2.18657	0.0326752	0.562877	-3.55334	Up
DSN1	-0.598792	5.817	-2.18636	0.0326911	0.562877	-3.55365	Down
AF090939	0.412342	6.66569	2.18501	0.0327948	0.562877	-3.55568	Up
TAX1BP1	0.60825	9.14169	2.18274	0.0329693	0.562877	-3.55908	Up
TNN	0.609427	6.50863	2.17782	0.0333514	0.562877	-3.56646	Up
NEK7	-0.674998	9.15943	-2.17298	0.0337313	0.562877	-3.57372	Down
TNFSF18	0.511929	6.22339	2.17241	0.0337763	0.562877	-3.57457	Up
HOXD10	0.4106	5.96567	2.16703	0.0342032	0.562877	-3.58261	Up
SLBP	-0.571407	8.45787	-2.16377	0.0344638	0.562877	-3.58747	Down
EVA1B	-0.500031	6.498	-2.1631	0.0345179	0.562877	-3.58847	Down
MGMT	-0.484039	6.86671	-2.1626	0.0345581	0.562877	-3.58922	Down
TTLL7	0.458352	7.02175	2.15899	0.0348498	0.562877	-3.59459	Up
PNMA1	-0.563635	8.86209	-2.15487	0.0351856	0.562877	-3.60072	Down
LPPR1	0.512172	6.2251	2.15444	0.0352208	0.562877	-3.60136	Up
PDZRN3	-0.797807	6.16107	-2.1544	0.0352241	0.562877	-3.60142	Down
RAD23A	-0.414809	8.5289	-2.15402	0.0352551	0.562877	-3.60199	Down
PLD3	-0.591712	8.32184	-2.1528	0.0353554	0.562877	-3.6038	Down
HGD	0.66564	6.61608	2.15111	0.0354943	0.562877	-3.60631	Up
ITPKB	-0.548204	7.95705	-2.15107	0.0354972	0.562877	-3.60636	Down
ZNF236	0.462704	7.89961	2.15038	0.0355541	0.562877	-3.60738	Up
EGLN1	-0.496158	6.32349	-2.14853	0.0357072	0.562877	-3.61013	Down
NQO1	0.758397	9.18881	2.14824	0.0357318	0.562877	-3.61057	Up
KIF2A	0.412276	7.47263	2.1474	0.0358013	0.562877	-3.61181	Up
SCCPDH	-0.592306	8.35894	-2.14692	0.0358412	0.562877	-3.61252	Down
CEACAM7	0.473506	5.9959	2.14611	0.0359086	0.562877	-3.61372	Up
HMP19	0.434558	7.4097	2.137	0.0366738	0.562877	-3.62718	Up
MAP1S	-0.461001	6.26787	-2.13683	0.0366887	0.562877	-3.62744	Down
AAMDC	0.640343	7.66846	2.13327	0.0369918	0.562877	-3.63269	Up
TMEM87A	0.487995	9.78192	2.12935	0.0373275	0.562877	-3.63846	Up
RAB3GAP1	0.531635	9.77011	2.12658	0.0375671	0.562877	-3.64254	Up
SLC12A6	0.461183	6.11764	2.12585	0.0376298	0.562877	-3.6436	Up
MCOLN3	0.503643	6.86487	2.12435	0.0377609	0.562877	-3.64582	Up
PLOD3	-0.632718	8.81973	-2.12433	0.037762	0.562877	-3.64584	Down
C6orf10	0.496905	5.26054	2.12398	0.0377929	0.562877	-3.64636	Up
FADS3	-0.457941	7.28135	-2.12256	0.0379162	0.562877	-3.64843	Down
ARHGEF18	-0.516299	8.68642	-2.12073	0.0380766	0.562877	-3.65112	Down
AP5M1	-0.529863	8.63014	-2.11856	0.0382675	0.562877	-3.65431	Down
HRAS	-0.616612	7.2003	-2.11635	0.0384619	0.562877	-3.65754	Down
ATP8A1	0.649578	6.74287	2.11628	0.0384681	0.562877	-3.65764	Up
BTNL8	0.46467	7.47525	2.11188	0.0388589	0.562877	-3.66408	Up
COL16A1	-0.521865	7.36339	-2.10976	0.0390481	0.562877	-3.66717	Down
IL10RB	-0.426997	6.68347	-2.10938	0.0390823	0.562877	-3.66773	Down
RNH1	-0.754663	9.7877	-2.1054	0.0394404	0.562877	-3.67354	Down
PAK1	0.536122	5.50954	2.10432	0.0395388	0.562877	-3.67512	Up
JUNB	-0.536927	7.58256	-2.09641	0.0402602	0.564452	-3.68662	Down
GBAP1	-0.406747	8.70055	-2.09538	0.0403547	0.564769	-3.68811	Down
TMX1	-0.462426	8.75939	-2.09153	0.0407118	0.564769	-3.69371	Down
PNKP	-0.423154	7.01004	-2.09036	0.0408199	0.564769	-3.6954	Down
EPB41L1	-0.513869	6.83162	-2.08466	0.0413535	0.566253	-3.70365	Down
ATP6V0C	-0.640613	9.54031	-2.08155	0.041648	0.567425	-3.70815	Down
HPCAL1	-0.429282	8.05909	-2.08089	0.0417099	0.567653	-3.7091	Down
ASAP1-IT1	0.521346	7.00812	2.07965	0.0418283	0.568647	-3.7109	Up
ERV3-2	0.461335	5.50597	2.07823	0.0419633	0.569174	-3.71294	Up
DDAH2	-0.553422	9.10249	-2.07748	0.042035	0.569174	-3.71403	Down
KIR3DX1	0.430329	6.10207	2.07632	0.0421456	0.569875	-3.71569	Up
CHPT1	-0.590332	9.01828	-2.07328	0.0424373	0.570005	-3.72007	Down
NFKBIA	-0.406522	10.7802	-2.07286	0.0424777	0.570005	-3.72067	Down
HDGFRP3	-0.569964	7.47075	-2.07271	0.0424927	0.570005	-3.7209	Down
SCN10A	0.474324	7.56699	2.07129	0.0426296	0.570774	-3.72294	Up
BGN	-0.741585	8.63416	-2.06968	0.0427852	0.570774	-3.72525	Down
ST5	-0.639665	8.03807	-2.06805	0.0429432	0.570927	-3.72759	Down
CTGF	-1.0892	7.89306	-2.06696	0.0430495	0.571021	-3.72915	Down
LGALS3BP	-0.963548	9.48465	-2.06499	0.0432422	0.572617	-3.73198	Down
YWHAH	-0.552119	8.57236	-2.06455	0.0432854	0.572617	-3.73262	Down
CRISP2	0.497919	4.5314	2.05812	0.0439191	0.572617	-3.74183	Up
DCK	-0.801693	6.10492	-2.05447	0.0442827	0.572617	-3.74705	Down
RAD51	0.461815	7.10849	2.05308	0.044422	0.572617	-3.74904	Up
DNMT3B	0.505348	7.52349	2.05279	0.044451	0.572617	-3.74945	Up
PENK	0.562372	5.92225	2.05258	0.0444719	0.572617	-3.74975	Up
CYP2A6	0.669074	7.32385	2.05093	0.0446374	0.573584	-3.7521	Up
PERP	-0.744928	8.69638	-2.04815	0.0449174	0.574669	-3.75606	Down
DRAP1	-0.514889	7.55529	-2.04575	0.0451611	0.574728	-3.75948	Down
FLJ20712	0.415634	6.47611	2.04258	0.0454843	0.575709	-3.76399	Up
FSCN1	-0.440146	6.25512	-2.04095	0.0456511	0.575709	-3.76631	Down
CLDND1	-0.615525	7.9539	-2.03543	0.0462206	0.576518	-3.77414	Down
PCOLCE	-0.495408	8.62577	-2.03498	0.0462666	0.576518	-3.77477	Down
CSTB	-0.613427	11.1489	-2.03346	0.046425	0.577008	-3.77693	Down
CTBP1	-0.480537	9.59239	-2.0327	0.0465042	0.577008	-3.77801	Down
ZNF391	0.479622	4.93868	2.03076	0.0467069	0.577008	-3.78076	Up
ITGA6	-0.450937	8.2474	-2.03018	0.046768	0.577008	-3.78158	Down
ZNF37BP	0.445154	6.34071	2.02061	0.0477791	0.577008	-3.79508	Up
TMC5	1.21584	6.36478	2.02022	0.0478208	0.577008	-3.79563	Up
MINPP1	-0.53725	6.9067	-2.0163	0.0482406	0.577008	-3.80115	Down
ARF6	-0.433136	8.71858	-2.01363	0.0485285	0.577008	-3.8049	Down
PLK2	0.659862	8.58085	2.01175	0.0487329	0.577008	-3.80755	Up
TUBB3	-0.538823	9.30809	-2.01107	0.0488065	0.577008	-3.8085	Down
FAM173A	-0.535174	6.9348	-2.01095	0.0488195	0.577008	-3.80867	Down
HSPA2	-0.784289	7.978	-2.01043	0.048876	0.577008	-3.8094	Down
NUDT7	0.455257	6.72471	2.00996	0.0489268	0.577008	-3.81005	Up
PRND	0.437499	5.92604	2.00753	0.0491919	0.577008	-3.81346	Up
GPS2	-0.448215	7.63609	-2.00701	0.0492489	0.577008	-3.81419	Down
ATP13A2	-0.577115	6.93489	-2.00645	0.0493109	0.577008	-3.81498	Down
SIL1	-0.516959	8.47676	-2.00383	0.0495984	0.577008	-3.81864	Down
RRAS	-0.647735	7.84762	-2.00296	0.0496944	0.577008	-3.81986	Down
LOC51145	0.563701	5.36947	2.00166	0.0498382	0.577008	-3.82168	Up
IMPA2	-0.692589	8.21673	-2.00082	0.0499306	0.577008	-3.82285	Down

## Sheet: Pri_Bone_DEG
SYMBOL	logFC	AveExpr	t	P.Value	adj.P.Val	B	group
CD44	-0.5554	10.2858	-5.68439	3.22E-08	0.000404183	8.31936	Down
ABCC5	0.537312	10.0628	5.42726	1.22E-07	0.000763513	7.12286	Up
SUCO	0.422096	9.91998	4.76645	2.98E-06	0.00748228	4.25536	Up
SLC35E3	0.504637	7.83929	4.5882	6.68E-06	0.0119817	3.53521	Up
IGKC	-1.0038	9.83807	-4.50163	9.81E-06	0.0128629	3.19389	Down
CWF19L1	-0.615703	6.75521	-4.3827	1.64E-05	0.0151236	2.73415	Down
SLC19A2	0.5884	9.93962	4.34772	1.91E-05	0.0151236	2.60092	Up
RACGAP1	0.429551	9.32024	4.32733	2.09E-05	0.0151236	2.52372	Up
ITGA6	-0.573041	8.49633	-4.28097	2.54E-05	0.0151236	2.34934	Down
IGLL5	-0.927838	8.57795	-4.27803	2.57E-05	0.0151236	2.33831	Down
CD27	-0.67982	8.11402	-4.25169	2.87E-05	0.0151236	2.24002	Down
IGLV1-44	-1.11111	9.71243	-4.2355	3.07E-05	0.0151236	2.17987	Down
IGLJ3	-0.82932	7.61349	-4.22476	3.21E-05	0.0151236	2.14008	Down
MSMB	1.18363	6.58042	4.19093	3.70E-05	0.0155208	2.01532	Up
EEF1A2	1.06758	8.61007	4.19029	3.71E-05	0.0155208	2.01298	Up
TBC1D19	0.669358	6.09421	4.18114	3.85E-05	0.0156015	1.97938	Up
MALL	-0.596385	8.21247	-4.15245	4.34E-05	0.0160399	1.87447	Down
TNNT1	1.27114	6.64146	4.13458	4.67E-05	0.0162808	1.80945	Up
CCL23	-0.546221	5.25244	-4.065	6.20E-05	0.018613	1.55864	Down
SH2D1A	-0.521043	6.57354	-4.06039	6.32E-05	0.018613	1.54216	Down
FGFBP1	-0.594049	6.86494	-4.05984	6.34E-05	0.018613	1.54018	Down
TNFRSF11B	-0.77633	5.33931	-4.05966	6.34E-05	0.018613	1.53956	Down
PSAT1	-0.549656	7.40513	-4.0444	6.74E-05	0.018613	1.48511	Down
APC2	-0.452354	5.67748	-4.03399	7.03E-05	0.018613	1.44805	Down
TSPAN13	0.464498	12.5185	4.03194	7.09E-05	0.018613	1.44079	Up
LDLRAD4	0.410685	8.55316	4.02936	7.17E-05	0.018613	1.43161	Up
IL27RA	-0.457089	7.92466	-4.02303	7.35E-05	0.018613	1.40916	Down
PP14571	1.08985	6.45575	4.00951	7.76E-05	0.018613	1.36133	Up
TOM1L1	0.518033	9.83695	4.00731	7.83E-05	0.018613	1.35353	Up
CCR6	-0.544859	6.2698	-3.99735	8.15E-05	0.018613	1.31838	Down
IGK	-0.903966	5.79931	-3.97106	9.05E-05	0.018613	1.22599	Down
IGHG1	-0.663352	5.81811	-3.9658	9.24E-05	0.0186389	1.20758	Down
NR0B1	-0.425393	5.87398	-3.96259	9.36E-05	0.0186389	1.19635	Down
RECQL4	0.915133	6.05181	3.95026	9.83E-05	0.0187063	1.15328	Up
DCAKD	-0.489583	5.3812	-3.88592	0.000126598	0.0207654	0.930473	Down
ACKR3	0.454155	8.95847	3.87819	0.000130481	0.0207654	0.90392	Up
HLA-G	-0.483145	12.0839	-3.85766	0.000141346	0.0218964	0.833644	Down
LOC101930405	-0.752842	5.86165	-3.84158	0.000150446	0.0227445	0.778847	Down
LCP1	-0.445441	9.4608	-3.81304	0.000167982	0.0232029	0.682071	Down
SLC25A28	-0.421032	8.48405	-3.80956	0.000170245	0.0232029	0.670331	Down
NUAK1	0.473111	9.59326	3.80083	0.000176058	0.0232029	0.640874	Up
WFDC1	0.651018	7.09157	3.79852	0.000177626	0.0232029	0.633098	Up
MZB1	-1.10116	7.5428	-3.77729	0.000192679	0.0243364	0.561768	Down
PRSS50	-0.631318	6.50741	-3.77483	0.000194502	0.0243364	0.553513	Down
REPS2	0.671725	7.82201	3.75541	0.000209448	0.0245622	0.488636	Up
TTC26	0.512508	6.66159	3.73287	0.000228164	0.0254102	0.413675	Up
IGHM	-0.906303	8.89347	-3.72512	0.000234946	0.0258605	0.388032	Down
CD79A	-0.619196	7.61853	-3.7213	0.000238364	0.0260087	0.375386	Down
MYC	-0.620429	9.95983	-3.69728	0.000260941	0.0262839	0.296202	Down
M6PR	-0.4092	8.57521	-3.68532	0.000272927	0.026654	0.256926	Down
NOX4	0.448429	8.28788	3.6821	0.000276234	0.026654	0.246396	Up
IGLL3P	-0.906767	11.0503	-3.68	0.000278423	0.026654	0.239495	Down
MPHOSPH9	0.522838	6.1663	3.67487	0.000283816	0.026654	0.222724	Up
HLA-J	-0.441317	11.2194	-3.63893	0.000324476	0.0288743	0.105745	Down
ARRB2	-0.563308	7.93918	-3.63298	0.000331705	0.0288743	0.0865059	Down
IGLC1	-0.999429	12.4637	-3.61945	0.000348741	0.0292734	0.0427852	Down
RNF19A	-0.763107	6.94134	-3.61905	0.000349259	0.0292734	0.0414911	Down
SPAG16	0.583673	8.23669	3.61852	0.000349937	0.0292734	0.0397969	Up
PFKFB3	0.436383	9.89522	3.60175	0.000372254	0.0298355	-0.014143	Up
KCTD3	0.459865	8.99986	3.59976	0.000374996	0.0298355	-0.0205457	Up
SLC1A1	0.757301	8.46862	3.57454	0.000411343	0.0322596	-0.101208	Up
CD37	-0.510753	7.67298	-3.56529	0.00042548	0.0325133	-0.130656	Down
CLGN	0.892396	7.15163	3.55792	0.000437072	0.0326696	-0.154074	Up
RASA2	-0.507313	6.79251	-3.55386	0.000443595	0.0326696	-0.166977	Down
LEPREL4	0.53951	8.00651	3.55327	0.000444541	0.0326696	-0.168834	Up
CCDC88C	-0.52599	6.40423	-3.5416	0.000463805	0.0334473	-0.205775	Down
CXCL1	-0.591015	7.0069	-3.52832	0.000486685	0.0343085	-0.247692	Down
CD38	-0.591859	7.82685	-3.51343	0.000513587	0.0349183	-0.294505	Down
IGLV6-57	-0.492844	3.8003	-3.51277	0.000514814	0.0349183	-0.296582	Down
HHLA3	-0.542608	7.16912	-3.5071	0.000525449	0.0352584	-0.314367	Down
CPB1	1.20626	8.86944	3.48325	0.000572465	0.0372191	-0.388872	Up
IGHD	-0.682987	7.0635	-3.46219	0.000617212	0.0381167	-0.454254	Down
HLA-DRA	-0.651325	12.1789	-3.44911	0.000646644	0.0381167	-0.494701	Down
FA2H	0.442404	7.65071	3.4471	0.000651267	0.0381167	-0.500885	Up
RUNX3	-0.407149	8.65002	-3.43533	0.00067906	0.0390864	-0.53715	Down
SRY	-0.517334	4.5551	-3.43388	0.000682545	0.0391077	-0.541592	Down
FJX1	-0.419884	7.88203	-3.41807	0.000721792	0.0402535	-0.590085	Down
KLK8	-0.483708	7.81339	-3.41094	0.000740165	0.0405376	-0.611879	Down
COL11A1	0.889086	10.6218	3.40913	0.000744905	0.0405376	-0.617412	Up
CLEC10A	-0.499626	7.69923	-3.40885	0.000745647	0.0405376	-0.618276	Down
EPN3	0.502437	8.23252	3.40861	0.000746269	0.0405376	-0.618998	Up
TOMM22	-0.485833	8.02914	-3.40335	0.000760222	0.0409411	-0.635056	Down
MRPL4	-0.432289	8.87587	-3.39806	0.000774495	0.0410058	-0.651175	Down
ROPN1B	-0.663398	7.54737	-3.394	0.00078561	0.0411046	-0.663521	Down
VSTM4	0.690022	5.97264	3.37871	0.000828833	0.0416859	-0.709912	Up
KRT18	0.465388	13.43	3.37134	0.000850462	0.0416859	-0.732216	Up
CRIP1	0.693176	11.8513	3.36375	0.00087326	0.0418933	-0.755113	Up
BTN3A2	-0.442266	8.35785	-3.35636	0.000896036	0.0422702	-0.777395	Down
GPRC5A	0.690438	10.2875	3.35443	0.000902079	0.0423943	-0.783209	Up
LOC100293211	-0.585871	4.65641	-3.32205	0.00100911	0.0448896	-0.880155	Down
CHI3L2	-0.455021	8.55741	-3.31959	0.00101772	0.044966	-0.887499	Down
SLC2A8	0.460951	7.05179	3.30943	0.00105397	0.0460244	-0.917736	Up
DEF6	-0.514502	6.63177	-3.30482	0.00107078	0.0461724	-0.931402	Down
CXCR2	-0.610868	4.71082	-3.29598	0.0011038	0.0469127	-0.957623	Down
SNAI1	-0.494601	6.39571	-3.28224	0.00115693	0.0477944	-0.998197	Down
ASPN	0.673706	11.2725	3.28061	0.00116341	0.0477944	-1.00302	Up
NPPC	-0.584538	5.09059	-3.27849	0.00117184	0.0477944	-1.00925	Down
MMP11	0.497352	10.4449	3.27722	0.00117696	0.0477944	-1.01301	Up
NEK2	0.417983	8.21548	3.2757	0.00118308	0.0478881	-1.01748	Up
COL10A1	0.677651	10.6505	3.27334	0.00119263	0.047965	-1.02441	Up
PRRG4	-0.459684	7.61408	-3.26241	0.00123783	0.0488438	-1.0565	Down
HSPB1	0.499843	12.7252	3.25642	0.00126331	0.0492299	-1.07406	Up
TFF3	1.04503	11.2162	3.25427	0.00127255	0.0492837	-1.08034	Up
XAF1	-0.448834	8.78126	-3.24158	0.00132849	0.050823	-1.11741	Down
SURF2	0.500115	7.0368	3.23569	0.00135518	0.0512869	-1.13454	Up
GUSBP11	-0.507852	9.7812	-3.22834	0.00138926	0.0517284	-1.15593	Down
CYP24A1	-0.651443	5.22479	-3.21259	0.00146487	0.0530303	-1.20154	Down
KCNK5	-0.40794	7.64877	-3.20417	0.00150689	0.0540673	-1.22588	Down
GSTP1	-0.443989	10.3836	-3.203	0.00151277	0.0540673	-1.22923	Down
OSGEPL1	-0.411888	7.54579	-3.20223	0.00151671	0.0540673	-1.23146	Down
C1QTNF3	0.46633	9.1633	3.1983	0.00153677	0.0545503	-1.24276	Up
SFRP1	-0.777122	9.20889	-3.18618	0.00160033	0.0559358	-1.27761	Down
PHLDA2	0.427182	8.30303	3.17724	0.00164873	0.0563713	-1.30321	Up
PRF1	-0.40663	7.93499	-3.16663	0.00170797	0.0570268	-1.33353	Down
KLK7	-0.717888	5.80794	-3.15265	0.001789	0.0581923	-1.37333	Down
CCL2	-0.700304	9.05715	-3.1518	0.00179404	0.0581923	-1.37575	Down
LOC101929272	-0.683771	5.47138	-3.15136	0.00179662	0.0581923	-1.37698	Down
PHACTR1	-0.53507	5.8265	-3.13652	0.00188684	0.0599883	-1.41902	Down
C1QA	-0.439147	9.60386	-3.12835	0.00193834	0.060353	-1.44211	Down
MICAL3	-0.553997	6.86797	-3.12097	0.00198593	0.0610635	-1.4629	Down
GRP	0.664369	8.03872	3.12053	0.00198878	0.0610635	-1.46413	Up
SYNDIG1	0.421907	8.19105	3.11942	0.001996	0.0610635	-1.46724	Up
GSTT2	0.69559	6.27974	3.11906	0.0019984	0.0610635	-1.46827	Up
APBA1	-0.406148	6.13102	-3.11517	0.00202407	0.0614965	-1.4792	Down
VTCN1	-0.799285	9.80985	-3.10899	0.00206548	0.0618559	-1.49656	Down
MYBPC1	-0.756277	7.63893	-3.10361	0.00210211	0.0623482	-1.51162	Down
P2RX3	-0.518363	4.84266	-3.09627	0.00215308	0.0624077	-1.53213	Down
RYR1	-0.697695	5.64221	-3.09612	0.00215415	0.0624077	-1.53256	Down
RND1	0.459386	7.60304	3.09349	0.0021727	0.0625522	-1.53989	Up
DNAJC12	0.760633	9.79794	3.08281	0.0022496	0.0637105	-1.56966	Up
COL5A1	0.421129	10.5339	3.07929	0.00227549	0.0637339	-1.57945	Up
LOC100294145	-0.41622	5.80316	-3.07626	0.00229799	0.0640779	-1.58787	Down
GINS1	0.4123	9.10474	3.06015	0.0024211	0.0658457	-1.6325	Up
FOLR1	-0.464195	8.09331	-3.05947	0.00242639	0.0658457	-1.63436	Down
GNLY	-0.514568	7.12624	-3.05555	0.00245732	0.0661811	-1.64519	Down
POF1B	0.555248	5.94176	3.04997	0.00250197	0.0664117	-1.66057	Up
KRI1	-0.470695	6.90033	-3.04906	0.00250928	0.0664117	-1.66307	Down
IL1R2	-0.548206	5.18756	-3.03633	0.00261424	0.0676784	-1.69806	Down
AGR2	1.30535	11.5669	3.02787	0.00268618	0.0688638	-1.72124	Up
TFF1	1.13217	10.9769	3.02499	0.00271109	0.0688638	-1.72912	Up
IPCEF1	-0.434914	6.59086	-2.9985	0.00295026	0.071192	-1.80122	Down
CXCL3	-0.530657	5.26875	-2.99665	0.00296768	0.0714749	-1.80623	Down
TCL1B	0.470638	6.05954	2.99311	0.00300127	0.071714	-1.81582	Up
GCG	-0.414739	3.61435	-2.99292	0.00300312	0.071714	-1.81635	Down
OSR2	0.430678	8.18042	2.99094	0.00302199	0.07189	-1.82169	Up
FGF9	-0.525588	6.48939	-2.98055	0.00312326	0.0733207	-1.84976	Down
SERPIND1	-0.484547	4.42291	-2.97955	0.00313307	0.0733207	-1.85243	Down
NAT1	0.864743	11.3348	2.9772	0.00315653	0.0733314	-1.85878	Up
NVL	0.528812	8.71534	2.97634	0.00316505	0.0733314	-1.86108	Up
SLC5A7	-0.545069	4.47639	-2.96357	0.0032953	0.0752305	-1.8954	Down
MLPH	0.634842	12.4453	2.95548	0.00338034	0.0764262	-1.91707	Up
PLAT	0.505843	9.79757	2.95288	0.00340802	0.0764379	-1.92401	Up
ZDHHC14	-0.523825	6.82452	-2.94834	0.003457	0.0768055	-1.93614	Down
RAB40AL	-0.492963	4.26541	-2.94787	0.00346207	0.0768055	-1.93739	Down
AMIGO2	0.50818	9.85603	2.9364	0.00358874	0.0785891	-1.96793	Up
GZMB	-0.592675	7.45217	-2.92983	0.00366327	0.0793897	-1.98539	Down
C2orf83	-0.440619	5.31107	-2.92912	0.00367143	0.0793921	-1.98728	Down
ARHGAP4	-0.468784	6.45893	-2.92817	0.00368236	0.0793921	-1.9898	Down
GATA3	0.600991	12.2192	2.91187	0.00387412	0.0815525	-2.0329	Up
KRT5	-0.710394	9.19656	-2.9107	0.00388817	0.0815867	-2.03597	Down
CD7	-0.460276	5.25633	-2.90749	0.00392721	0.0817925	-2.04445	Down
FAM134B	0.466141	8.38958	2.90527	0.00395437	0.0820157	-2.05029	Up
RARRES1	-0.707632	8.6027	-2.9029	0.00398347	0.0822115	-2.05651	Down
PADI2	-0.496204	9.5544	-2.89944	0.00402642	0.0824517	-2.06561	Down
TNFRSF17	-0.867103	5.29118	-2.89442	0.0040895	0.0833037	-2.07879	Down
KRT15	-0.991873	9.1977	-2.89376	0.00409787	0.0833388	-2.08052	Down
SOAT2	-0.425964	5.21878	-2.88133	0.0042582	0.084708	-2.11305	Down
NOS3	-0.444312	4.95658	-2.88035	0.00427109	0.084708	-2.11561	Down
PDE4B	-0.428609	8.25626	-2.88019	0.00427321	0.084708	-2.11603	Down
LRMP	-0.435233	7.27966	-2.87107	0.00439487	0.0857721	-2.1398	Down
THBS2	0.409519	11.9591	2.86079	0.00453576	0.0872926	-2.16651	Up
BIRC3	-0.438797	7.63991	-2.8593	0.00455655	0.0874974	-2.17038	Down
IGJ	-0.870595	9.39626	-2.84608	0.00474458	0.0894366	-2.20459	Down
IL21R	-0.439089	6.09576	-2.8428	0.00479221	0.090019	-2.21303	Down
BCL11A	-0.427934	7.71155	-2.83996	0.00483386	0.0900545	-2.22035	Down
CDX4	-0.406565	4.64395	-2.8322	0.00494946	0.0905051	-2.24032	Down
TYRP1	0.441367	6.4237	2.82469	0.00506372	0.0910435	-2.2596	Up
CDH13	0.456276	5.59646	2.82464	0.00506442	0.0910435	-2.25971	Up
BIK	0.504624	9.03778	2.82245	0.00509828	0.0914222	-2.26534	Up
KCNA2	0.577084	4.80546	2.82175	0.00510906	0.0914528	-2.26712	Up
CR2	-0.693216	5.56758	-2.81969	0.0051411	0.0917647	-2.2724	Down
SLC34A2	-0.457657	6.85973	-2.8181	0.00516587	0.0918718	-2.27646	Down
ALCAM	0.468112	11.3463	2.81795	0.00516821	0.0918718	-2.27684	Up
DDX31	0.470771	6.51068	2.80053	0.00544758	0.0949392	-2.32126	Up
CEACAM6	0.826435	9.80864	2.79588	0.00552453	0.0956162	-2.33309	Up
KRT16	-0.923678	5.01939	-2.79236	0.00558326	0.0963669	-2.34201	Down
CLU	-0.475324	10.6034	-2.77287	0.00591945	0.0995093	-2.39127	Down
PERP	-0.411867	9.57041	-2.77148	0.00594407	0.0995093	-2.39476	Down
ZKSCAN7	0.503226	6.54822	2.76141	0.00612555	0.100162	-2.42008	Up
FSCN2	0.491435	3.32749	2.75928	0.00616456	0.100285	-2.42542	Up
CD8A	-0.42528	8.51045	-2.75005	0.00633624	0.101542	-2.44852	Down
HLA-DOB	-0.57783	7.14018	-2.74231	0.00648352	0.102619	-2.46784	Down
GTF3C5	-0.436403	4.70983	-2.74222	0.00648523	0.102619	-2.46806	Down
SMR3B	-0.507464	4.35614	-2.74141	0.00650083	0.102736	-2.47008	Down
FLRT3	0.537374	7.62029	2.73255	0.0066738	0.104454	-2.49214	Up
MAPKBP1	0.466205	7.51801	2.7308	0.00670836	0.104651	-2.49648	Up
LILRB1	-0.488786	6.71645	-2.72479	0.00682852	0.105186	-2.51139	Down
KLRB1	-0.494528	7.32682	-2.7242	0.00684028	0.105186	-2.51283	Down
SLC30A10	-0.541547	4.56215	-2.7189	0.00694818	0.106065	-2.52597	Down
TTYH1	-0.542821	3.52063	-2.71475	0.00703346	0.106589	-2.53621	Down
TRBC1	-0.456141	9.6266	-2.71422	0.00704447	0.106627	-2.53752	Down
APOBEC3F	-0.456141	5.65306	-2.70671	0.00720174	0.107805	-2.55604	Down
KLK6	-0.458729	7.82734	-2.6942	0.00747067	0.109784	-2.58677	Down
SCUBE2	0.774821	10.2588	2.688	0.00760712	0.110869	-2.60194	Up
KIF5C	0.414705	8.5833	2.68196	0.00774245	0.111226	-2.61671	Up
GFRA1	0.632287	7.38496	2.68	0.00778674	0.111395	-2.62148	Up
GALNT7	0.410836	10.6621	2.67445	0.00791363	0.112331	-2.63501	Up
DDA1	-0.41099	7.2917	-2.66619	0.00810583	0.113916	-2.65509	Down
ESR1	0.630129	9.14539	2.6643	0.00815044	0.113916	-2.65968	Up
SLC6A9	-0.410488	5.37445	-2.65845	0.00828957	0.11405	-2.67383	Down
PRO2964	-0.436915	5.38013	-2.65821	0.00829548	0.11405	-2.67443	Down
PTGDS	-0.479638	9.30973	-2.65681	0.00832905	0.114097	-2.67781	Down
TOX3	0.765865	8.41087	2.65346	0.00841021	0.114833	-2.68591	Up
LTF	-1.06324	10.4183	-2.63318	0.00891642	0.11691	-2.73473	Down
MTERF1	0.41443	6.4331	2.63124	0.00896622	0.117074	-2.73937	Up
FRMPD4	-0.460641	4.68357	-2.63069	0.00898049	0.117112	-2.7407	Down
ZBP1	-0.418352	5.79181	-2.62915	0.00902015	0.117412	-2.74438	Down
EBI3	-0.449306	5.00714	-2.62461	0.00913858	0.118075	-2.75526	Down
RBP1	-0.430117	9.25969	-2.62001	0.0092597	0.118414	-2.76624	Down
RP4-560B9.4	-0.449068	5.58949	-2.61604	0.0093654	0.119046	-2.77571	Down
LENEP	-0.458561	6.22863	-2.60295	0.00972192	0.121176	-2.80684	Down
AKIRIN1	-0.445521	7.6754	-2.60267	0.00972964	0.121176	-2.8075	Down
STEAP1B	-0.414651	5.94381	-2.59729	0.00987987	0.1219	-2.82026	Down
FAR2	0.568516	7.53263	2.59541	0.0099327	0.122192	-2.8247	Up
CRYGA	-0.411634	5.31746	-2.59314	0.00999688	0.122524	-2.83006	Down
PTK6	0.569309	7.10125	2.58916	0.0101105	0.123291	-2.83947	Up
CACNA1H	0.406223	5.33831	2.58411	0.0102563	0.124224	-2.85138	Up
SERPINB5	-0.847156	7.22679	-2.58336	0.0102782	0.124369	-2.85315	Down
SLC4A8	0.552837	6.1967	2.57413	0.0105498	0.126075	-2.87484	Up
WISP3	-0.499131	6.01494	-2.57404	0.0105528	0.126075	-2.87507	Down
ODAM	-0.411252	6.46438	-2.56875	0.0107114	0.126679	-2.88748	Down
GBP1	-0.42706	9.54441	-2.56041	0.0109658	0.128731	-2.90697	Down
ASTN1	-0.464758	5.13139	-2.55729	0.0110625	0.128872	-2.91426	Down
C11orf80	0.546103	7.01978	2.54347	0.0114995	0.131178	-2.94641	Up
ACOX2	0.534476	9.04384	2.54148	0.0115637	0.131432	-2.95103	Up
LAMP3	-0.586218	7.87866	-2.53822	0.0116696	0.132038	-2.95859	Down
ACAP1	-0.456682	5.88992	-2.52885	0.0119784	0.133962	-2.98024	Down
SERPINA1	-0.481805	9.55863	-2.52121	0.0122358	0.135273	-2.99785	Down
CD3G	-0.466377	5.79692	-2.50573	0.0127724	0.138022	-3.03337	Down
KRT6B	-0.552619	8.85419	-2.50405	0.0128322	0.138094	-3.03723	Down
EDN1	-0.445535	7.53219	-2.4951	0.013153	0.139395	-3.05764	Down
GPR110	0.438504	4.67293	2.48264	0.0136117	0.141979	-3.08596	Up
ZNF257	-0.442619	4.40651	-2.47664	0.0138377	0.143194	-3.09955	Down
PDE9A	-0.511045	5.90961	-2.4753	0.0138887	0.143318	-3.10259	Down
PMS2L2	-0.543227	5.53604	-2.47063	0.0140673	0.144537	-3.11313	Down
FOXA1	0.533756	9.98913	2.45977	0.014491	0.146051	-3.1376	Up
CORIN	0.43152	6.53017	2.45323	0.0147516	0.147492	-3.15228	Up
CA12	0.509898	10.7835	2.451	0.0148413	0.147875	-3.15727	Up
SIX3	-0.56501	5.78721	-2.4312	0.0156598	0.152089	-3.20145	Down
CXCL13	-0.930684	8.70368	-2.4301	0.0157068	0.152259	-3.20392	Down
LOC101926913	-0.480576	4.35762	-2.42349	0.0159895	0.153627	-3.21858	Down
NFIX	-0.509076	5.75969	-2.41462	0.0163759	0.154766	-3.2382	Down
P2RX5	-0.558037	6.5934	-2.40481	0.016813	0.156528	-3.25982	Down
SELE	-0.461378	6.69123	-2.40304	0.0168931	0.156908	-3.26372	Down
C16orf59	0.460233	5.48779	2.40052	0.0170075	0.157615	-3.26926	Up
EPHX3	-0.461661	4.56483	-2.39716	0.0171607	0.158429	-3.27661	Down
ST8SIA1	-0.531007	5.32333	-2.39512	0.0172546	0.158499	-3.28108	Down
ACADSB	0.46991	7.33156	2.39208	0.0173953	0.159203	-3.28774	Up
CYP26B1	-0.487873	6.64423	-2.39035	0.0174759	0.159598	-3.29153	Down
TUBB2B	-0.505786	6.23449	-2.38525	0.0177154	0.160794	-3.30269	Down
LCK	-0.412269	7.67582	-2.385	0.017727	0.160794	-3.30322	Down
CYP2B7P	0.824128	8.26418	2.37566	0.0181732	0.162965	-3.32358	Up
MIA	-0.806482	7.1124	-2.36432	0.0187275	0.164253	-3.34815	Down
SLPI	-0.501357	10.072	-2.36302	0.0187925	0.1643	-3.35099	Down
MATN3	0.531119	6.15594	2.35613	0.0191375	0.165859	-3.36586	Up
LMTK2	-0.415716	5.59586	-2.35587	0.0191509	0.165859	-3.36643	Down
KCNK15	0.625405	5.87555	2.35333	0.0192795	0.166268	-3.3719	Up
S100P	0.917909	10.4796	2.35082	0.0194076	0.166998	-3.37731	Up
CAPN6	-0.453641	5.56052	-2.34515	0.0196993	0.168447	-3.38949	Down
SOX10	-0.547927	6.75516	-2.34426	0.0197457	0.168447	-3.39141	Down
NKG7	-0.689218	5.49049	-2.32888	0.0205584	0.171406	-3.42431	Down
KLF13	-0.513993	6.06274	-2.32755	0.0206303	0.171892	-3.42715	Down
SLC6A14	-0.534418	6.55324	-2.32551	0.0207403	0.172009	-3.43149	Down
EIF2S3	-0.481109	8.06327	-2.32356	0.0208463	0.172432	-3.43564	Down
LGALS2	-0.481503	6.47942	-2.31973	0.021056	0.173025	-3.4438	Down
EXOC5	-0.584309	5.14754	-2.31472	0.0213328	0.174387	-3.45443	Down
CLDN1	-0.433852	6.00039	-2.30769	0.0217263	0.175772	-3.46931	Down
SYNM	-0.413693	9.5955	-2.30593	0.0218258	0.176314	-3.47303	Down
MPDU1	-0.455707	6.58439	-2.29909	0.022217	0.178157	-3.48747	Down
KRT23	-0.611004	9.22751	-2.27846	0.0234326	0.18297	-3.53074	Down
RTP4	-0.406974	8.43863	-2.27437	0.0236803	0.184183	-3.53927	Down
IL24	0.450096	4.66187	2.27165	0.0238464	0.184758	-3.54494	Up
DACH1	0.467776	7.10255	2.26837	0.0240484	0.185565	-3.55177	Up
DNALI1	0.675693	7.72589	2.23493	0.0261899	0.193997	-3.62081	Up
TREM2	0.411937	8.29903	2.23099	0.0264526	0.194606	-3.62888	Up
SYNGR3	0.520181	5.93635	2.22254	0.0270243	0.196365	-3.64614	Up
CTSW	-0.446563	5.68547	-2.18872	0.0294213	0.203516	-3.71461	Down
CYP39A1	-0.6158	4.62119	-2.1783	0.030196	0.204756	-3.7355	Down
HTR2B	0.431069	6.13703	2.17792	0.0302248	0.204784	-3.73627	Up
PSD3	0.410383	8.46924	2.15307	0.0321448	0.211578	-3.78568	Up
GZMK	-0.467698	8.23713	-2.12894	0.0341089	0.217494	-3.83314	Down
KRT14	-0.76998	9.54943	-2.12613	0.0343444	0.217984	-3.83864	Down
VNN2	-0.519217	4.97242	-2.12283	0.0346226	0.218643	-3.84508	Down
UGT2B4	-0.560238	2.75194	-2.07874	0.038528	0.22956	-3.93023	Down
PSCA	0.486288	6.0495	2.06501	0.0398179	0.233256	-3.95638	Up
PPP1R16B	-0.407481	6.34836	-2.0597	0.0403269	0.234422	-3.96645	Down
HLA-DQA1	-0.89684	8.09233	-2.03503	0.0427653	0.242156	-4.01294	Down
HIST1H3B	0.416195	4.16966	2.03058	0.0432176	0.243419	-4.02125	Up
EHF	-0.498415	5.65814	-2.02475	0.0438169	0.244471	-4.03213	Down
MUC1	0.413778	10.9267	2.01949	0.0443638	0.245952	-4.04192	Up
ABCA12	0.44272	6.38224	2.01445	0.0448929	0.247082	-4.05127	Up
RAB9BP1	-0.429096	3.72561	-2.00903	0.0454689	0.24817	-4.06132	Down
CHI3L1	-0.436491	8.66108	-1.98053	0.0485967	0.256413	-4.11366	Down
RPE65	0.433393	3.97541	1.97535	0.0491846	0.257906	-4.1231	Up
F3	-0.411531	7.99996	-1.97279	0.0494774	0.258751	-4.12776	Down
BEX1	-0.500592	8.20169	-1.97105	0.0496774	0.259058	-4.13092	Down

## Sheet: Pri_Liver_DEG
SYMBOL	logFC	AveExpr	t	P.Value	adj.P.Val	B	group
POSTN	-4.51692	13.558	-20.4225	8.53E-45	6.37E-41	91.2176	Down
GAS1	-5.93929	10.0946	-20.3876	1.03E-44	6.37E-41	91.0343	Down
APOC3	6.0708	5.55058	18.7028	9.99E-41	4.13E-37	81.996	Up
COL1A2	-4.09044	15.0678	-17.6863	3.01E-38	9.34E-35	76.3682	Down
LUM	-4.71197	11.5675	-17.6455	3.80E-38	9.42E-35	76.1393	Down
ALB	7.62792	7.56218	17.3666	1.86E-37	3.85E-34	74.5717	Up
CCN2	-4.9612	11.7704	-17.0469	1.16E-36	2.06E-33	72.7631	Down
FABP1	5.44289	4.1949	16.9738	1.77E-36	2.75E-33	72.3481	Up
HEG1	-3.10183	9.42419	-16.9379	2.18E-36	3.00E-33	72.1437	Down
APCS	3.5599	7.67654	16.4466	3.75E-35	4.65E-32	69.3358	Up
CYP2C9	2.70793	8.19185	16.3828	5.43E-35	6.12E-32	68.9691	Up
CDH11	-3.55785	11.1235	-16.346	6.73E-35	6.95E-32	68.7573	Down
HP	5.59734	7.56406	16.3074	8.43E-35	8.04E-32	68.5349	Up
FGL1	3.12867	8.2787	16.1468	2.15E-34	1.91E-31	67.6088	Up
INHBA	-4.60753	9.51556	-16.0954	2.91E-34	2.40E-31	67.3115	Down
COL3A1	-3.98497	14.3914	-16.0748	3.28E-34	2.54E-31	67.1926	Down
COL6A1	-4.10843	12.725	-15.8567	1.18E-33	8.01E-31	65.9288	Down
GC	6.13612	5.36078	15.8556	1.19E-33	8.01E-31	65.9225	Up
SPARCL1	-3.75713	12.1579	-15.85	1.23E-33	8.01E-31	65.8896	Down
RNF144A	-3.39955	8.57386	-15.8192	1.47E-33	9.12E-31	65.711	Down
VWF	-3.57555	9.8193	-15.5545	7.00E-33	4.13E-30	64.1694	Down
COL6A2	-4.76606	11.7903	-15.5135	8.92E-33	5.03E-30	63.9301	Down
FOS	-5.29984	10.4658	-15.3102	2.97E-32	1.60E-29	62.7407	Down
TPM2	-3.41161	9.14209	-15.2468	4.33E-32	2.24E-29	62.3689	Down
FGB	5.56398	6.97832	15.1619	7.17E-32	3.49E-29	61.8705	Up
APOH	6.34446	6.51876	15.1587	7.31E-32	3.49E-29	61.8516	Up
DCN	-3.71697	13.954	-15.1081	9.88E-32	4.54E-29	61.5539	Down
FGG	6.14944	6.84094	15.0778	1.18E-31	5.24E-29	61.3762	Up
HBB	5.60044	11.0797	14.9757	2.17E-31	9.25E-29	60.7752	Up
LOXL1	-3.78366	10.4913	-14.9707	2.24E-31	9.25E-29	60.7454	Down
FGA	4.82011	7.62349	14.9261	2.92E-31	1.17E-28	60.4824	Up
FSTL1	-3.02757	12.1126	-14.7757	7.17E-31	2.78E-28	59.5948	Down
ORM1	6.68519	6.06844	14.664	1.40E-30	5.25E-28	58.9344	Up
LAMA4	-2.42997	9.21571	-14.6533	1.49E-30	5.43E-28	58.8714	Down
SERPINC1	4.64686	4.72639	14.5832	2.27E-30	8.04E-28	58.4559	Up
CTSK	-3.23602	12.3932	-14.4698	4.48E-30	1.52E-27	57.7842	Down
FAP	-3.53584	10.0956	-14.4681	4.52E-30	1.52E-27	57.7736	Down
COL6A3	-3.73271	13.0526	-14.4597	4.76E-30	1.55E-27	57.724	Down
EMILIN1	-3.61732	7.81539	-14.4505	5.03E-30	1.60E-27	57.6691	Down
TAGLN	-3.17881	11.9597	-14.2328	1.86E-29	5.77E-27	56.3757	Down
SLC2A2	4.27365	3.42747	14.1537	2.99E-29	9.05E-27	55.905	Up
APOA2	5.68362	6.31012	14.1348	3.36E-29	9.91E-27	55.7923	Up
MXRA5	-3.41082	11.8114	-13.9403	1.08E-28	3.13E-26	54.6323	Down
ANGPT2	-3.23456	7.22782	-13.902	1.37E-28	3.85E-26	54.4035	Down
ITIH2	2.98753	8.09533	13.8099	2.38E-28	6.57E-26	53.8531	Up
DKK3	-3.29349	9.64531	-13.7292	3.89E-28	1.05E-25	53.3701	Down
HRG	4.77655	7.08005	13.6928	4.84E-28	1.28E-25	53.1522	Up
FBN1	-4.03832	11.5653	-13.6503	6.27E-28	1.62E-25	52.8978	Down
APOB	3.95426	7.0993	13.6465	6.41E-28	1.62E-25	52.8749	Up
RCN3	-3.04123	8.9791	-13.6094	8.03E-28	1.99E-25	52.6527	Down
EMP1	-3.30415	9.93897	-13.5289	1.31E-27	3.18E-25	52.1704	Down
CAVIN1	-2.8582	10.3938	-13.505	1.51E-27	3.60E-25	52.0269	Down
SPOCK1	-2.77555	9.77749	-13.5013	1.55E-27	3.62E-25	52.0048	Down
MMP2	-3.08405	11.5885	-13.4716	1.85E-27	4.25E-25	51.8264	Down
LECT2	4.3056	4.77493	13.442	2.22E-27	4.99E-25	51.6489	Up
ALAS2	4.95448	4.78298	13.4374	2.28E-27	5.04E-25	51.6213	Up
FBLN2	-3.77899	8.37265	-13.3021	5.18E-27	1.11E-24	50.8088	Down
ADAM12	-4.18855	9.48262	-13.302	5.18E-27	1.11E-24	50.8083	Down
MFAP2	-3.43157	10.0429	-13.287	5.68E-27	1.19E-24	50.7185	Down
PCOLCE	-2.87742	10.3396	-13.2407	7.52E-27	1.55E-24	50.4403	Down
HSPG2	-3.11091	9.62465	-13.1812	1.08E-26	2.19E-24	50.0827	Down
PLG	4.31347	4.11622	13.1621	1.21E-26	2.42E-24	49.9678	Up
MYL9	-3.48144	10.6355	-13.0586	2.28E-26	4.47E-24	49.3449	Down
CNN1	-3.17804	8.54963	-13.0564	2.31E-26	4.47E-24	49.332	Down
LHFPL6	-3.00329	9.61685	-12.9979	3.29E-26	6.28E-24	48.9795	Down
SSPN	-2.581	9.11804	-12.9532	4.32E-26	8.12E-24	48.7105	Down
SPARC	-2.8946	13.5943	-12.9312	4.94E-26	9.14E-24	48.578	Down
LOX	-2.9815	9.48776	-12.8942	6.19E-26	1.13E-23	48.355	Down
ACTA2	-2.73632	12.6246	-12.8847	6.56E-26	1.18E-23	48.2977	Down
CCN1	-3.43391	10.8591	-12.8526	7.97E-26	1.41E-23	48.1045	Down
CPB2	4.27098	6.28322	12.8394	8.64E-26	1.51E-23	48.0253	Up
COL15A1	-2.65115	10.1502	-12.8303	9.14E-26	1.57E-23	47.97	Down
MYLK	-3.16221	10.1403	-12.7347	1.64E-25	2.78E-23	47.3942	Down
PDGFRB	-2.45443	9.7122	-12.7239	1.75E-25	2.93E-23	47.3286	Down
SNAI2	-2.62147	9.38895	-12.708	1.92E-25	3.18E-23	47.2331	Down
CAVIN3	-2.07801	8.77744	-12.6502	2.74E-25	4.47E-23	46.8841	Down
TM4SF4	3.52702	5.77888	12.5169	6.17E-25	9.82E-23	46.0801	Up
COL5A2	-3.09446	11.4924	-12.4908	7.24E-25	1.14E-22	45.9226	Down
COL16A1	-2.75856	9.75843	-12.4791	7.78E-25	1.21E-22	45.8521	Down
ADGRL4	-2.99973	8.40703	-12.3555	1.65E-24	2.53E-22	45.1062	Down
NID2	-2.34393	9.61147	-12.3258	1.98E-24	3.00E-22	44.9265	Down
CYP2E1	4.47507	7.71274	12.2988	2.34E-24	3.49E-22	44.7636	Up
SRPX2	-2.17934	8.50668	-12.2408	3.33E-24	4.92E-22	44.4134	Down
GRP	-3.44806	8.49172	-12.1988	4.30E-24	6.28E-22	44.16	Down
LAMB1	-3.0713	9.06618	-12.1519	5.73E-24	8.26E-22	43.8766	Down
C4BPA	3.32136	7.92559	12.1456	5.96E-24	8.49E-22	43.8384	Up
COL1A1	-3.71157	13.8932	-12.1415	6.11E-24	8.60E-22	43.8138	Down
COX7A1	-2.77498	8.94011	-12.1296	6.57E-24	9.15E-22	43.7418	Down
MAT1A	3.75426	5.81794	12.1232	6.83E-24	9.40E-22	43.7034	Up
AADAC	3.5212	5.69492	12.1023	7.76E-24	1.06E-21	43.5771	Up
NRP1	-2.07669	9.09098	-12.0917	8.28E-24	1.12E-21	43.5128	Down
TCF4	-2.31949	10.9422	-12.0431	1.11E-23	1.49E-21	43.2192	Down
KLF6	-2.35677	10.3819	-12.0381	1.15E-23	1.51E-21	43.189	Down
TIMP2	-2.61504	9.29136	-12.0148	1.32E-23	1.73E-21	43.0486	Down
RGS1	-4.11906	10.4765	-11.9612	1.84E-23	2.37E-21	42.7245	Down
OLFML2B	-2.07974	9.80977	-11.9027	2.62E-23	3.35E-21	42.3715	Down
MFAP5	-2.65634	10.3813	-11.8907	2.82E-23	3.57E-21	42.2991	Down
CALD1	-2.11896	11.4668	-11.8565	3.48E-23	4.36E-21	42.0923	Down
IGFBP7	-2.9555	13.0111	-11.8288	4.12E-23	5.11E-21	41.9249	Down
OLFML3	-2.22479	10.2525	-11.8079	4.68E-23	5.69E-21	41.7987	Down
APOA1	4.69204	6.95861	11.7546	6.48E-23	7.81E-21	41.477	Up
ADH1A	2.61774	6.9914	11.732	7.44E-23	8.87E-21	41.3408	Up
HBD	4.9967	6.38149	11.6317	1.37E-22	1.62E-20	40.7349	Up
MMP19	-2.85404	7.8898	-11.6193	1.48E-22	1.73E-20	40.6603	Down
CYP1A2	2.28456	8.34565	11.6001	1.67E-22	1.93E-20	40.544	Up
DPT	-3.42693	9.16145	-11.4964	3.14E-22	3.60E-20	39.9182	Down
ASGR2	2.7518	5.6114	11.488	3.30E-22	3.75E-20	39.868	Up
VIM	-2.21727	14.0436	-11.4807	3.45E-22	3.86E-20	39.8235	Down
F9	3.10766	6.87435	11.458	3.96E-22	4.39E-20	39.6866	Up
FBLN5	-2.77634	9.17922	-11.3487	7.72E-22	8.47E-20	39.0273	Down
F2	3.20782	6.19084	11.2622	1.31E-21	1.41E-19	38.5059	Up
CDH5	-2.49487	8.42251	-11.2577	1.34E-21	1.43E-19	38.4786	Down
CFHR2	2.38939	7.96196	11.2572	1.35E-21	1.43E-19	38.476	Up
CAV1	-2.52932	10.1171	-11.2446	1.46E-21	1.53E-19	38.3998	Down
PARVA	-2.78255	9.1406	-11.2178	1.71E-21	1.79E-19	38.2385	Down
CHN1	-2.4759	8.89245	-11.1915	2.01E-21	2.06E-19	38.0796	Down
AHSG	3.81647	6.19306	11.1834	2.11E-21	2.15E-19	38.0309	Up
HPD	3.37719	4.38023	11.1132	3.24E-21	3.27E-19	37.6084	Up
PMP22	-2.34707	11.9744	-10.992	6.78E-21	6.68E-19	36.8785	Down
ANXA10	3.02525	5.29294	10.9889	6.91E-21	6.75E-19	36.86	Up
AEBP1	-3.24848	10.908	-10.902	1.17E-20	1.14E-18	36.3374	Down
AGXT	2.91523	6.12428	10.8608	1.51E-20	1.43E-18	36.0897	Up
FMO1	-2.31762	8.91625	-10.8443	1.67E-20	1.56E-18	35.9908	Down
RGCC	-2.24947	10.0034	-10.8313	1.80E-20	1.68E-18	35.9126	Down
ARHGEF10	-2.16605	9.0615	-10.7927	2.28E-20	2.11E-18	35.6808	Down
SFRP4	-2.91271	11.0709	-10.7717	2.59E-20	2.38E-18	35.5544	Down
COL11A1	-5.05261	10.2737	-10.7603	2.77E-20	2.53E-18	35.4864	Down
PDGFRL	-3.22442	9.50081	-10.7045	3.89E-20	3.47E-18	35.1514	Down
ARG1	3.37762	6.48288	10.6442	5.61E-20	4.90E-18	34.7897	Up
HTRA1	-2.31461	11.9927	-10.6156	6.68E-20	5.79E-18	34.6182	Down
DPYSL3	-2.2123	10.0519	-10.6071	7.03E-20	6.05E-18	34.5673	Down
KCTD12	-2.03747	10.3521	-10.5976	7.44E-20	6.30E-18	34.5105	Down
C8A	2.88071	5.93746	10.5734	8.62E-20	7.21E-18	34.3652	Up
COL5A1	-2.61589	11.3932	-10.5727	8.66E-20	7.21E-18	34.3609	Down
ANXA1	-2.10662	11.1691	-10.533	1.10E-19	9.04E-18	34.1236	Down
ITIH3	3.05579	7.22544	10.5289	1.13E-19	9.21E-18	34.0986	Up
TTR	3.44976	7.48154	10.5001	1.34E-19	1.09E-17	33.9262	Up
CXCL12	-3.19061	10.7375	-10.4847	1.48E-19	1.19E-17	33.8341	Down
KIRREL1	-2.70192	7.18467	-10.473	1.58E-19	1.26E-17	33.7645	Down
SERPINH1	-3.64633	10.4724	-10.4471	1.85E-19	1.46E-17	33.6091	Down
C9	4.4255	4.62433	10.4221	2.16E-19	1.69E-17	33.4596	Up
COL10A1	-3.75993	11.113	-10.4163	2.23E-19	1.74E-17	33.4248	Down
SLC10A1	2.60947	7.68796	10.3821	2.75E-19	2.13E-17	33.2204	Up
SERPINF1	-2.54672	11.8014	-10.2975	4.58E-19	3.53E-17	32.7157	Down
EPB42	2.82393	4.93252	10.2636	5.62E-19	4.27E-17	32.5129	Up
SNCA	2.61296	8.50391	10.2533	5.98E-19	4.52E-17	32.4515	Up
FLT1	-2.18909	8.00688	-10.2439	6.33E-19	4.76E-17	32.3953	Down
VCAN	-2.54093	12.358	-10.224	7.14E-19	5.33E-17	32.2769	Down
PLAU	-2.30779	10.0877	-10.2224	7.20E-19	5.35E-17	32.2677	Down
CFHR4	3.25266	4.87502	10.2003	8.24E-19	6.08E-17	32.1354	Up
ID3	-2.29232	9.5416	-10.1958	8.46E-19	6.21E-17	32.109	Down
GEM	-2.30376	10.4323	-10.1744	9.62E-19	7.02E-17	31.9815	Down
PALLD	-2.01335	12.2457	-10.135	1.22E-18	8.85E-17	31.747	Down
PDGFRA	-2.46388	9.40951	-10.1246	1.30E-18	9.37E-17	31.685	Down
KRT14	-4.92597	9.06625	-10.1135	1.39E-18	9.95E-17	31.6189	Down
CXCL14	-4.61218	11.0847	-10.0869	1.63E-18	1.16E-16	31.4607	Down
CCN4	-2.2232	7.95912	-10.0861	1.64E-18	1.16E-16	31.456	Down
CRP	3.18644	6.13658	10.0744	1.76E-18	1.24E-16	31.3863	Up
HBQ1	2.42463	4.21339	10.0686	1.82E-18	1.27E-16	31.3515	Up
SERPINE1	-2.92246	8.93937	-10.0191	2.45E-18	1.69E-16	31.0573	Down
MMP11	-2.7409	11.4236	-9.90781	4.79E-18	3.22E-16	30.397	Down
TREM2	-2.67869	9.01216	-9.87473	5.84E-18	3.91E-16	30.2009	Down
CYP20A1	-2.52252	7.18528	-9.85693	6.49E-18	4.31E-16	30.0954	Down
FTCD	2.54833	6.20209	9.82778	7.73E-18	5.07E-16	29.9229	Up
EMCN	-2.79147	8.23967	-9.8014	9.06E-18	5.91E-16	29.7668	Down
GJA1	-3.21158	11.3967	-9.77004	1.09E-17	7.06E-16	29.5813	Down
CYP2C8	2.97127	6.72289	9.73089	1.38E-17	8.88E-16	29.3499	Up
FCGR3B	2.50182	8.9085	9.68773	1.79E-17	1.14E-15	29.0951	Up
IGFBP3	-2.10444	11.7545	-9.68472	1.82E-17	1.15E-15	29.0773	Down
SLC1A3	-2.0494	8.852	-9.68451	1.82E-17	1.15E-15	29.0761	Down
CCN5	-3.33922	8.40246	-9.64419	2.32E-17	1.45E-15	28.8382	Down
ASPN	-3.51467	11.2744	-9.60689	2.90E-17	1.81E-15	28.6184	Down
WNT2	-2.1186	8.39264	-9.54057	4.30E-17	2.67E-15	28.2281	Down
PON1	2.97639	6.84672	9.45894	7.00E-17	4.29E-15	27.7484	Up
SPP2	2.2368	7.24862	9.45171	7.30E-17	4.46E-15	27.706	Up
TWSG1	-2.81971	7.30676	-9.42742	8.44E-17	5.10E-15	27.5635	Down
LAMP5	-2.52929	9.19214	-9.35305	1.31E-16	7.82E-15	27.1277	Down
PTPRG	-2.51438	7.48565	-9.32581	1.54E-16	9.10E-15	26.9683	Down
SLC10A3	-2.14935	8.21509	-9.30558	1.74E-16	1.02E-14	26.85	Down
HPX	3.16786	8.6073	9.25119	2.40E-16	1.39E-14	26.5322	Up
PLN	-2.94052	7.8355	-9.25053	2.41E-16	1.39E-14	26.5284	Down
PAM	-2.27407	11.1598	-9.23831	2.59E-16	1.49E-14	26.457	Down
COMP	-4.12268	9.50917	-9.10953	5.54E-16	3.08E-14	25.7069	Down
RNASE6	-2.05357	9.23972	-9.0933	6.09E-16	3.37E-14	25.6126	Down
ITIH1	2.97844	5.85983	9.0669	7.12E-16	3.85E-14	25.4592	Up
TF	4.63786	8.12633	9.02847	8.92E-16	4.81E-14	25.2362	Up
UPB1	3.13377	5.09648	9.01387	9.72E-16	5.20E-14	25.1516	Up
SGCD	-2.29783	7.92425	-8.98898	1.13E-15	5.99E-14	25.0074	Down
GULP1	-2.06837	7.96942	-8.91219	1.77E-15	9.28E-14	24.5631	Down
APOLD1	-2.23691	9.14866	-8.91213	1.77E-15	9.28E-14	24.5628	Down
SERPINA1	3.35059	11.2053	8.86801	2.29E-15	1.20E-13	24.308	Up
THBS2	-2.2135	11.7728	-8.76542	4.16E-15	2.16E-13	23.7172	Down
PDLIM4	-2.75203	8.368	-8.76214	4.24E-15	2.19E-13	23.6983	Down
HLA-DRA	-2.31738	13.2195	-8.76026	4.29E-15	2.21E-13	23.6875	Down
ENPP2	-2.46758	9.49002	-8.72064	5.40E-15	2.74E-13	23.46	Down
UGT2B4	4.67026	3.73505	8.67969	6.86E-15	3.42E-13	23.225	Up
LRRC32	-2.09141	8.79447	-8.66619	7.42E-15	3.66E-13	23.1477	Down
DDC	3.17836	5.08917	8.64937	8.18E-15	4.01E-13	23.0514	Up
NBL1	-2.62831	9.54861	-8.62416	9.47E-15	4.55E-13	22.9071	Down
SERPIND1	3.39324	5.10233	8.62046	9.68E-15	4.63E-13	22.886	Up
EGR1	-2.29284	11.0009	-8.61333	1.01E-14	4.81E-13	22.8452	Down
SULF1	-2.133	10.9984	-8.60024	1.09E-14	5.15E-13	22.7704	Down
LRRC15	-2.54121	10.6666	-8.56785	1.31E-14	6.14E-13	22.5854	Down
ITM2C	-2.49301	8.84967	-8.54694	1.48E-14	6.88E-13	22.4661	Down
CFHR5	2.30697	2.52042	8.51851	1.75E-14	8.08E-13	22.304	Up
GIT2	-2.07741	7.94631	-8.44902	2.61E-14	1.19E-12	21.9087	Down
NTM	-2.75528	6.94712	-8.3975	3.51E-14	1.57E-12	21.6163	Down
SULT2A1	2.29311	6.71186	8.39724	3.51E-14	1.57E-12	21.6149	Up
SRPX	-2.08541	9.40809	-8.36823	4.15E-14	1.85E-12	21.4505	Down
BHMT	2.06622	7.09921	8.36094	4.33E-14	1.90E-12	21.4093	Up
NT5E	-2.23742	7.77942	-8.33605	5.00E-14	2.16E-12	21.2684	Down
C8B	2.73911	7.04569	8.31051	5.78E-14	2.46E-12	21.1241	Up
MBL2	3.59184	4.21113	8.29103	6.47E-14	2.75E-12	21.0141	Up
PTPRB	-2.18245	7.80699	-8.23375	8.98E-14	3.74E-12	20.6913	Down
ROR1	-2.04133	7.45063	-8.22642	9.36E-14	3.88E-12	20.65	Down
ADH6	2.73089	6.65772	8.20081	1.08E-13	4.45E-12	20.506	Up
SHOX2	-2.45463	7.28381	-8.14469	1.49E-13	6.07E-12	20.1909	Down
CYP3A7-CYP3A51P	2.49216	5.94359	8.10722	1.85E-13	7.39E-12	19.981	Up
TLR7	-2.08721	7.14733	-8.10038	1.92E-13	7.66E-12	19.9427	Down
TENM4	-2.50059	7.50619	-8.09766	1.95E-13	7.75E-12	19.9275	Down
HAO1	2.71789	6.22781	8.08978	2.04E-13	8.03E-12	19.8834	Up
SLC4A1	2.53923	6.53827	8.08704	2.07E-13	8.13E-12	19.8681	Up
AKR1D1	2.84062	5.82069	8.05697	2.46E-13	9.55E-12	19.7001	Up
F5	2.03734	7.27698	8.03443	2.79E-13	1.08E-11	19.5743	Up
FGF1	-2.00642	8.15456	-8.02263	2.99E-13	1.15E-11	19.5085	Down
AQP9	3.06308	6.75797	8.00309	3.33E-13	1.27E-11	19.3996	Up
CA1	2.04117	7.87115	7.99377	3.52E-13	1.33E-11	19.3477	Up
ABCG5	2.9927	4.5131	7.99009	3.59E-13	1.35E-11	19.3272	Up
LRRC17	-2.20357	9.47839	-7.98598	3.67E-13	1.38E-11	19.3043	Down
PPBP	3.51551	5.50366	7.98476	3.70E-13	1.38E-11	19.2975	Up
NINJ2	-2.09202	8.98174	-7.98145	3.77E-13	1.40E-11	19.2791	Down
TIMP3	-2.08118	11.4136	-7.97913	3.82E-13	1.42E-11	19.2662	Down
ACKR1	-3.06729	8.68563	-7.97762	3.85E-13	1.43E-11	19.2578	Down
CYP2C18	2.18343	6.717	7.96995	4.02E-13	1.48E-11	19.2152	Up
HS3ST1	-2.32805	6.70246	-7.95377	4.41E-13	1.62E-11	19.1252	Down
OGN	-4.04459	6.6433	-7.92661	5.14E-13	1.86E-11	18.9745	Down
C6	2.0552	7.73831	7.78964	1.11E-12	3.92E-11	18.2171	Up
PF4	2.20608	7.25518	7.77891	1.18E-12	4.14E-11	18.158	Up
F3	-2.6447	8.09404	-7.71489	1.69E-12	5.84E-11	17.8061	Down
CILP	-2.20654	11.221	-7.70755	1.76E-12	6.05E-11	17.7658	Down
FBLN1	-2.07105	10.2351	-7.69647	1.87E-12	6.40E-11	17.705	Down
SLC15A3	-2.05813	8.90781	-7.61634	2.92E-12	9.72E-11	17.2668	Down
HPR	2.7834	5.57352	7.60886	3.04E-12	1.01E-10	17.2259	Up
PDPN	-2.10069	7.97433	-7.60708	3.07E-12	1.02E-10	17.2162	Down
ANGPTL3	2.72041	5.66012	7.49663	5.66E-12	1.82E-10	16.6156	Up
CYBRD1	-3.64904	8.49514	-7.4937	5.75E-12	1.85E-10	16.5998	Down
PRSS23	-2.34018	11.1205	-7.48393	6.07E-12	1.94E-10	16.5469	Down
COL14A1	-2.51679	8.65049	-7.39178	1.01E-11	3.14E-10	16.0492	Down
PMEPA1	-2.1309	8.87812	-7.38711	1.03E-11	3.20E-10	16.024	Down
TNC	-2.71678	8.97862	-7.35735	1.22E-11	3.74E-10	15.8639	Down
ADH1C	2.99778	5.73274	7.34657	1.29E-11	3.94E-10	15.806	Up
SERPINA10	2.51533	4.77169	7.31318	1.55E-11	4.67E-10	15.6268	Up
RASGRP3	-2.23753	6.98464	-7.28764	1.78E-11	5.32E-10	15.4901	Down
ADAMTS1	-2.14156	8.59829	-7.27996	1.86E-11	5.53E-10	15.449	Down
SLC17A2	2.22149	4.99464	7.26723	1.99E-11	5.90E-10	15.3809	Up
MEOX2	-3.68189	5.3476	-7.2627	2.04E-11	6.01E-10	15.3567	Down
DOCK10	-2.01614	7.39116	-7.24601	2.23E-11	6.53E-10	15.2676	Down
AFM	2.04501	6.65176	7.21688	2.62E-11	7.56E-10	15.1123	Up
TIE1	-3.14928	6.82689	-7.21348	2.67E-11	7.67E-10	15.0942	Down
MRAS	-2.33222	6.67711	-7.12803	4.23E-11	1.18E-09	14.6404	Down
FABP4	-3.27102	10.2389	-7.11948	4.43E-11	1.23E-09	14.5952	Down
C8G	2.25957	3.95165	7.10667	4.75E-11	1.30E-09	14.5275	Up
PCK1	4.03301	5.54053	7.05976	6.11E-11	1.65E-09	14.2798	Up
CLIC2	-2.22993	7.67301	-7.01403	7.82E-11	2.07E-09	14.0392	Down
INHBE	2.45649	5.62866	6.9866	9.05E-11	2.37E-09	13.8952	Up
PLAT	-2.37683	10.3782	-6.9404	1.16E-10	3.00E-09	13.6534	Down
FHOD3	-2.17422	7.12373	-6.87389	1.65E-10	4.24E-09	13.3067	Down
MMP13	-2.91196	7.26236	-6.84083	1.97E-10	5.01E-09	13.135	Down
CYP4F3	2.58308	6.06189	6.80463	2.38E-10	5.98E-09	12.9475	Up
SUGCT	-2.02748	7.31443	-6.79869	2.46E-10	6.14E-09	12.9167	Down
IGKC	-3.20833	11.7808	-6.78271	2.67E-10	6.64E-09	12.8341	Down
CDA	2.30437	5.04922	6.7524	3.14E-10	7.72E-09	12.6778	Up
MFAP4	-3.26391	7.87098	-6.74821	3.21E-10	7.86E-09	12.6562	Down
COL8A1	-2.22694	6.55829	-6.69806	4.17E-10	9.97E-09	12.3984	Down
ASGR1	2.21789	5.33733	6.65043	5.35E-10	1.25E-08	12.1545	Up
LMOD1	-2.33297	7.70956	-6.64102	5.62E-10	1.30E-08	12.1064	Down
CXCR2	2.601	5.17049	6.54818	9.11E-10	2.03E-08	11.634	Up
JCHAIN	-2.97507	9.35553	-6.52393	1.03E-09	2.28E-08	11.5112	Down
ALDH8A1	2.14565	6.21799	6.48842	1.24E-09	2.70E-08	11.3319	Up
CD5L	2.00473	5.84216	6.44057	1.59E-09	3.39E-08	11.091	Up
CPA3	-2.07313	9.60085	-6.43859	1.60E-09	3.42E-08	11.0811	Down
DPYS	2.28748	5.94462	6.43665	1.62E-09	3.45E-08	11.0714	Up
RARRES1	-2.62302	9.11859	-6.43622	1.62E-09	3.45E-08	11.0692	Down
VNN2	2.74383	5.26836	6.37701	2.20E-09	4.55E-08	10.7727	Up
TENM3	-2.44672	6.81225	-6.35199	2.50E-09	5.11E-08	10.6478	Down
RBP4	3.88823	7.1919	6.32063	2.93E-09	5.87E-08	10.4918	Up
IGLC1	-3.11543	13.2727	-6.29072	3.41E-09	6.77E-08	10.3433	Down
WFDC1	-2.07671	7.23826	-6.28732	3.47E-09	6.86E-08	10.3265	Down
NUP93	-2.02483	7.95916	-6.24798	4.24E-09	8.23E-08	10.132	Down
RDH16	2.48207	5.6434	6.2394	4.43E-09	8.52E-08	10.0896	Up
NMBR	2.05947	5.80786	6.20851	5.17E-09	9.89E-08	9.93748	Up
CHL1	-2.48755	5.6649	-6.19943	5.42E-09	1.02E-07	9.89282	Down
IGFBP5	-2.35175	12.3257	-6.16439	6.46E-09	1.19E-07	9.72088	Down
S100A8	2.7827	9.67899	6.12717	7.79E-09	1.40E-07	9.53891	Up
KIF26B	-2.11037	6.65696	-6.08991	9.38E-09	1.66E-07	9.35737	Down
G6PC	2.61317	3.12247	6.02065	1.32E-08	2.28E-07	9.02169	Up
SLC22A1	2.12039	5.3854	5.99717	1.49E-08	2.54E-07	8.90843	Up
CCL2	-2.41468	9.13467	-5.89769	2.43E-08	3.97E-07	8.43148	Down
VSTM4	-2.00425	6.89263	-5.85236	3.03E-08	4.86E-07	8.21579	Down
TMEM158	-2.18683	8.18132	-5.81894	3.56E-08	5.66E-07	8.05745	Down
TRPM4	-2.20378	7.81306	-5.75729	4.80E-08	7.46E-07	7.76679	Down
NFE2	2.17652	5.65229	5.73985	5.23E-08	8.03E-07	7.68492	Up
MTTP	2.208	5.26712	5.604	1.00E-07	1.47E-06	7.05264	Up
LTF	-4.04446	10.0068	-5.53606	1.38E-07	1.96E-06	6.74011	Down
IGK	-2.48379	8.00511	-5.49873	1.65E-07	2.29E-06	6.56941	Down
HS3ST3A1	-2.30597	5.94897	-5.47236	1.86E-07	2.55E-06	6.44931	Down
MYH11	-2.33913	8.49618	-5.36646	3.06E-07	3.97E-06	5.97086	Down
GYS2	2.31659	4.16481	5.28206	4.51E-07	5.64E-06	5.594	Up
DDX43	-2.05852	5.22747	-5.25825	5.03E-07	6.17E-06	5.48846	Down
KRT15	-3.20336	8.74063	-5.15494	8.04E-07	9.43E-06	5.03415	Down
MMP1	-3.16792	6.90873	-5.09105	1.07E-06	1.22E-05	4.75634	Down
ADIPOQ	-2.33893	8.18837	-5.08163	1.12E-06	1.26E-05	4.71556	Down
AKR1C4	2.02228	4.81641	5.06446	1.21E-06	1.35E-05	4.64139	Up
CST1	-2.33607	7.53149	-5.05503	1.26E-06	1.41E-05	4.60077	Down
APOF	2.25695	4.85237	5.03226	1.39E-06	1.54E-05	4.5028	Up
IGHM	-2.37801	10.3001	-5.02149	1.46E-06	1.61E-05	4.4566	Down
FOSB	-2.52962	7.68322	-4.9658	1.87E-06	2.01E-05	4.21876	Down
PRR16	-2.07566	5.58046	-4.95503	1.96E-06	2.10E-05	4.17294	Down
CP	2.1502	7.84106	4.90801	2.41E-06	2.51E-05	3.9739	Up
FKBP5	-2.51038	6.27252	-4.84813	3.13E-06	3.14E-05	3.72238	Down
GABRP	-2.45326	7.65513	-4.70013	5.92E-06	5.52E-05	3.11041	Down
IGHD	-2.05322	9.61738	-4.57238	1.01E-05	8.77E-05	2.5934	Down
PON3	2.09349	8.20744	4.54676	1.13E-05	9.56E-05	2.49103	Up
SMPDL3B	-2.20582	5.34373	-4.52145	1.25E-05	0.000105013	2.39029	Down
TRIM58	2.82353	4.46495	4.3836	2.21E-05	0.000171897	1.84913	Up
CXCL13	-2.76217	8.28426	-4.36585	2.37E-05	0.000182096	1.78038	Down
PLIN1	-2.29811	7.97329	-4.29598	3.14E-05	0.000230009	1.51188	Down
PIP	-2.74329	11.3517	-4.09356	6.98E-05	0.000455801	0.753113	Down
HSD17B2	2.19966	5.27724	4.01499	9.44E-05	0.00059322	0.466407	Up
HLA-DRB4	-3.12521	8.0272	-3.7849	0.000223252	0.00124914	-0.347329	Down
UGT2B28	2.23964	7.14572	3.58147	0.000463494	0.00233233	-1.03378	Up
NPY1R	-2.47632	8.62612	-3.17067	0.00185083	0.00737418	-2.32163	Down

## Sheet: Pri_Lung_DEG
	logFC	AveExpr	t	P.Value	adj.P.Val	B	group
SFTPB	8.08595	5.8536	11.5997	2.84E-16	1.10E-11	25.2237	Up
SFTA2	5.63258	1.51961	11.5156	3.76E-16	1.10E-11	24.9804	Up
TBX15	-3.68957	7.82178	-10.6625	6.88E-15	1.34E-10	22.4481	Down
MFAP5	-4.62777	9.61279	-10.2768	2.63E-14	3.84E-10	21.2663	Down
SFTPC	7.34708	2.9599	10.0851	5.17E-14	6.03E-10	20.6707	Up
SCGB1A1	7.47727	1.99403	9.98264	7.42E-14	7.22E-10	20.3504	Up
SFRP2	-4.71384	11.7233	-9.46775	4.65E-13	3.88E-09	18.7176	Down
CTSE	5.62308	3.25383	9.15872	1.42E-12	1.04E-08	17.7205	Up
NKX2-1-AS1	3.13923	1.19474	8.88212	3.88E-12	2.52E-08	16.818	Up
NKX2-1	6.02852	2.18389	8.77976	5.64E-12	3.29E-08	16.4817	Up
SCGB3A2	6.12152	3.25754	8.55994	1.26E-11	6.70E-08	15.7556	Up
EBF3	-3.15829	7.42242	-8.42408	2.08E-11	1.01E-07	15.3042	Down
SFTPA1	6.35016	4.59441	8.21532	4.50E-11	2.02E-07	14.6071	Up
TCF21	5.43074	3.42763	8.1776	5.17E-11	2.16E-07	14.4807	Up
GGTLC1	3.718	0.795536	8.12967	6.17E-11	2.26E-07	14.3199	Up
PLXDC1	-2.3793	10.3983	-8.12876	6.19E-11	2.26E-07	14.3169	Down
MYH4	-3.70815	4.20444	-7.89216	1.49E-10	5.12E-07	13.5204	Down
CXCL14	-4.99541	9.81998	-7.84474	1.78E-10	5.77E-07	13.3602	Down
SFTA3	5.33941	2.6105	7.78415	2.23E-10	6.84E-07	13.1554	Up
C20orf85	4.58845	1.52188	7.72133	2.81E-10	8.21E-07	12.9427	Up
MYH13	-3.32157	4.16488	-7.7056	2.98E-10	8.30E-07	12.8894	Down
SFTPA2	6.68055	4.9915	7.68863	3.18E-10	8.43E-07	12.8319	Up
ADIPOQ	-7.80896	8.67754	-7.61054	4.25E-10	1.08E-06	12.567	Down
TBX18	-3.71219	8.78793	-7.40612	9.12E-10	2.22E-06	11.8721	Down
NAPSA	3.12657	6.63571	7.31067	1.30E-09	3.04E-06	11.5468	Up
RP11-401O9.4	-3.51108	3.59365	-7.18644	2.07E-09	4.65E-06	11.1231	Down
FCN3	5.1357	4.81116	7.08311	3.05E-09	6.59E-06	10.7702	Up
HSPA1B	2.84592	12.4237	7.06427	3.27E-09	6.82E-06	10.7059	Up
TBX4	4.27147	3.77547	7.03253	3.68E-09	7.41E-06	10.5974	Up
C6orf118	3.98368	1.86837	6.99129	4.29E-09	8.13E-06	10.4565	Up
AGER	3.11648	6.84371	6.98975	4.32E-09	8.13E-06	10.4512	Up
PGC	4.80122	2.61623	6.94564	5.09E-09	9.09E-06	10.3004	Up
ADAMTSL1	-2.20336	8.6235	-6.94326	5.14E-09	9.09E-06	10.2923	Down
GAS1	-2.22576	10.0385	-6.88522	6.38E-09	1.10E-05	10.0939	Down
F2RL2	-3.78655	9.06096	-6.80079	8.75E-09	1.46E-05	9.8052	Down
C9orf135	3.38724	1.52299	6.79082	9.08E-09	1.47E-05	9.77111	Up
ANKH	-1.4866	11.8857	-6.7655	9.98E-09	1.57E-05	9.68454	Down
RP11-665C14.1	0.931747	0.243475	6.61398	1.76E-08	2.70E-05	9.16654	Down
ADRA2A	-2.93817	8.41523	-6.58795	1.94E-08	2.90E-05	9.07758	Down
LRRN4	2.9777	4.23187	6.57651	2.02E-08	2.95E-05	9.03848	Up
ECEL1P2	3.63215	1.60533	6.50153	2.67E-08	3.73E-05	8.78233	Up
XG	-3.38372	6.827	-6.50017	2.68E-08	3.73E-05	8.77769	Down
HSPA1A	3.27031	12.3745	6.36933	4.37E-08	5.93E-05	8.33108	Up
ADAM12	-2.57925	11.76	-6.30414	5.56E-08	7.28E-05	8.10881	Down
DNAI2	3.66467	1.98336	6.30107	5.63E-08	7.28E-05	8.09836	Up
RP11-203H2.1	1.49538	0.305977	6.29596	5.73E-08	7.28E-05	8.08095	Up
LINC01082	1.66347	0.403862	6.28518	5.97E-08	7.41E-05	8.04419	Up
SFTA1P	4.35243	3.11758	6.23172	7.28E-08	8.85E-05	7.86211	Up
SFRP4	-2.74156	10.9321	-6.15825	9.56E-08	0.000113863	7.61212	Down
RN7SKP184	-2.89491	4.06609	-6.13186	1.05E-07	0.000122636	7.52243	Down
RP11-719K4.3	1.4589	0.454211	6.12739	1.07E-07	0.000122636	7.50722	Up
STOML3	3.17066	1.37438	6.12183	1.09E-07	0.000122777	7.48833	Up
RP11-59N23.3	1.92415	0.7252	6.11641	1.12E-07	0.000122901	7.46991	Up
MMP3	-3.95687	7.32846	-6.09772	1.20E-07	0.000129256	7.40644	Down
ALPK2	-2.90676	7.20445	-6.069	1.33E-07	0.000141124	7.30889	Down
PRRX1	-2.35183	12.4074	-6.04947	1.43E-07	0.000148972	7.24263	Down
OTC	2.65228	1.06305	5.98948	1.78E-07	0.000182637	7.0392	Up
DAW1	3.90472	2.02034	5.96839	1.93E-07	0.000194003	6.96776	Up
C4BPA	4.92298	4.62819	5.91139	2.38E-07	0.000235085	6.77484	Up
GJB2	-4.06748	8.78903	-5.90704	2.42E-07	0.000235085	6.76014	Down
AC009336.19	-3.28902	5.36278	-5.88992	2.57E-07	0.000246269	6.70225	Down
PTGER3	-3.13987	9.58901	-5.86197	2.85E-07	0.00026724	6.6078	Down
EGR2	-2.22221	8.72549	-5.85892	2.88E-07	0.00026724	6.59751	Down
RP11-357D18.1	3.12464	1.33811	5.82775	3.23E-07	0.000293604	6.49228	Up
NDNF	3.69677	6.78841	5.8248	3.27E-07	0.000293604	6.48233	Up
STX1B	-2.2942	6.76234	-5.81583	3.38E-07	0.000298836	6.45207	Down
EGR3	-3.08685	8.66835	-5.80585	3.50E-07	0.000305352	6.41843	Down
EMX2OS	-3.53288	7.05694	-5.76276	4.10E-07	0.00035236	6.27323	Down
HAND2-AS1	-2.99977	6.24369	-5.75458	4.23E-07	0.000357817	6.24569	Down
LSM11	-0.865015	9.35496	-5.74251	4.42E-07	0.000368652	6.20505	Down
TUSC5	-4.7069	5.78591	-5.73448	4.55E-07	0.000369833	6.17805	Down
ITLN2	3.21974	1.4463	5.73394	4.56E-07	0.000369833	6.17622	Up
MCEMP1	3.14563	3.67055	5.7269	4.68E-07	0.000374292	6.15253	Up
DNAH10	2.40184	6.87907	5.67159	5.73E-07	0.000451995	5.96667	Up
PRX	2.45619	7.16503	5.63814	6.47E-07	0.000503901	5.85443	Up
C17orf67	1.52751	6.26765	5.62371	6.82E-07	0.000522416	5.80607	Up
ACTA2-AS1	-2.67225	8.4663	-5.62103	6.89E-07	0.000522416	5.79708	Down
MYHAS	-2.26322	3.3399	-5.6117	7.13E-07	0.000533559	5.76582	Down
RP11-715G15.2	1.89013	0.626349	5.60811	7.22E-07	0.000533752	5.75378	Up
AC006994.2	1.84341	0.833763	5.58992	7.72E-07	0.000563195	5.69288	Up
DNAJB1	1.45218	11.6058	5.57673	8.10E-07	0.000583596	5.64876	Up
HOXD-AS2	-2.69535	3.79583	-5.56237	8.53E-07	0.000597187	5.60072	Down
HNF1B	3.53723	2.51749	5.56233	8.53E-07	0.000597187	5.60059	Up
RP11-15M15.1	-2.68789	5.89086	-5.55874	8.64E-07	0.000597187	5.5886	Down
DRC7	2.91876	2.94231	5.55716	8.69E-07	0.000597187	5.5833	Up
PLXNC1	-1.29091	11.5282	-5.54006	9.25E-07	0.000624642	5.52614	Down
AVPR1A	-2.20276	8.80251	-5.5384	9.31E-07	0.000624642	5.52062	Down
ITLN1	2.84302	1.51862	5.53236	9.51E-07	0.000625936	5.50045	Up
DCAF16	-1.15212	11.1372	-5.53158	9.54E-07	0.000625936	5.49783	Down
KIAA1549L	-2.55365	9.21922	-5.51966	9.96E-07	0.000646367	5.45805	Down
CCDC36	-2.10353	7.07438	-5.49008	1.11E-06	0.000711727	5.35937	Down
DNAH9	3.02993	5.75579	5.48056	1.15E-06	0.000728718	5.32765	Up
WTAPP1	-2.26357	5.37657	-5.46338	1.22E-06	0.000767209	5.27041	Down
PLIN4	-3.68065	10.122	-5.45929	1.24E-06	0.000770399	5.25677	Down
CTSK	-2.22587	11.6123	-5.45262	1.27E-06	0.000780916	5.23459	Down
CFAP52	3.08629	3.21371	5.44138	1.32E-06	0.000804884	5.19718	Up
RFX8	-2.27637	5.64136	-5.43467	1.36E-06	0.000816182	5.17485	Down
SEC14L3	2.74137	2.02088	5.42368	1.41E-06	0.000840615	5.13832	Up
C1orf158	3.52661	2.26365	5.41356	1.46E-06	0.000863141	5.10469	Up
RP4-539M6.14	2.85571	1.75067	5.40328	1.52E-06	0.000886881	5.07053	Up
CTD-2206N4.4	-1.85662	6.13079	-5.38937	1.60E-06	0.000923354	5.02435	Down
TCEAL4P1	1.64817	0.770909	5.3735	1.69E-06	0.000968214	4.97171	Up
CCDC114	2.79022	4.7771	5.36429	1.75E-06	0.000991224	4.94117	Up
LRRC74B	3.02769	2.71547	5.35935	1.78E-06	0.000999354	4.92478	Up
RP4-666F24.3	2.20978	1.1596	5.34577	1.87E-06	0.0010395	4.8798	Up
RP11-175K6.2	-2.20303	5.24801	-5.33002	1.98E-06	0.00107751	4.82764	Down
CAPS	1.84507	9.64366	5.3284	1.99E-06	0.00107751	4.82228	Up
SULF1	-2.04855	12.8756	-5.32799	1.99E-06	0.00107751	4.82093	Down
SCN4A	-2.35372	6.16284	-5.3138	2.10E-06	0.00112358	4.774	Down
DEFA1	3.51648	1.56017	5.29774	2.22E-06	0.00117961	4.7209	Up
RETN	2.79904	1.29089	5.28946	2.29E-06	0.00118853	4.69354	Up
COMT	1.49879	10.1449	5.28898	2.29E-06	0.00118853	4.69196	Up
GREM1	-2.86759	11.3477	-5.28756	2.31E-06	0.00118853	4.68729	Down
C9orf24	2.60207	3.303	5.28571	2.32E-06	0.00118853	4.68117	Up
RP11-430G17.1	2.16881	1.5794	5.27908	2.38E-06	0.00120455	4.65928	Up
FAM183A	3.43834	3.17216	5.27715	2.39E-06	0.00120455	4.65289	Up
TEKT1	3.5656	2.76335	5.26588	2.49E-06	0.00124177	4.61572	Up
TTC25	2.5064	4.873	5.2621	2.53E-06	0.00124177	4.60324	Up
RP11-896J10.3	1.65978	0.490319	5.25953	2.55E-06	0.00124177	4.59478	Up
CD28	-2.23932	8.4794	-5.25868	2.56E-06	0.00124177	4.59197	Down
RP11-426C22.4	-2.19438	7.07584	-5.25692	2.57E-06	0.00124177	4.58617	Down
RP4-669H2.1	-2.22499	7.0096	-5.25264	2.61E-06	0.00125068	4.57204	Down
MYH10	1.37461	12.0181	5.24443	2.69E-06	0.00126834	4.54499	Up
GRIA3	-2.34016	6.13144	-5.24234	2.71E-06	0.00126834	4.5381	Down
LTBP4	1.77595	9.94833	5.2401	2.73E-06	0.00126834	4.53073	Up
FAM92B	3.2717	2.88442	5.23973	2.74E-06	0.00126834	4.52953	Up
RTL1	-2.48024	5.09688	-5.22739	2.86E-06	0.00131531	4.48887	Down
LRRC15	-3.36886	10.8827	-5.2252	2.88E-06	0.00131531	4.48166	Down
MORN5	3.07431	1.67755	5.21851	2.95E-06	0.00133678	4.45964	Up
HSP90AA1	1.46462	14.6468	5.20942	3.05E-06	0.00137037	4.42976	Up
LINC00601	-2.38389	3.28947	-5.19593	3.20E-06	0.0014227	4.38539	Down
C11orf97	2.15331	0.565572	5.19469	3.22E-06	0.0014227	4.38132	Up
MEG3	-3.61683	11.7692	-5.19229	3.24E-06	0.00142417	4.37343	Down
SNORD14B	2.89126	0.931484	5.17826	3.41E-06	0.00148625	4.32737	Up
FOXF1	2.68599	5.20939	5.17448	3.46E-06	0.00149535	4.31494	Up
RP11-394O4.5	-2.90174	9.35074	-5.17191	3.49E-06	0.00149802	4.30652	Down
NUDT9	0.883675	9.05718	5.16681	3.55E-06	0.00151443	4.28979	Down
AHSP	1.90861	0.769204	5.15088	3.76E-06	0.00159148	4.23754	Up
FOXA2	3.72938	2.14898	5.14376	3.86E-06	0.00162069	4.21421	Up
DBX2	-2.42701	3.55425	-5.13303	4.01E-06	0.00167194	4.17903	Down
EGLN3P1	-1.68281	5.40184	-5.12635	4.11E-06	0.00169967	4.15719	Down
PLIN1	-3.81249	9.30025	-5.12395	4.14E-06	0.00169967	4.14933	Down
FMO1	-2.37086	7.44072	-5.12247	4.16E-06	0.00169967	4.14446	Down
TCTE1	2.2609	3.39259	5.11384	4.29E-06	0.00174054	4.11625	Up
CIDEC	-4.73776	5.37491	-5.11056	4.34E-06	0.00174889	4.1055	Down
MXRA5	-2.0166	13.8122	-5.10196	4.48E-06	0.00179091	4.07739	Down
CTGF	-1.84693	13.3202	-5.0868	4.73E-06	0.00187735	4.02785	Down
AQP4	3.98006	5.99682	5.07729	4.89E-06	0.0019288	3.9968	Up
RASGRF2	-1.48862	9.69701	-5.06367	5.13E-06	0.00201083	3.95238	Down
SCN7A	3.43935	7.6639	5.05818	5.23E-06	0.00203677	3.93448	Up
CASKIN2	1.21131	9.58357	5.05333	5.32E-06	0.00205846	3.91866	Up
ZNF275	-1.11578	10.5106	-5.0408	5.57E-06	0.00213567	3.87784	Down
NHS	-1.64936	9.61381	-5.03918	5.60E-06	0.00213567	3.87259	Down
FGF1	-1.65136	8.61267	-5.03593	5.66E-06	0.00213567	3.862	Down
RP3-333A15.2	-3.16778	3.96341	-5.0336	5.71E-06	0.00213567	3.85442	Down
FOSB	-3.80636	9.9894	-5.03194	5.74E-06	0.00213567	3.849	Down
COL12A1	-2.16801	14.3554	-5.0306	5.77E-06	0.00213567	3.84463	Down
HSPA6	2.69935	8.24991	5.03018	5.78E-06	0.00213567	3.84327	Up
CCDC42B	2.96476	2.9135	5.02628	5.86E-06	0.00214928	3.83059	Up
CXCL12	-2.11477	11.8775	-5.02308	5.93E-06	0.00214928	3.82019	Down
RP11-3B7.1	-1.87223	5.30002	-5.02308	5.93E-06	0.00214928	3.82017	Down
RP11-401O9.3	-2.15408	2.52441	-5.00802	6.25E-06	0.00225304	3.77122	Down
ACKR4	-1.73515	7.91651	-4.99035	6.66E-06	0.00238377	3.7138	Down
SPOCK1	-2.39648	10.1288	-4.98544	6.77E-06	0.00241073	3.69787	Down
GALNT18	1.89152	8.23392	4.96812	7.20E-06	0.00254738	3.6417	Up
IGF2	-3.5074	11.7183	-4.95597	7.51E-06	0.00262051	3.60235	Down
AC116050.1	-2.18032	3.4785	-4.95341	7.58E-06	0.00262051	3.59407	Down
RGS16	-1.51216	9.48955	-4.95329	7.59E-06	0.00262051	3.59368	Down
RP11-16P6.1	-2.07799	6.8936	-4.95206	7.62E-06	0.00262051	3.58968	Down
FENDRR	3.83987	4.18118	4.95141	7.64E-06	0.00262051	3.58757	Up
FAP	-1.88325	10.5198	-4.94998	7.68E-06	0.00262051	3.58296	Down
FST	-2.25504	7.80298	-4.93629	8.06E-06	0.0027133	3.53864	Down
THRSP	-3.29201	6.06737	-4.93433	8.11E-06	0.0027133	3.53233	Down
ERMN	-2.03784	6.25643	-4.93272	8.16E-06	0.0027133	3.5271	Down
WDR38	2.55084	2.8549	4.93196	8.18E-06	0.0027133	3.52464	Up
C1orf87	3.12548	2.54746	4.93194	8.18E-06	0.0027133	3.5246	Up
AC005618.8	3.41288	2.71019	4.92448	8.40E-06	0.00276982	3.50048	Up
RP11-449L13.2	2.64762	1.94255	4.92221	8.46E-06	0.00277544	3.49314	Up
GYPE	-1.69637	5.02749	-4.91914	8.56E-06	0.00277544	3.48322	Down
RP11-217B7.3	1.7845	1.10339	4.91914	8.56E-06	0.00277544	3.48321	Up
EGR1	-2.34623	11.9409	-4.91262	8.76E-06	0.00281368	3.46215	Down
ABL2	-0.971991	12.7067	-4.91132	8.80E-06	0.00281368	3.45795	Down
CTD-2363C16.2	-3.03821	4.57053	-4.91055	8.82E-06	0.00281368	3.45549	Down
RP1-142L7.5	-1.88268	5.21327	-4.90704	8.93E-06	0.00283321	3.44415	Down
UNC13B	1.10633	10.9354	4.90448	9.01E-06	0.00284337	3.43589	Up
NOX4	-2.02719	8.69513	-4.89702	9.25E-06	0.0029033	3.41181	Down
DNAL4	1.44651	8.3841	4.89074	9.46E-06	0.00295227	3.39155	Up
SLC20A1	-0.966478	11.7673	-4.88297	9.72E-06	0.00301782	3.36652	Down
ZBBX	3.49083	3.3858	4.85984	1.05E-05	0.00325582	3.29204	Up
TEKT2	3.25162	3.37759	4.85105	1.09E-05	0.00334003	3.26378	Up
RP11-70D24.2	-1.59597	4.0027	-4.84731	1.10E-05	0.00336642	3.25175	Down
ICAM5	3.2517	4.94894	4.84035	1.13E-05	0.00343151	3.22941	Up
PPIAP19	-1.86364	3.94031	-4.83657	1.14E-05	0.00345926	3.21726	Down
TTC29	2.86231	2.21288	4.83499	1.15E-05	0.0034605	3.21219	Up
PEBP4	3.81239	2.54791	4.82984	1.17E-05	0.00349215	3.19565	Up
DNAJB2	0.881032	10.4249	4.82947	1.17E-05	0.00349215	3.19444	Down
MYOT	-2.03828	5.33662	-4.82566	1.19E-05	0.003521	3.18223	Down
PRKCZ	1.31325	8.56906	4.81256	1.24E-05	0.00366758	3.1402	Up
SFTPD	3.96625	4.1095	4.79987	1.30E-05	0.00379789	3.09956	Up
DGKI	-2.51627	8.68659	-4.79877	1.31E-05	0.00379789	3.09601	Down
TMEM212	2.96903	2.37449	4.79758	1.31E-05	0.00379789	3.09221	Up
GOLGA2P10	2.4788	7.0265	4.7967	1.31E-05	0.00379789	3.08938	Up
C3orf80	-2.05865	6.26933	-4.79543	1.32E-05	0.00379789	3.08533	Down
FAM159B	1.26963	0.530032	4.78391	1.37E-05	0.00393437	3.04846	Up
DNAH3	2.86599	5.47526	4.77777	1.40E-05	0.00398892	3.02884	Up
ST6GAL2	-2.37866	8.6038	-4.77717	1.41E-05	0.00398892	3.0269	Down
AKAP14	2.64959	1.34118	4.7725	1.43E-05	0.00403482	3.01197	Up
CFAP53	2.18448	4.67559	4.77003	1.44E-05	0.00405017	3.00408	Up
VWA3B	3.10102	4.24227	4.76464	1.47E-05	0.00409481	2.98686	Up
VWA3A	2.68508	3.97386	4.76328	1.48E-05	0.00409481	2.98252	Up
RP11-580I1.2	1.6357	0.717914	4.76278	1.48E-05	0.00409481	2.98091	Up
LRRC71	2.28622	3.2898	4.746	1.57E-05	0.00430926	2.92735	Up
GKN2	2.49948	1.69341	4.74541	1.57E-05	0.00430926	2.92548	Up
RNF7P1	1.86176	1.15033	4.74342	1.58E-05	0.00431887	2.91915	Up
GGTLC2	1.78175	1.04919	4.74204	1.59E-05	0.00431957	2.91473	Up
LOH12CR1	-1.19194	9.65525	-4.7276	1.67E-05	0.00448009	2.86873	Down
NRGN	1.82028	4.52603	4.72718	1.68E-05	0.00448009	2.86738	Up
UBE2Q2P2	1.44791	6.21721	4.72689	1.68E-05	0.00448009	2.86645	Up
RP11-734J24.1	-2.18934	2.93217	-4.72518	1.69E-05	0.00448009	2.86101	Down
RXFP1	2.68582	4.0334	4.72493	1.69E-05	0.00448009	2.86023	Up
KLF12	-1.32311	11.0096	-4.72241	1.70E-05	0.00449907	2.85221	Down
TMEM63B	1.24125	10.14	4.7155	1.74E-05	0.00458766	2.8302	Up
CDHR4	3.35971	2.26223	4.71416	1.75E-05	0.00458834	2.82595	Up
MIR503HG	-2.35558	5.91185	-4.70386	1.82E-05	0.00473417	2.79319	Down
INMT	2.63711	7.71816	4.70255	1.82E-05	0.00473468	2.78901	Up
44080	-1.25639	10.6384	-4.6977	1.86E-05	0.00478006	2.7736	Down
AL358815.1	0.524982	0.0956486	4.69725	1.86E-05	0.00478006	2.77217	Down
RP11-731I19.1	3.21026	1.91102	4.69283	1.89E-05	0.00483248	2.75815	Up
SEC14L4	3.32699	3.44937	4.68856	1.92E-05	0.00484916	2.74456	Up
CCDC13	2.28296	4.2452	4.68827	1.92E-05	0.00484916	2.74364	Up
GGACT	-1.2134	7.29534	-4.68807	1.92E-05	0.00484916	2.74302	Down
RP11-644F5.11	1.48005	6.39742	4.6861	1.93E-05	0.0048614	2.73675	Up
TIGD4	1.69078	4.98314	4.68472	1.94E-05	0.00486359	2.7324	Up
TMEM190	2.85181	2.15049	4.68119	1.96E-05	0.00488556	2.72119	Up
RP11-1399P15.1	-2.12396	7.42688	-4.68096	1.97E-05	0.00488556	2.72045	Down
SSPN	-1.58502	10.232	-4.67493	2.01E-05	0.00496744	2.70133	Down
MYH8	-2.44676	3.93808	-4.67246	2.03E-05	0.00498895	2.6935	Down
SRR	-0.930731	8.25089	-4.66123	2.11E-05	0.00516495	2.6579	Down
CFAP126	3.25834	1.63735	4.65978	2.12E-05	0.0051691	2.65332	Up
SMAD6	1.62481	9.23935	4.65447	2.16E-05	0.00524308	2.63649	Up
EMX2	-2.79598	4.66926	-4.65006	2.19E-05	0.00528231	2.62255	Down
RP11-517B11.7	-1.33905	7.81834	-4.64991	2.19E-05	0.00528231	2.62206	Down
BX842568.2	2.41679	3.6477	4.6463	2.22E-05	0.00532669	2.61062	Up
RSPH10B	2.06772	4.96461	4.64167	2.25E-05	0.00537324	2.596	Up
CTD-3247F14.2	-2.73536	5.59093	-4.6414	2.25E-05	0.00537324	2.59515	Down
CACNA1C-AS1	-2.01398	5.23833	-4.62925	2.35E-05	0.00556755	2.55675	Down
RP1-60N8.1	-1.8715	6.03474	-4.62826	2.36E-05	0.00556755	2.55361	Down
TFCP2	-1.09767	10.1969	-4.627	2.37E-05	0.00556755	2.54962	Down
GRIN3A	-1.3064	7.10434	-4.62642	2.37E-05	0.00556755	2.5478	Down
PIGB	-1.08307	8.94482	-4.62445	2.39E-05	0.00558319	2.54156	Down
HSPB3	2.02926	1.18553	4.62264	2.41E-05	0.00559577	2.53585	Up
RP11-325K4.3	-2.32045	6.35579	-4.60669	2.54E-05	0.00587678	2.48554	Down
RP11-132M7.3	-2.28756	3.05048	-4.60612	2.55E-05	0.00587678	2.48373	Down
AC090627.1	-2.65531	6.09024	-4.60376	2.57E-05	0.00590142	2.47629	Down
AP000892.6	-1.76345	9.94502	-4.5994	2.61E-05	0.0059633	2.46256	Down
DEFA1B	3.13167	1.19374	4.5984	2.62E-05	0.0059633	2.45941	Up
SLC9A7	-1.45739	11.2264	-4.59641	2.63E-05	0.0059633	2.45313	Down
DEFA4	1.35097	0.496508	4.59614	2.64E-05	0.0059633	2.45229	Up
AC096558.1	-2.72209	4.15057	-4.59463	2.65E-05	0.0059633	2.44753	Down
EGFLAM-AS4	-2.03393	2.87763	-4.59395	2.66E-05	0.0059633	2.44537	Down
FAM27C	2.58957	3.81958	4.59258	2.67E-05	0.00596846	2.44107	Up
CHMP4BP1	2.32807	4.19643	4.58927	2.70E-05	0.00601374	2.43065	Up
SPATS1	1.86941	0.803494	4.58704	2.72E-05	0.00603695	2.42364	Up
RP11-77K12.4	1.20791	0.388926	4.58546	2.73E-05	0.006047	2.41864	Up
RN7SL167P	0.443248	0.112539	4.57764	2.81E-05	0.00618816	2.39407	Down
CD200	-1.49394	8.76138	-4.57436	2.84E-05	0.00623484	2.38374	Down
HOXD3	-1.59981	6.10639	-4.56543	2.93E-05	0.00640509	2.35566	Down
SFXN2	-1.37569	9.67966	-4.56311	2.95E-05	0.00643219	2.34838	Down
RP11-43N5.1	-1.55913	4.99819	-4.55967	2.99E-05	0.00648428	2.33759	Down
RP11-216M21.1	1.92266	4.9205	4.55822	3.00E-05	0.00649247	2.33304	Up
RN7SL497P	0.923692	0.294381	4.54961	3.09E-05	0.00666252	2.306	Down
ERN2	2.5733	2.78351	4.54356	3.16E-05	0.0067689	2.28703	Up
TIGIT	-2.48468	7.93173	-4.54284	3.17E-05	0.0067689	2.28478	Down
CNTROB	1.17648	9.80871	4.5396	3.20E-05	0.00680502	2.27461	Up
HMGB1P16	1.98455	1.03653	4.53843	3.21E-05	0.00680502	2.27094	Up
RN7SL525P	1.12864	0.54647	4.53765	3.22E-05	0.00680502	2.2685	Up
AC012066.1	2.45292	4.5873	4.53704	3.23E-05	0.00680502	2.26661	Up
SLC24A2	-2.88344	7.40669	-4.53509	3.25E-05	0.0068078	2.26048	Down
CFDP1	0.729742	9.64569	4.53482	3.25E-05	0.0068078	2.25965	Down
HBD	2.0905	1.07736	4.53275	3.28E-05	0.00682438	2.25316	Up
RP11-553L6.2	-2.44067	4.55679	-4.53149	3.29E-05	0.00682438	2.2492	Down
ALDH3B1	1.75489	8.66755	4.53099	3.30E-05	0.00682438	2.24764	Up
AC104809.3	2.75926	3.32155	4.52556	3.36E-05	0.00691619	2.23064	Up
CCDC151	3.0999	3.14176	4.52502	3.36E-05	0.00691619	2.22896	Up
NPY6R	-2.11799	6.38436	-4.52057	3.42E-05	0.00699766	2.21503	Down
CDK11A	1.26773	8.1683	4.51369	3.50E-05	0.00707285	2.19351	Up
MEG8	-2.2667	5.82077	-4.51355	3.50E-05	0.00707285	2.19307	Down
DUSP16	-0.821103	11.6513	-4.51331	3.50E-05	0.00707285	2.19231	Down
LMNTD1	2.55936	1.65089	4.51259	3.51E-05	0.00707285	2.19005	Up
CCDC37	2.63191	3.40526	4.51236	3.51E-05	0.00707285	2.18935	Up
RP11-553K8.5	-2.10794	3.99496	-4.51	3.54E-05	0.00710571	2.18196	Down
MIA2	2.57294	2.18121	4.50522	3.60E-05	0.00719786	2.16704	Up
MRVI1	-1.32305	9.89311	-4.50008	3.66E-05	0.00730039	2.15098	Down
RSPO2	3.1187	3.08625	4.4912	3.78E-05	0.00749966	2.12324	Up
PICK1	1.0717	8.87613	4.48319	3.88E-05	0.00765878	2.09825	Up
CHURC1-FNTB	3.78345	2.31679	4.48306	3.88E-05	0.00765878	2.09785	Up
ISM1	-1.92557	8.57726	-4.48203	3.90E-05	0.0076596	2.09466	Down
AZIN2	-1.51832	8.85369	-4.47883	3.94E-05	0.00771789	2.08466	Down
SALL1	-2.68491	5.44918	-4.47412	4.00E-05	0.00781643	2.07	Down
AC005702.2	0.730656	0.229633	4.47311	4.02E-05	0.00781732	2.06684	Down
RP11-253I19.4	-2.05709	3.73838	-4.47015	4.06E-05	0.00782978	2.05762	Down
STRA6	-2.39374	7.51345	-4.4698	4.06E-05	0.00782978	2.05656	Down
RP11-1012A1.4	2.03219	1.83161	4.4694	4.07E-05	0.00782978	2.05531	Up
RP11-59H7.3	-1.61958	3.86809	-4.46875	4.08E-05	0.00782978	2.05328	Down
NUDC	1.15346	9.61005	4.4624	4.17E-05	0.00796267	2.03349	Up
RP11-640L9.1	-1.94615	3.03462	-4.46188	4.17E-05	0.00796267	2.0319	Down
LRRC46	1.44199	6.16525	4.4607	4.19E-05	0.00796891	2.0282	Up
RGS4	-2.11577	8.21331	-4.45969	4.20E-05	0.00797013	2.02509	Down
RP11-568A7.3	1.43058	0.370144	4.45867	4.22E-05	0.00797206	2.0219	Up
PPIAP10	-2.43178	3.96008	-4.454	4.29E-05	0.00807357	2.00738	Down
MIR4435-1HG	-1.28587	10.2809	-4.45098	4.33E-05	0.00813082	1.99798	Down
SGCA	2.76372	3.99317	4.44997	4.35E-05	0.0081327	1.99484	Up
AC009166.7	-2.38389	4.10941	-4.44878	4.36E-05	0.00813961	1.99114	Down
TSHZ2	-1.72725	10.9923	-4.44535	4.41E-05	0.00820875	1.98049	Down
RUNX1	-1.14337	13.202	-4.43962	4.50E-05	0.00831384	1.96268	Down
SPATA17-AS1	1.2265	0.636093	4.43888	4.51E-05	0.00831384	1.9604	Up
PRDM1	-1.25142	10.4105	-4.43881	4.51E-05	0.00831384	1.96017	Down
RP1-142L7.9	-2.3088	6.07802	-4.43395	4.59E-05	0.00842064	1.94509	Down
AHSA1	1.37323	10.3798	4.4332	4.60E-05	0.00842064	1.94276	Up
MS4A8	3.61647	2.67403	4.43014	4.65E-05	0.00847	1.93328	Up
PARP11	-1.25575	9.48021	-4.42964	4.66E-05	0.00847	1.93171	Down
HYMAI	-2.30005	7.13138	-4.42736	4.69E-05	0.00849891	1.92465	Down
CYCSP24	2.19958	2.9194	4.42595	4.72E-05	0.00849891	1.92027	Up
RLIMP1	-2.07166	8.19593	-4.42589	4.72E-05	0.00849891	1.9201	Down
PPT2-EGFL8	1.18957	7.05494	4.41587	4.88E-05	0.00873058	1.88904	Up
APLNR	-1.58042	8.94813	-4.41452	4.90E-05	0.00873058	1.88484	Down
TEX26-AS1	-2.69302	5.34721	-4.41382	4.91E-05	0.00873058	1.88269	Down
LRRC43	2.35692	3.74247	4.41356	4.92E-05	0.00873058	1.88189	Up
RP11-100E13.3	-2.27351	2.6856	-4.41319	4.92E-05	0.00873058	1.88075	Down
CTD-2369P2.12	-5.2727	4.4186	-4.41176	4.95E-05	0.00873058	1.8763	Down
RP11-664D7.4	2.6553	2.77196	4.41166	4.95E-05	0.00873058	1.876	Up
SHOX2	-2.31789	7.72892	-4.40282	5.10E-05	0.00896886	1.84864	Down
EBF2	-1.86045	7.96035	-4.39991	5.15E-05	0.00899726	1.83964	Down
CTB-131B5.5	-2.23491	7.83094	-4.39937	5.16E-05	0.00899726	1.83795	Down
PLAGL1	-2.22959	10.7778	-4.39917	5.16E-05	0.00899726	1.83733	Down
POSTN	-2.29884	13.9789	-4.39748	5.19E-05	0.00899726	1.83212	Down
PLAU	-1.65441	10.6288	-4.39747	5.19E-05	0.00899726	1.8321	Down
CD84	-1.67702	11.0481	-4.39119	5.31E-05	0.00913771	1.81268	Down
AC008103.3	0.681921	0.181757	4.39115	5.31E-05	0.00913771	1.81254	Down
RP11-645N11.3	1.57055	1.1009	4.38848	5.35E-05	0.00919355	1.80429	Up
DEFA3	2.64603	0.864254	4.38462	5.42E-05	0.00928689	1.79238	Up
CLNK	-2.20287	5.29392	-4.3789	5.53E-05	0.00941668	1.77471	Down
RP11-161H23.9	2.62941	3.01413	4.37879	5.53E-05	0.00941668	1.77436	Up
ADGB	2.58652	3.45389	4.3757	5.59E-05	0.00948789	1.76483	Up
MPEG1	-1.55551	11.0091	-4.37113	5.68E-05	0.00960731	1.75075	Down
KERA	-2.84234	3.75017	-4.3682	5.73E-05	0.00967503	1.7417	Down
AL132709.8	-3.11976	5.72905	-4.36636	5.77E-05	0.00967733	1.73603	Down
TGM2	2.13963	11.1477	4.36567	5.78E-05	0.00967733	1.7339	Up
RP11-428C19.4	1.61225	0.613857	4.36557	5.78E-05	0.00967733	1.7336	Up
TNFSF4	-1.59548	8.16792	-4.36254	5.84E-05	0.0097487	1.72427	Down
RP11-399B17.1	-1.63676	6.97982	-4.3614	5.87E-05	0.00975835	1.72076	Down
MGC50722	3.11083	2.99337	4.36012	5.89E-05	0.00977304	1.71679	Up
RP11-219B4.5	1.73913	2.37816	4.35875	5.92E-05	0.00979041	1.71258	Up
CTD-3247H4.2	-1.83398	5.17757	-4.35618	5.97E-05	0.00984761	1.70468	Down
HOXC8	-1.95951	6.92066	-4.35333	6.03E-05	0.00990793	1.6959	Down
AARS	1.13121	11.3643	4.3527	6.04E-05	0.00990793	1.69396	Up
RP11-407N17.3	3.36395	1.5796	4.34929	6.11E-05	0.00994637	1.68348	Up
CNTN1	-2.25985	8.28817	-4.34908	6.12E-05	0.00994637	1.68281	Down
RP11-298P3.4	-3.67755	3.44233	-4.34906	6.12E-05	0.00994637	1.68276	Down
FOXO1	-1.19279	11.4513	-4.34416	6.22E-05	0.010069	1.66768	Down
KHDRBS2	2.73599	3.49467	4.34378	6.23E-05	0.010069	1.66651	Up
MIR143HG	-2.68796	12.0108	-4.34097	6.29E-05	0.0101095	1.65788	Down
ERMAP	-0.794338	9.38392	-4.34046	6.30E-05	0.0101095	1.65631	Down
ZMYND10	2.38916	5.72405	4.33962	6.31E-05	0.0101095	1.65371	Up
C22orf15	1.70348	4.8991	4.33931	6.32E-05	0.0101095	1.65278	Up
CTD-2194F4.2	-1.84956	3.37139	-4.33847	6.34E-05	0.0101107	1.65018	Down
RP11-127L20.3	-1.60463	5.72086	-4.33626	6.39E-05	0.0101585	1.64338	Down
RP11-834C11.8	-1.76606	2.84576	-4.33511	6.41E-05	0.0101701	1.63986	Down
AC017002.1	-1.79993	7.01692	-4.33371	6.44E-05	0.0101892	1.63557	Down
SLC22A31	2.93911	3.74736	4.33278	6.46E-05	0.0101892	1.63271	Up
TAF6	1.17104	9.53871	4.33214	6.47E-05	0.0101892	1.63073	Up
LRRC63	1.62263	4.23846	4.32501	6.63E-05	0.0103951	1.60886	Up
AC017002.2	-2.50605	7.7819	-4.32459	6.64E-05	0.0103951	1.60756	Down
C9orf9	1.2653	7.01176	4.32356	6.66E-05	0.0104035	1.60439	Up
HIGD1B	1.55653	4.53838	4.31601	6.84E-05	0.0106138	1.58125	Up
DNAH12	2.06361	6.38722	4.31534	6.85E-05	0.0106138	1.57919	Up
AC018442.1	2.20787	4.58806	4.31523	6.85E-05	0.0106138	1.57883	Up
GEM	-1.78036	10.8538	-4.31117	6.95E-05	0.0107309	1.5664	Down
HHLA2	2.63057	3.10478	4.30853	7.01E-05	0.0107559	1.5583	Up
RP11-67L2.2	-1.00864	9.23955	-4.30852	7.01E-05	0.0107559	1.55829	Down
FTSJ3	1.11512	9.80806	4.30812	7.02E-05	0.0107559	1.55706	Up
RP11-175K6.1	-1.67799	4.9018	-4.30683	7.05E-05	0.0107743	1.55311	Down
PKI55	-1.4468	7.76907	-4.29658	7.30E-05	0.0111225	1.52171	Down
TTPAL	-0.823187	10.6577	-4.29433	7.35E-05	0.0111776	1.51481	Down
SNTN	3.07207	3.31232	4.29166	7.42E-05	0.0112487	1.50666	Up
MAP3K2	-0.941652	13.0005	-4.29039	7.45E-05	0.0112676	1.50276	Down
RP11-182I10.1	-1.6317	4.02725	-4.28804	7.51E-05	0.0113272	1.49558	Down
MS4A15	3.34466	3.40513	4.2833	7.63E-05	0.0114678	1.4811	Up
AC009245.3	-1.99621	4.53293	-4.28141	7.68E-05	0.0114678	1.47531	Down
AL589842.1	6.61001	4.64058	4.27967	7.72E-05	0.0114678	1.47002	Up
P4HA2	1.38944	10.2384	4.27872	7.75E-05	0.0114678	1.46712	Up
RP11-485M7.2	2.1493	1.93319	4.27872	7.75E-05	0.0114678	1.46712	Up
RP11-415F23.2	-1.91391	6.07854	-4.27842	7.75E-05	0.0114678	1.4662	Down
RP11-386I23.1	-1.92611	7.15943	-4.27836	7.76E-05	0.0114678	1.46601	Down
ROS1	3.79229	4.957	4.27825	7.76E-05	0.0114678	1.46567	Up
POU2F1	-0.738623	11.9204	-4.27694	7.79E-05	0.011489	1.46168	Down
DDRGK1	1.26514	9.15287	4.27544	7.83E-05	0.0115178	1.45709	Up
COL11A1	-3.818	10.2817	-4.27344	7.88E-05	0.0115661	1.45098	Down
RP11-157L3.5	1.44589	0.602495	4.27245	7.91E-05	0.0115755	1.44795	Up
THY1	-1.46813	10.7798	-4.26693	8.06E-05	0.0117524	1.43113	Down
HIVEP1	-0.77692	12.0424	-4.26642	8.07E-05	0.0117524	1.42955	Down
PPAPDC1A	-2.80217	5.56115	-4.26509	8.11E-05	0.0117753	1.42551	Down
RP11-758N13.1	-1.99588	4.51079	-4.26376	8.14E-05	0.0117983	1.42147	Down
TACR1	-1.53685	8.20475	-4.26281	8.17E-05	0.0118023	1.41856	Down
ANKRD66	2.92453	2.9693	4.26148	8.21E-05	0.0118023	1.4145	Up
RP11-50I19.2	-1.77292	5.12101	-4.26144	8.21E-05	0.0118023	1.41439	Down
EBF1	-1.67324	9.54321	-4.26031	8.24E-05	0.0118179	1.41094	Down
CTD-2363C16.1	-2.68761	4.78118	-4.25925	8.27E-05	0.0118309	1.4077	Down
AP000255.6	-1.42568	3.53279	-4.24997	8.53E-05	0.0121429	1.37943	Down
PIH1D3	2.29267	1.46128	4.24951	8.54E-05	0.0121429	1.37805	Up
CNGA4	2.08212	2.99582	4.24927	8.55E-05	0.0121429	1.37729	Up
LINC00261	2.96151	2.73205	4.2446	8.68E-05	0.0123036	1.36308	Up
MARCO	3.76021	6.42465	4.2404	8.81E-05	0.0124267	1.3503	Up
RP11-890B15.3	-1.23679	8.9699	-4.24016	8.81E-05	0.0124267	1.34959	Down
TREH	-1.79527	5.30001	-4.23912	8.84E-05	0.0124398	1.34643	Down
RP11-435O5.4	1.53563	2.21308	4.23646	8.92E-05	0.0125206	1.33833	Up
CLCN3P1	-1.44349	3.65975	-4.23274	9.03E-05	0.0126467	1.32701	Down
LINC01359	-1.69448	7.72208	-4.23022	9.11E-05	0.0127111	1.31937	Down
APOH	1.56235	0.607594	4.22978	9.12E-05	0.0127111	1.31802	Up
GGT3P	2.77979	2.57224	4.22837	9.17E-05	0.0127406	1.31373	Up
HAND2	-2.22176	5.0532	-4.2276	9.19E-05	0.012743	1.3114	Down
CFAP74	2.35437	4.71151	4.22579	9.24E-05	0.012766	1.3059	Up
AC010761.13	-2.14749	6.39894	-4.22563	9.25E-05	0.012766	1.30543	Down
NEFH	-1.65114	5.9568	-4.22231	9.35E-05	0.0128503	1.29535	Down
FGF16	-2.21505	2.62863	-4.22224	9.35E-05	0.0128503	1.29513	Down
COL17A1	-3.09962	8.21553	-4.21508	9.58E-05	0.0131293	1.2734	Down
PCDH17	1.40304	9.49014	4.21397	9.62E-05	0.0131293	1.27004	Up
DKFZp434J0226	-2.88363	4.98543	-4.21367	9.62E-05	0.0131293	1.26914	Down
RP11-295M3.4	2.37681	5.41687	4.21249	9.66E-05	0.0131505	1.26554	Up
LINC01561	-2.12797	3.87892	-4.21123	9.70E-05	0.0131749	1.26174	Down
SCTR	2.03742	3.03895	4.21021	9.74E-05	0.0131891	1.25864	Up
CTB-127C13.1	2.33845	1.95899	4.20765	9.82E-05	0.013271	1.25088	Up
RNF169	-0.830359	12.2484	-4.20694	9.84E-05	0.0132716	1.24873	Down
LRRC23	1.63356	6.96775	4.20591	9.88E-05	0.0132863	1.24562	Up
KIAA2012	1.96877	4.63276	4.2042	9.93E-05	0.0133017	1.24043	Up
KLK4	-2.86229	4.51861	-4.20418	9.93E-05	0.0133017	1.24038	Down
CD151	1.22655	11.5194	4.20279	9.98E-05	0.0133327	1.23617	Up
ANKRD33B	-1.50449	8.4354	-4.20125	0.000100308	0.013345	1.23151	Down
SNHG23	-2.18402	5.47587	-4.20054	0.000100547	0.013345	1.22934	Down
RP11-299J3.8	-1.43542	8.95331	-4.19996	0.00010074	0.013345	1.22759	Down
AK7	2.09948	5.06772	4.19936	0.000100941	0.013345	1.22577	Up
C5orf58	-1.96667	6.50949	-4.19909	0.000101031	0.013345	1.22496	Down
WDR33	-0.521881	12.215	-4.19635	0.000101956	0.0134304	1.21665	Down
ENTPD1	-1.22559	12.0946	-4.19531	0.000102309	0.0134304	1.21351	Down
CADM1	1.09631	10.4179	4.19514	0.000102367	0.0134304	1.21299	Up
B3GNT7	2.1475	7.94889	4.19186	0.000103488	0.013529	1.20307	Up
KCND2	-1.84159	7.65119	-4.19158	0.000103583	0.013529	1.20224	Down
MYRF	1.50893	8.00233	4.18963	0.000104254	0.0135864	1.19635	Up
RP11-20G13.4	-1.49819	1.53055	-4.18606	0.0001055	0.0137181	1.18552	Down
STAR	-1.59937	5.47749	-4.18288	0.000106616	0.0138189	1.17594	Down
HMGN1P3	2.75761	1.63559	4.18251	0.000106749	0.0138189	1.1748	Up
RSPH10B2	2.42277	4.00474	4.18033	0.000107522	0.0138882	1.16823	Up
KRT16P2	2.28557	1.04055	4.17496	0.000109456	0.0141068	1.15199	Up
HMGB1P19	2.18228	2.71267	4.17225	0.000110441	0.014155	1.14383	Up
CFAP45	2.05577	5.31456	4.17098	0.000110907	0.014155	1.13999	Up
RUNX2	-1.55175	10.2816	-4.17096	0.000110917	0.014155	1.13992	Down
PKD2L2	-0.933958	5.14129	-4.17033	0.000111148	0.014155	1.13802	Down
MIAT	-2.4224	10.6245	-4.16994	0.000111292	0.014155	1.13684	Down
LINC01513	1.67488	0.716666	4.16899	0.00011164	0.014155	1.134	Up
INO80B	1.47937	7.86462	4.16861	0.000111781	0.014155	1.13284	Up
TSPAN19	2.94775	2.29785	4.16806	0.000111987	0.014155	1.13117	Up
WIPF1	-1.27063	11.7341	-4.16783	0.000112071	0.014155	1.13049	Down
NUDT3	-0.963645	12.7437	-4.16713	0.00011233	0.014155	1.12839	Down
RP11-655M14.4	0.582635	0.149266	4.16668	0.000112497	0.014155	1.12703	Down
PRR13P4	1.05123	0.492044	4.16024	0.000114922	0.0144291	1.1076	Up
OR51E1	-2.01424	5.74467	-4.15798	0.000115787	0.0145065	1.10078	Down
RP11-1110F20.1	-2.02581	7.17996	-4.15432	0.000117195	0.0146488	1.08978	Down
SUCNR1	-2.14351	7.63778	-4.15373	0.000117425	0.0146488	1.08799	Down
CH17-408M7.1	-2.82965	6.6593	-4.15303	0.000117697	0.0146514	1.08588	Down
IGFL2	-2.86745	4.791	-4.1501	0.000118841	0.0147623	1.07707	Down
RP11-646E18.2	0.996654	0.290442	4.14196	0.000122085	0.0151211	1.05255	Down
SPEF1	2.56313	3.69294	4.14155	0.000122247	0.0151211	1.05134	Up
C9orf117	1.58422	6.97727	4.13908	0.000123249	0.0152128	1.04391	Up
RPPH1	4.16953	10.2517	4.13633	0.000124373	0.0153192	1.03564	Up
CKB	2.51416	8.0173	4.13469	0.00012505	0.0153701	1.0307	Up
ZNF385D	-1.91399	8.42394	-4.133	0.000125749	0.0154162	1.02563	Down
RP4-535B20.4	-1.98105	5.67844	-4.13251	0.000125953	0.0154162	1.02415	Down
THBS4	-2.91808	8.66853	-4.12994	0.000127025	0.0155148	1.01644	Down
DMBT1	3.95104	5.37393	4.12776	0.000127943	0.0155944	1.00988	Up
RABAC1	1.79704	9.0321	4.12648	0.000128483	0.0156276	1.00605	Up
IFT140	1.11891	9.76319	4.12507	0.000129082	0.0156678	1.00182	Up
ST20-AS1	0.967924	6.70648	4.12053	0.000131031	0.0158713	0.98818	Down
AC026471.6	1.63033	0.962426	4.1194	0.000131516	0.0158971	0.984817	Up
CCDC108	2.79643	4.00691	4.11513	0.000133381	0.0160879	0.972001	Up
DHX38	0.993466	10.2902	4.11453	0.000133645	0.0160879	0.970197	Down
RP11-182I10.2	-1.86909	4.31063	-4.11011	0.000135603	0.0162899	0.956963	Down
GPC5	2.05775	3.34187	4.10528	0.000137777	0.0165171	0.942491	Up
RPP14	-0.451756	10.3536	-4.1043	0.00013822	0.0165363	0.939566	Down
PNPLA6	1.15032	9.99958	4.09517	0.000142436	0.016997	0.912231	Up
RP11-687D19.1	1.2592	0.523657	4.0947	0.000142654	0.016997	0.910841	Up
LINC01429	-2.80958	4.7476	-4.09204	0.000143911	0.0171021	0.90286	Down
SLC38A11	-2.27994	6.0635	-4.09159	0.000144121	0.0171021	0.901528	Down
RP11-263K19.6	-3.86188	3.23865	-4.09069	0.000144547	0.0171179	0.898843	Down
MTX3	-1.28481	11.0052	-4.08847	0.000145608	0.0172086	0.892191	Down
RP11-1105G2.4	-1.71547	2.09571	-4.08773	0.000145959	0.0172152	0.890004	Down
CH507-42P11.3	-1.48178	4.92793	-4.07921	0.000150101	0.0176382	0.864549	Down
RP4-597N16.4	1.79222	1.94157	4.0791	0.000150157	0.0176382	0.864206	Up
DIO2	-2.09141	9.97773	-4.07826	0.000150569	0.0176382	0.861719	Down
RP11-158I9.5	-1.94894	3.10386	-4.07789	0.000150754	0.0176382	0.860602	Down
FKBP2	1.4625	8.3146	4.07571	0.000151835	0.0177291	0.854102	Up
TLR7	-1.42425	8.64256	-4.07495	0.000152212	0.0177329	0.851844	Down
RP11-175B9.2	1.70888	5.20367	4.07397	0.000152706	0.0177329	0.848899	Up
AC005740.6	-1.37725	5.1002	-4.07382	0.000152778	0.0177329	0.848469	Down
KRTAP20-1	0.339757	0.106191	4.07269	0.000153346	0.0177631	0.845097	Down
RP11-961A15.1	-2.83162	2.37697	-4.07209	0.000153646	0.0177631	0.843314	Down
FABP6	3.00246	1.9523	4.07068	0.000154362	0.0178105	0.839087	Up
MAS1L	-2.1643	2.53993	-4.0689	0.000155265	0.0178793	0.833786	Down
MED28	-0.930972	12.167	-4.06469	0.000157419	0.0180917	0.821255	Down
RP11-79C6.2	1.23976	0.485332	4.063	0.000158294	0.0181168	0.816213	Up
BCL2L11	-0.709158	11.0659	-4.06255	0.000158528	0.0181168	0.81487	Down
OTULIN	-1.01369	11.5828	-4.06247	0.000158568	0.0181168	0.814642	Down
CTB-4E7.1	-2.26618	3.8027	-4.06159	0.000159027	0.0181215	0.812014	Down
GAS8	0.857414	9.26572	4.0612	0.00015923	0.0181215	0.810851	Down
AUP1	0.943665	10.8343	4.05737	0.000161238	0.0183143	0.799456	Down
UBXN7-AS1	1.70237	1.40312	4.05626	0.000161825	0.0183207	0.796152	Up
PCDH19	-1.60438	7.29992	-4.05561	0.000162171	0.0183207	0.79421	Down
RP11-152F13.8	2.5547	3.38143	4.05443	0.000162802	0.0183207	0.790681	Up
PLOD3	1.28022	9.99398	4.05416	0.000162942	0.0183207	0.789898	Up
RP4-726N1.2	0.523471	0.175402	4.05415	0.000162949	0.0183207	0.789861	Down
PROK2	2.34931	2.74147	4.05364	0.00016322	0.0183207	0.78835	Up
AP000343.2	1.19523	0.878322	4.05251	0.000163828	0.0183207	0.784967	Up
RAP2C-AS1	-1.1394	7.65784	-4.05219	0.000163996	0.0183207	0.784037	Down
THAP7	1.27203	8.34439	4.05197	0.000164118	0.0183207	0.783359	Up
TUBA3FP	1.66995	3.6111	4.04934	0.000165531	0.0183725	0.775564	Up
RP11-12A20.7	1.53697	4.08182	4.049	0.000165718	0.0183725	0.77454	Up
RP11-977G19.10	4.06859	2.76795	4.04849	0.000165993	0.0183725	0.773033	Up
CTC-484P3.3	-1.45992	5.13881	-4.04839	0.000166046	0.0183725	0.77274	Down
BEAN1	-1.35489	7.44266	-4.04768	0.000166434	0.0183725	0.770623	Down
RP11-81B10.2	-2.19124	4.6571	-4.04762	0.00016647	0.0183725	0.770422	Down
snoU2_19	0.328536	0.0635028	4.04655	0.000167049	0.0184015	0.767269	Down
APOLD1	-1.2828	10.7917	-4.04509	0.000167849	0.0184548	0.762925	Down
HSPA12A	-1.25753	9.25689	-4.0433	0.000168835	0.0185013	0.757601	Down
FSTL1	-1.29789	13.9905	-4.04305	0.000168972	0.0185013	0.756863	Down
C11orf88	2.42428	3.53286	4.0426	0.000169222	0.0185013	0.755516	Up
RP11-171I2.2	-1.58422	7.79206	-4.0414	0.00016989	0.0185396	0.751938	Down
RPS19BP1	1.16947	9.3314	4.03908	0.000171182	0.0186112	0.745048	Up
PPP1R14A	2.51091	4.98177	4.03907	0.000171184	0.0186112	0.745041	Up
CTC-327F10.4	-2.9804	4.34471	-4.03818	0.000171682	0.0186307	0.742399	Down
TAS2R42	-1.47543	3.20774	-4.03618	0.000172808	0.0187024	0.736459	Down
NDUFA3	1.35628	8.13022	4.03587	0.000172983	0.0187024	0.735534	Up
FKTN	-0.95853	10.7756	-4.03525	0.000173337	0.018706	0.733677	Down
ROPN1L	2.28341	3.31397	4.03083	0.000175856	0.0189428	0.720566	Up
AC106801.1	-2.2603	5.3554	-4.02903	0.000176891	0.0190192	0.71523	Down
LINC01571	1.44151	0.597076	4.02835	0.000177283	0.0190196	0.713219	Up
RP11-815J4.6	-1.30048	5.63805	-4.0278	0.000177605	0.0190196	0.711571	Down
ENKD1	1.43256	7.42013	4.02734	0.000177872	0.0190196	0.710206	Up
RAP1BP1	-1.85073	2.77247	-4.02424	0.000179681	0.0191617	0.70101	Down
ZBTB20-AS2	-2.47915	2.72086	-4.02351	0.000180109	0.0191617	0.698846	Down
RP11-56G10.2	4.77408	3.28402	4.02338	0.000180186	0.0191617	0.698461	Up
ADAMTS12	-1.29903	10.8073	-4.01937	0.000182555	0.0193784	0.68659	Down
PDGFRL	-1.76752	8.23794	-4.0166	0.00018421	0.0195153	0.678389	Down
RP11-163G10.2	1.86604	2.47011	4.0161	0.000184514	0.0195153	0.676891	Up
EIF5A2P1	2.03123	3.31975	4.01367	0.000185978	0.0196347	0.669707	Up
FAM69A	-1.06198	8.92081	-4.0103	0.000188033	0.0197779	0.659726	Down
RNF125	-1.24636	9.15688	-4.01002	0.000188202	0.0197779	0.65891	Down
ANTXR1	-1.30524	13.0862	-4.00978	0.000188351	0.0197779	0.658187	Down
CYP4F26P	1.41661	0.692555	4.00836	0.000189221	0.0198335	0.654004	Up
KLHL3	-1.24736	9.35783	-4.00692	0.000190114	0.0198914	0.649727	Down
DNAJB13	1.53876	4.26589	4.00511	0.000191234	0.0199728	0.644389	Up
CTD-2263F21.1	-1.94311	2.41803	-4.00188	0.000193259	0.0201148	0.634819	Down
SYNPO2	-1.9646	11.6826	-4.00184	0.000193282	0.0201148	0.634709	Down
AC096664.2	-1.85375	2.5345	-4.00008	0.000194393	0.0201757	0.629505	Down
CYB5R3	0.721497	11.1801	3.99963	0.000194674	0.0201757	0.628194	Down
AC104655.3	-1.89017	2.80134	-3.99927	0.000194904	0.0201757	0.62712	Down
SLC35D1	-0.756264	10.7493	-3.99814	0.000195623	0.0201925	0.623776	Down
DEDD2	0.940584	9.01619	3.99793	0.000195758	0.0201925	0.623146	Down
DGCR14	1.44607	8.13719	3.99604	0.000196962	0.0202808	0.617579	Up
RP11-212E4.1	-1.79176	5.88653	-3.99375	0.000198438	0.0203348	0.610795	Down
DHFR	-1.00065	10.39	-3.99366	0.000198495	0.0203348	0.610538	Down
SDR42E2	1.75874	2.4055	3.99296	0.000198945	0.0203348	0.608479	Up
RAD18	-0.974949	10.2644	-3.99254	0.000199216	0.0203348	0.607243	Down
AGBL1	2.61519	2.01053	3.99252	0.000199228	0.0203348	0.607188	Up
MIF	2.277	10.606	3.99118	0.000200101	0.0203743	0.603215	Up
FAM181A	1.72363	1.1423	3.99069	0.000200418	0.0203743	0.601777	Up
ADAMTSL4-AS1	-1.7612	8.99675	-3.99032	0.000200661	0.0203743	0.600677	Down
RP11-146F11.1	1.13415	5.56608	3.98908	0.000201468	0.0203864	0.597032	Up
ABCA3	1.69651	10.2493	3.98907	0.000201479	0.0203864	0.596983	Up
TCP11X2	2.18909	1.36847	3.988	0.000202177	0.0204217	0.593841	Up
DNAJA1P3	1.77086	1.86713	3.98729	0.000202646	0.0204275	0.591737	Up
NIT2	-0.857548	10.8508	-3.98644	0.000203206	0.0204275	0.589233	Down
AC007620.3	-1.28906	8.63159	-3.98611	0.000203424	0.0204275	0.588259	Down
TMEM100	2.71802	6.22875	3.98572	0.00020368	0.0204275	0.587115	Up
FAT2	-2.35503	9.52718	-3.98526	0.000203984	0.0204275	0.58576	Down
LEF1	-1.41945	8.94918	-3.98467	0.000204374	0.0204315	0.584025	Down
RP11-758P17.3	1.19406	0.664599	3.98392	0.000204878	0.0204468	0.581789	Up
TUBA4B	2.52367	2.2015	3.98163	0.000206405	0.0205563	0.575047	Up
SH2B3	-1.03636	11.2378	-3.98122	0.000206679	0.0205563	0.573842	Down
CDK2AP2	1.36779	8.42455	3.98048	0.000207178	0.0205709	0.571652	Up
CD226	-1.76505	8.76602	-3.97846	0.000208538	0.0206708	0.56571	Down
ALX4	-1.72319	6.86688	-3.97763	0.000209101	0.0206914	0.563263	Down
RP11-180N14.1	-2.16483	4.85519	-3.97657	0.000209821	0.0207275	0.560141	Down
MBNL1-AS1	-1.55396	8.72817	-3.97338	0.000212005	0.0209033	0.550739	Down
RP3-495K2.2	-2.15652	3.84032	-3.97293	0.000212316	0.0209033	0.549406	Down
C1orf220	-1.60071	6.85814	-3.97148	0.000213315	0.0209663	0.545146	Down
CSDC2	1.31566	5.70092	3.96935	0.000214791	0.0210759	0.538885	Up
CTD-2306A12.1	-1.74319	2.63749	-3.96805	0.000215703	0.0211299	0.535036	Down
SLC2A3P2	-1.50969	6.56395	-3.96645	0.000216826	0.0212043	0.530323	Down
RP11-611O2.5	-3.94137	7.28998	-3.96469	0.000218065	0.0212608	0.525152	Down
RP11-165F24.3	-1.77323	7.2397	-3.96459	0.000218133	0.0212608	0.524868	Down
STIP1	1.28449	11.0384	3.96126	0.000220501	0.021425	0.515065	Up
E2F3P1	-2.08806	5.52422	-3.96071	0.000220896	0.021425	0.513441	Down
OSCP1	1.29691	7.09644	3.96068	0.000220917	0.021425	0.513352	Up
NOVA1	-2.39767	8.38981	-3.95923	0.000221957	0.02149	0.509092	Down
RP11-498C9.2	-2.23422	6.57471	-3.95692	0.000223621	0.0215831	0.502311	Down
HBB	3.31532	9.21583	3.95618	0.000224158	0.0215831	0.500132	Up
RP11-553L6.5	-1.25041	9.34763	-3.95602	0.000224272	0.0215831	0.499671	Down
CDHR3	1.58447	7.41189	3.95585	0.000224397	0.0215831	0.499168	Up
COL18A1-AS1	-1.92045	7.10355	-3.9531	0.000226403	0.0217403	0.491088	Down
SLC30A4	-1.13809	10.4077	-3.9478	0.00023032	0.0220801	0.475518	Down
RP11-561C5.4	3.26744	3.1388	3.94678	0.000231076	0.0221163	0.472545	Up
RP11-429O1.1	0.314608	0.0612237	3.94394	0.000233212	0.0222841	0.464195	Down
PCBD2	-1.09953	9.47207	-3.94205	0.000234644	0.0223844	0.45864	Down
AK1	1.27566	8.05975	3.94132	0.000235193	0.0224001	0.456521	Up
RP5-875O13.1	2.08121	3.08164	3.94019	0.000236054	0.0224455	0.453203	Up
RP11-514F3.4	-2.08782	2.56658	-3.93889	0.000237051	0.0225026	0.44938	Down
MX2	-1.72873	10.4219	-3.93838	0.000237436	0.0225026	0.447907	Down
RP1-79C4.4	-2.38015	8.06985	-3.93766	0.00023799	0.0225026	0.445792	Down
ITGA2B	1.78358	4.81069	3.9374	0.000238196	0.0225026	0.445007	Up
LRSAM1	0.957905	9.04868	3.93647	0.000238906	0.0225098	0.442304	Down
RP11-508N22.12	-1.75154	8.45351	-3.9363	0.000239044	0.0225098	0.441781	Down
SNORA66	1.78136	7.06779	3.93565	0.000239539	0.0225201	0.439906	Up
RP11-420A23.1	1.17678	6.69287	3.93444	0.000240479	0.0225679	0.436351	Up
KRT18P4	1.89515	4.67326	3.934	0.00024082	0.0225679	0.435064	Up
CFAP57	1.75483	5.53875	3.93288	0.000241691	0.0225996	0.431788	Up
CCDC157	1.09314	7.13199	3.93225	0.000242183	0.0225996	0.429944	Up
DCAF13P3	1.25549	5.15697	3.93139	0.000242861	0.0225996	0.427409	Up
AL365331.2	-1.75239	3.37248	-3.93121	0.000243004	0.0225996	0.426875	Down
DACT1	-1.29158	9.21456	-3.931	0.000243164	0.0225996	0.426278	Down
SPECC1L	0.687795	12.0359	3.9306	0.000243481	0.0225996	0.425095	Down
RP11-181E10.3	-1.68658	6.25216	-3.92943	0.0002444	0.0226489	0.421675	Down
FAM196B	-1.5453	7.50682	-3.92877	0.000244922	0.0226613	0.419741	Down
ACADVL	0.866461	12.1132	3.92721	0.000246159	0.0227397	0.415169	Down
RNASE7	-1.90296	3.46138	-3.92619	0.00024697	0.0227625	0.412184	Down
ALAS2	2.37807	3.74341	3.92566	0.000247395	0.0227625	0.410625	Up
MLC1	2.17039	3.46252	3.92543	0.000247575	0.0227625	0.409966	Up
AC124997.1	-1.45407	5.04754	-3.92399	0.000248732	0.0228268	0.405736	Down
SNORD116-18	2.53155	1.22916	3.92311	0.000249437	0.0228268	0.403169	Up
DYDC1	1.80932	1.1845	3.92309	0.000249448	0.0228268	0.40313	Up
TGOLN2	-0.661775	13.4726	-3.92168	0.000250592	0.0228956	0.398979	Down
RRAS	1.39546	7.89835	3.92069	0.000251386	0.0229181	0.396108	Up
ZNF205	1.51675	7.45411	3.91951	0.000252347	0.0229181	0.392648	Up
SORCS2	-1.72094	7.68343	-3.91892	0.000252827	0.0229181	0.390924	Down
COL10A1	-1.90657	10.6721	-3.91882	0.000252907	0.0229181	0.390638	Down
ADAM19	-1.35115	10.1611	-3.91873	0.000252985	0.0229181	0.390358	Down
KIAA0226L	-1.28734	8.48504	-3.91847	0.000253195	0.0229181	0.389605	Down
CATIP	1.68586	4.1529	3.91799	0.000253586	0.0229181	0.388206	Up
RP1-186E20.1	1.32754	0.657671	3.91681	0.000254555	0.0229701	0.384746	Up
SCGB3A1	4.52785	4.36217	3.91531	0.000255791	0.023046	0.380352	Up
RN7SL795P	1.03144	0.350979	3.91449	0.000256461	0.0230537	0.377979	Up
RP11-384F7.2	2.6616	1.33052	3.91425	0.000256665	0.0230537	0.377257	Up
RP11-85G21.3	1.4416	1.1148	3.91373	0.000257094	0.0230567	0.375742	Up
CTB-57H20.1	0.838981	0.420969	3.9129	0.000257784	0.0230831	0.373313	Down
MEG9	-1.83885	3.58098	-3.91013	0.000260088	0.0232538	0.365242	Down
CYLD	-0.806187	11.8527	-3.9083	0.000261624	0.0233554	0.3599	Down
LINC01050	-2.15673	2.7552	-3.9068	0.000262895	0.0233914	0.355507	Down
MTSS1L	1.17357	10.6285	3.90651	0.000263136	0.0233914	0.354674	Up
FKBP8	1.27103	10.6631	3.9064	0.00026323	0.0233914	0.35435	Up
HSPA8P19	-1.41274	4.60721	-3.90455	0.000264807	0.0234958	0.348935	Down
TAB1	0.905817	9.02922	3.90402	0.000265258	0.0235001	0.347392	Down
CPSF4L	-1.40638	3.20562	-3.90254	0.000266526	0.0235767	0.343066	Down
RP11-58A11.2	-1.7756	3.69384	-3.90167	0.000267269	0.0236066	0.340543	Down
RPL7AP60	1.07123	4.62005	3.89871	0.000269825	0.0237667	0.331911	Up
DYRK2	-0.765147	11.7284	-3.89765	0.000270744	0.0237667	0.328828	Down
KIF1C	0.871038	11.6677	3.89706	0.00027126	0.0237667	0.327102	Down
MCL1	-0.892267	14.7393	-3.89684	0.000271451	0.0237667	0.326463	Down
FAM204A	-0.706034	10.5928	-3.89593	0.000272245	0.0237667	0.323817	Down
SNORD17	2.8462	12.883	3.8958	0.000272361	0.0237667	0.32343	Up
EDEM1	-0.766479	12.1031	-3.8956	0.000272537	0.0237667	0.322844	Down
TAB3	-1.00599	11.3191	-3.89553	0.000272596	0.0237667	0.322648	Down
RP11-514P8.6	4.67622	4.06521	3.89536	0.000272745	0.0237667	0.322151	Up
SNRPD3	1.06093	10.4248	3.89333	0.00027453	0.0238515	0.316238	Up
UNC45A	1.21121	10.3193	3.89333	0.000274536	0.0238515	0.316219	Up
RP13-635I23.3	-1.54563	2.69772	-3.89193	0.000275774	0.0239235	0.312137	Down
P2RY13	-1.57175	7.53666	-3.89032	0.000277203	0.02399	0.307453	Down
RP11-550I15.1	2.15465	1.72042	3.88974	0.00027772	0.02399	0.305764	Up
ATP6V1G1P4	1.93033	2.43878	3.88937	0.00027805	0.02399	0.304687	Up
DNAH11	3.22247	8.55932	3.88922	0.000278184	0.02399	0.30425	Up
CDR2L	0.94414	9.24815	3.88799	0.000279281	0.024049	0.300682	Down
AC092839.1	2.09265	3.45074	3.88742	0.000279796	0.0240579	0.299013	Up
GOLGA6L3	1.73228	1.26626	3.88637	0.000280739	0.0240688	0.295961	Up
PLP1	-1.99409	5.95743	-3.88636	0.000280747	0.0240688	0.295935	Down
VAX2	1.78351	5.02255	3.88486	0.000282109	0.0241501	0.29155	Up
FAM71F2	-1.73002	7.83768	-3.88233	0.000284408	0.0243113	0.28419	Down
RN7SL5P	2.10848	6.94432	3.88045	0.000286124	0.0243373	0.278737	Up
RP11-425A23.1	1.16964	0.864089	3.87979	0.000286735	0.0243373	0.276805	Up
RP11-463D19.2	3.72845	2.8916	3.87967	0.000286845	0.0243373	0.276457	Up
RP11-409C19.2	1.50743	3.84647	3.87875	0.00028769	0.0243373	0.27379	Up
RP11-426C22.5	-1.29826	6.72488	-3.87854	0.00028789	0.0243373	0.273162	Down
CILP	-2.35139	10.8444	-3.87851	0.000287911	0.0243373	0.273093	Down
RP11-553L6.3	-2.01063	3.1336	-3.87794	0.000288441	0.0243373	0.271427	Down
SGMS1-AS1	-1.09025	8.49332	-3.87784	0.000288529	0.0243373	0.271152	Down
SART1	1.31895	9.36864	3.87749	0.000288852	0.0243373	0.270136	Up
NME8	-1.45341	3.8025	-3.87708	0.000289233	0.0243373	0.268943	Down
TMEM194B	-1.1116	9.74075	-3.87624	0.000290021	0.0243373	0.266477	Down
EXOSC8	-0.628387	9.52821	-3.87571	0.000290512	0.0243373	0.264942	Down
RP11-206F17.2	1.70363	3.06874	3.87534	0.000290858	0.0243373	0.263863	Up
LAMC3	2.7564	6.09979	3.87529	0.0002909	0.0243373	0.263735	Up
FRMD5	-1.43701	7.54449	-3.87522	0.000290965	0.0243373	0.263531	Down
TSNAXIP1	1.68893	5.02683	3.87462	0.000291528	0.0243495	0.261778	Up
SLC25A48	-1.90527	4.23481	-3.87413	0.00029199	0.0243532	0.260343	Down
GALK1	1.59332	7.38165	3.87261	0.000293413	0.024437	0.255939	Up
FAM168A	-0.648608	12.1215	-3.87158	0.000294384	0.024483	0.252943	Down
UCKL1	0.979706	9.66853	3.86819	0.000297597	0.0246916	0.243105	Down
RP11-244G12.1	-2.24386	4.84823	-3.86804	0.000297739	0.0246916	0.242673	Down
HSPBP1	1.80679	7.70361	3.86732	0.00029843	0.0247138	0.240572	Up
AL133245.2	-1.17203	5.0668	-3.86637	0.000299341	0.0247541	0.237811	Down
KRT8P46	1.2582	6.22308	3.86557	0.000300107	0.0247824	0.235496	Up
FXYD4	1.67322	0.852501	3.86264	0.000302935	0.0249806	0.226996	Up
C3orf17	-0.760561	10.9554	-3.86114	0.000304389	0.0250651	0.222657	Down
BMP5	2.90885	5.35089	3.86047	0.000305043	0.0250835	0.220714	Up
DENND5B	-0.970027	10.083	-3.85985	0.000305651	0.0250982	0.218907	Down
RP4-789D17.5	-1.48668	3.03462	-3.85876	0.000306726	0.0251511	0.215727	Down
FOXJ1	3.58724	4.31501	3.85653	0.000308922	0.0252957	0.209263	Up
RP11-218F10.3	-1.54581	6.41286	-3.85549	0.000309952	0.0253445	0.206247	Down
CROCC	1.06485	8.98824	3.855	0.000310436	0.0253485	0.204834	Up
RP11-118A3.1	-1.93336	2.1877	-3.85232	0.000313108	0.025531	0.197071	Down
RP11-85D18.1	-1.88393	2.23443	-3.85103	0.000314404	0.0255964	0.193327	Down
CDK11B	0.879045	9.13051	3.85065	0.000314788	0.0255964	0.192223	Down
PDCD7	-0.601608	10.0476	-3.84995	0.000315489	0.0256178	0.190208	Down
RP11-778H2.1	-1.75333	2.80557	-3.84863	0.000316822	0.0256528	0.186389	Down
HCRTR1	-1.63608	3.33672	-3.8485	0.000316956	0.0256528	0.186004	Down
XXyac-YM21GA2.3	1.08867	0.488764	3.84822	0.000317239	0.0256528	0.185197	Up
RP11-348P10.2	-1.20003	6.78002	-3.84702	0.000318455	0.0256796	0.181731	Down
SNHG24	-1.90523	4.19129	-3.84692	0.000318555	0.0256796	0.181447	Down
RP11-131K5.2	-1.61619	4.34756	-3.84653	0.000318958	0.0256796	0.1803	Down
VWA7	1.67258	5.54878	3.84611	0.000319387	0.0256796	0.179083	Up
RP11-486I11.2	1.79749	4.11109	3.84573	0.000319769	0.0256796	0.178001	Up
CCDC33	2.20093	2.80358	3.84317	0.000322403	0.0258556	0.170569	Up
CBY1	0.757488	8.48176	3.84196	0.000323649	0.0258916	0.167075	Down
C16orf72	-0.99825	13.8435	-3.84151	0.000324115	0.0258916	0.165773	Down
SENP1	-0.485121	10.2518	-3.84124	0.00032439	0.0258916	0.165004	Down
MCTP1	-1.13289	10.2542	-3.84101	0.000324626	0.0258916	0.164346	Down
RP11-403A3.3	1.81453	1.3834	3.8398	0.000325892	0.0259271	0.16082	Up
MBNL3	-1.27753	10.6678	-3.83973	0.00032596	0.0259271	0.160633	Down
MGEA5	-0.529288	13.4438	-3.83872	0.000327013	0.0259755	0.157711	Down
CIDEA	-3.3123	3.87744	-3.83619	0.000329662	0.0261503	0.150404	Down
RP1-138B7.6	0.351838	0.067316	3.83511	0.000330801	0.026166	0.147279	Down
MECP2	-0.770154	12.0995	-3.83468	0.000331253	0.026166	0.146045	Down
RP11-144O23.22	-1.67708	5.43212	-3.83445	0.0003315	0.026166	0.145369	Down
RP11-354K1.2	1.1546	0.802326	3.83387	0.000332111	0.026166	0.143702	Up
TLR10	-2.09279	6.39511	-3.83381	0.000332177	0.026166	0.14352	Down
RN7SL38P	-2.14644	2.28162	-3.83298	0.000333061	0.026166	0.141113	Down
RP11-796A5.4	-1.55568	2.29523	-3.83263	0.000333429	0.026166	0.140114	Down
RP11-75A9.3	-1.63184	7.19775	-3.83262	0.000333445	0.026166	0.140072	Down
RP11-104G3.2	2.11542	2.18168	3.83194	0.000334168	0.0261876	0.138109	Up
EIF3EP1	-1.37925	6.35159	-3.83006	0.000336174	0.0263094	0.13269	Down
SRRT	0.78621	10.6048	3.82822	0.000338158	0.0264293	0.127362	Down
ATF4	0.746491	12.3039	3.82532	0.000341294	0.0265953	0.119002	Down
CCDC80	-1.62358	13.5357	-3.82517	0.000341462	0.0265953	0.118557	Down
BAIAP2-AS1	1.14255	8.71469	3.82499	0.000341648	0.0265953	0.118063	Up
AC009133.22	2.89988	1.53002	3.8242	0.000342516	0.0266273	0.115767	Up
METTL21EP	-1.74153	2.98169	-3.82359	0.000343181	0.0266435	0.114011	Down
IGF1	-2.06758	11.123	-3.82273	0.000344126	0.0266538	0.111521	Down
NAPRT	2.03451	8.49082	3.82264	0.000344227	0.0266538	0.111256	Up
IKZF1	-1.59225	10.4723	-3.82168	0.000345276	0.0266868	0.108501	Down
AC003986.6	-2.48666	4.89626	-3.82142	0.000345567	0.0266868	0.107738	Down
RP11-144A16.8	2.05695	1.08446	3.81972	0.000347439	0.0267959	0.102847	Up
COASY	0.797027	9.89325	3.81868	0.000348594	0.0268496	0.0998411	Down
MYH2	-2.50349	4.49512	-3.81806	0.000349279	0.0268669	0.0980628	Down
ALOX15	2.52255	4.13603	3.81642	0.00035111	0.0269722	0.0933305	Up
TXN2	0.741912	9.2682	3.81565	0.000351971	0.0270028	0.0911122	Down
C16orf93	1.98733	5.31893	3.814	0.000353825	0.0271094	0.086358	Up
PRPH	2.26345	4.14546	3.81342	0.000354476	0.0271237	0.0846933	Up
RGS3	0.887286	10.3463	3.812	0.000356089	0.0271852	0.0805848	Down
LETMD1	-0.778232	10.9638	-3.81189	0.000356211	0.0271852	0.0802729	Down
LDLRAD3	-1.25915	10.3209	-3.80994	0.000358424	0.0273076	0.0746672	Down
CTD-2315M5.2	-1.92059	6.20447	-3.80936	0.000359086	0.0273076	0.0729969	Down
HSPE1P18	-2.03424	3.59623	-3.80925	0.000359218	0.0273076	0.0726639	Down
KCNIP2	-1.55364	7.68114	-3.80828	0.000360328	0.0273563	0.0698718	Down
AP000472.3	0.527073	0.171243	3.80754	0.000361171	0.0273847	0.0677571	Down
POR	1.24663	10.0901	3.80609	0.000362847	0.0274506	0.0635667	Up
KCNJ9	-1.73447	5.08113	-3.80597	0.00036298	0.0274506	0.0632354	Down
ARMCX5	-1.05061	9.39509	-3.80528	0.000363781	0.0274716	0.0612387	Down
BICC1	-1.48307	10.5143	-3.80492	0.000364199	0.0274716	0.0602	Down
AIFM3	1.13699	5.83602	3.8041	0.000365147	0.0275076	0.0578479	Up
DNAI1	2.45085	4.49488	3.80359	0.000365741	0.0275168	0.0563758	Up
AIP	2.09118	8.32631	3.80302	0.000366396	0.0275306	0.0547571	Up
RORA-AS1	-1.32278	5.61627	-3.80206	0.000367525	0.0275799	0.0519736	Down
ADAM22	-1.26013	9.0823	-3.8015	0.000368178	0.0275825	0.0503662	Down
BNIP3P5	1.95141	2.62059	3.8009	0.00036888	0.0275825	0.0486421	Up
CENPT	0.868177	9.06557	3.80057	0.00036926	0.0275825	0.0477096	Down
SLC4A2	1.05884	10.6667	3.80041	0.000369448	0.0275825	0.047249	Up
PRDX5	1.70524	9.59183	3.79964	0.00037036	0.0276152	0.0450181	Up
VTA1P1	1.29057	0.797739	3.79885	0.000371288	0.0276491	0.0427533	Up
PELO	0.782568	9.63298	3.7974	0.000373006	0.0277297	0.0385768	Down
CTB-47B11.3	-1.18112	5.08993	-3.79713	0.00037332	0.0277297	0.0378146	Down
RNU2-36P	-3.2143	3.11426	-3.79669	0.000373839	0.0277329	0.0365583	Down
TTLL10	1.91003	3.86246	3.79445	0.000376508	0.0278955	0.0301207	Up
CCDC153	1.94236	4.1553	3.79332	0.000377864	0.0279605	0.0268658	Up
IFT172	0.749866	10.1056	3.79247	0.000378891	0.0279619	0.0244098	Down
MGC27382	2.45194	2.61622	3.79234	0.000379042	0.0279619	0.0240503	Up
SCNN1B	2.78847	6.80836	3.79211	0.00037932	0.0279619	0.0233869	Up
MS4A1	-3.44382	7.26124	-3.79169	0.000379825	0.0279639	0.0221824	Down
PPP2R3A	-0.957979	11.1235	-3.78876	0.000383378	0.0281899	0.0137587	Down
PAPSS2	1.485	10.4508	3.78777	0.000384582	0.0282428	0.0109225	Up
RP11-981P6.1	-1.74513	6.77894	-3.78612	0.0003866	0.0283553	0.0061874	Down
CCL22	-2.1335	6.3676	-3.78405	0.000389141	0.0285059	0.000259382	Down
D4S234E	-1.394	6.6307	-3.78214	0.000391513	0.0286437	-0.00523707	Down
FGL2	-1.22484	10.8405	-3.78166	0.000392111	0.0286516	-0.00661938	Down
RP11-452D2.2	1.6855	1.98478	3.7811	0.000392806	0.0286665	-0.00821985	Up
CHEK2P2	1.42764	0.727422	3.77938	0.000394944	0.0287865	-0.0131295	Up
CYP4F33P	0.448171	0.111778	3.7779	0.000396812	0.0288524	-0.0173998	Down
CFL1P5	1.69608	4.65064	3.77788	0.000396836	0.0288524	-0.0174546	Up
CLEC4C	-2.5073	2.7538	-3.77705	0.000397871	0.0288917	-0.0198107	Down
MMP27	-2.02883	2.142	-3.77652	0.000398545	0.0288936	-0.02134	Down
RP11-254F19.2	-2.31979	3.09925	-3.77625	0.000398888	0.0288936	-0.0221186	Down
RP11-644A7.2	1.94446	2.18426	3.77556	0.000399764	0.028904	-0.0241023	Up
IGF2R	0.743973	13.1191	3.77535	0.000400021	0.028904	-0.0246847	Down
PTDSS2	0.864258	8.82446	3.77457	0.000401012	0.0289398	-0.0269218	Down
RP11-647P12.2	0.908232	0.432133	3.77338	0.000402533	0.0290137	-0.0303463	Down
ARL6	1.23692	6.77607	3.77262	0.000403498	0.0290363	-0.0325128	Up
RP11-119H12.6	-1.70365	2.1382	-3.77235	0.000403841	0.0290363	-0.0332817	Down
NIPAL4	-1.80893	5.83123	-3.77151	0.000404921	0.0290781	-0.0356961	Down
PTCSC3	1.17746	0.602062	3.77081	0.000405823	0.0291071	-0.03771	Up
CHRNB2	-1.52695	7.25521	-3.77007	0.000406765	0.0291389	-0.0398067	Down
CERS5	-0.600998	10.6442	-3.76878	0.000408432	0.0292224	-0.0435054	Down
VPS28	1.20702	10.1245	3.76727	0.000410387	0.0293263	-0.0478226	Up
RP11-83A24.1	0.848734	5.52155	3.76667	0.000411166	0.0293382	-0.0495374	Down
AC017060.1	2.5869	1.64884	3.76637	0.000411558	0.0293382	-0.0504001	Up
RP11-540E16.2	0.3905	0.0896386	3.76554	0.000412638	0.0293793	-0.0527692	Down
ACVR1C	-2.13169	7.40606	-3.765	0.000413346	0.0293939	-0.0543193	Down
ZNF140	-0.809544	10.0755	-3.76376	0.000414975	0.0294612	-0.057876	Down
NUDT10	-1.68994	4.97069	-3.76351	0.000415301	0.0294612	-0.0585876	Down
TTLL1	1.22635	6.96071	3.76302	0.000415941	0.0294707	-0.059979	Up
XXbac-BPG246D15.9	4.94721	3.71887	3.76029	0.000419557	0.0296903	-0.067807	Up
PLCD1	1.43822	8.28404	3.75991	0.000420057	0.0296903	-0.0688837	Up
CNPY3	1.12003	9.46354	3.75869	0.000421683	0.0296994	-0.0723763	Up
KRT18P37	1.70201	2.38801	3.75845	0.000422003	0.0296994	-0.073062	Up
RP11-566E18.1	-1.06472	7.47406	-3.75841	0.000422058	0.0296994	-0.0731806	Down
OIP5-AS1	-0.694785	13.0182	-3.75782	0.000422837	0.0296994	-0.0748484	Down
RP1-193H18.2	-1.28839	6.86923	-3.75718	0.000423691	0.0296994	-0.0766725	Down
CAPSL	2.85647	2.18289	3.75684	0.000424154	0.0296994	-0.07766	Up
PMS2P3	1.07622	7.61042	3.75678	0.000424229	0.0296994	-0.0778187	Up
ITGA11	-1.56491	10.6327	-3.75664	0.000424414	0.0296994	-0.0782137	Down
EEF1A1P22	-1.10979	3.61967	-3.75638	0.000424763	0.0296994	-0.0789581	Down
RP5-956O18.2	-1.36569	5.35316	-3.75338	0.000428819	0.029947	-0.087549	Down
PPP1R15A	1.37475	10.2458	3.75158	0.000431265	0.0300679	-0.0926912	Up
AC007750.5	-2.04493	6.77916	-3.75103	0.000432005	0.0300679	-0.0942424	Down
SIM1	-2.88398	6.62654	-3.75075	0.000432391	0.0300679	-0.0950493	Down
MVD	1.51534	8.38494	3.75035	0.000432931	0.0300679	-0.096177	Up
WDR54	1.57172	7.10227	3.75021	0.000433124	0.0300679	-0.0965809	Up
PQLC3	-0.796052	9.79136	-3.7483	0.000435743	0.0301913	-0.102029	Down
OR2D2	-1.66876	2.84362	-3.74816	0.000435936	0.0301913	-0.102431	Down
LIN28AP1	1.30281	0.743531	3.74732	0.000437104	0.030208	-0.104848	Up
BCHE	2.49921	5.30807	3.74724	0.000437213	0.030208	-0.105074	Up
SCML1	-1.52672	9.05919	-3.74658	0.000438125	0.0302353	-0.106958	Down
ARMC7	0.818822	7.69958	3.74452	0.000440972	0.0303958	-0.112812	Down
RP11-64B16.2	1.93236	3.03853	3.74396	0.000441758	0.0304141	-0.114423	Up
SMARCA5-AS1	2.67726	3.32819	3.74155	0.000445129	0.0306101	-0.121293	Up
BCR	0.989341	11.1705	3.74113	0.00044572	0.0306147	-0.122492	Down
EGOT	-1.81667	7.30356	-3.73966	0.000447784	0.0307028	-0.126668	Down
PTMAP1	1.52976	1.38517	3.73921	0.000448424	0.0307028	-0.127959	Up
SYNDIG1	-1.98182	5.96938	-3.7391	0.00044858	0.0307028	-0.128274	Down
DUSP5	-1.07997	9.89645	-3.73842	0.000449539	0.0307074	-0.130203	Down
KIAA1143	-0.559399	11.0449	-3.73831	0.0004497	0.0307074	-0.130527	Down
RP11-690D19.3	-1.6412	8.4436	-3.73586	0.000453184	0.0309091	-0.137502	Down
RP11-15K2.2	1.35171	0.679643	3.73511	0.000454264	0.0309206	-0.139654	Up
RNASEH2B	-0.73975	10.2027	-3.735	0.000454411	0.0309206	-0.139946	Down
TAS2R18	-1.64785	7.50275	-3.73378	0.000456163	0.0310037	-0.143424	Down
GPAM	-1.48946	10.6096	-3.73285	0.000457506	0.0310272	-0.14608	Down
ZFHX4	-1.81141	10.6152	-3.7328	0.000457571	0.0310272	-0.146209	Down
B4GAT1	1.52126	7.73078	3.73237	0.000458192	0.0310332	-0.147434	Up
AC062016.2	1.54223	0.90981	3.73167	0.000459215	0.031057	-0.149449	Up
C20orf203	-1.59531	4.65289	-3.73109	0.000460053	0.031057	-0.151098	Down
COX4I2	2.18293	3.73604	3.73103	0.000460139	0.031057	-0.151266	Up
KCNK2	-1.92299	7.05806	-3.73024	0.000461279	0.031098	-0.153503	Down
OXNAD1	-0.842826	10.066	-3.72805	0.000464467	0.0312768	-0.159725	Down
RANGRF	1.15684	7.54643	3.72588	0.000467659	0.0314269	-0.165913	Up
RP11-244H3.1	-1.07123	7.26689	-3.72567	0.00046796	0.0314269	-0.166495	Down
FLJ43879	-1.78039	2.29175	-3.72544	0.000468311	0.0314269	-0.167173	Down
AC006262.5	-2.41145	2.86793	-3.72479	0.000469269	0.031455	-0.169019	Down
RP11-368I7.4	1.574	2.14402	3.72433	0.000469938	0.0314638	-0.170306	Up
CTD-2036P10.3	-3.70799	5.27935	-3.7231	0.000471761	0.0315496	-0.173804	Down
VCAN	-1.19774	14.6592	-3.72122	0.000474572	0.0317013	-0.179171	Down
MYH1	-2.39808	4.42341	-3.72069	0.000475362	0.0317051	-0.180675	Down
RP11-609D21.3	-2.1327	9.18526	-3.72045	0.000475715	0.0317051	-0.181344	Down
SDF2L1	1.79463	6.95969	3.71939	0.000477301	0.0317745	-0.184352	Up
RP11-264E20.1	-1.74912	2.12762	-3.71776	0.000479763	0.0319021	-0.189	Down
UBTD1	1.47653	7.19694	3.71704	0.000480842	0.0319032	-0.191029	Up
RP11-1006G14.4	-3.42871	3.41637	-3.71702	0.000480874	0.0319032	-0.191088	Down
BAG3	1.02571	9.85446	3.71618	0.000482148	0.0319398	-0.193478	Up
SGSM3	0.983323	10.436	3.71593	0.000482519	0.0319398	-0.194175	Down
DCTN1	0.794746	11.7436	3.71515	0.000483704	0.031982	-0.19639	Down
GCAT	1.70244	6.77422	3.71298	0.000487012	0.0321643	-0.202547	Up
SSTR1	2.18841	3.95104	3.71147	0.000489342	0.0322623	-0.206858	Up
LEF1-AS1	-1.36837	4.81228	-3.7113	0.000489602	0.0322623	-0.207337	Down
AC005498.4	-1.36414	1.39428	-3.70942	0.000492489	0.0323841	-0.212648	Down
AC007040.6	1.28966	1.05885	3.70938	0.00049256	0.0323841	-0.212777	Up
RP11-909N17.2	1.83429	1.15729	3.70865	0.000493685	0.0324023	-0.214838	Up
RN7SKP264	1.44577	1.43545	3.70848	0.000493945	0.0324023	-0.215314	Up
RP11-1000B6.7	-1.63551	7.00161	-3.70755	0.000495397	0.0324309	-0.217964	Down
RP11-227G15.8	-1.5712	4.26327	-3.70749	0.000495493	0.0324309	-0.21814	Down
RN7SL570P	0.385851	0.0935267	3.7068	0.000496565	0.0324647	-0.220091	Down
TCF7	-1.36725	10.1484	-3.70573	0.000498244	0.0324694	-0.22314	Down
RP11-1102P22.3	-1.31023	5.17955	-3.7055	0.000498599	0.0324694	-0.223783	Down
CTD-2006C1.2	-1.3195	9.02449	-3.7055	0.0004986	0.0324694	-0.223786	Down
C4orf22	2.43436	2.90236	3.70444	0.000500259	0.0324694	-0.226786	Up
BOLA2	3.56153	4.59276	3.70435	0.000500395	0.0324694	-0.227031	Up
TOM1	0.826397	10.1582	3.70427	0.00050052	0.0324694	-0.227256	Down
ANKRD54	0.811468	8.90212	3.70427	0.000500531	0.0324694	-0.227276	Down
CHCHD2P7	0.825602	0.337287	3.702	0.000504106	0.0326241	-0.233702	Down
OSGIN1	1.71418	5.98613	3.70185	0.000504334	0.0326241	-0.234112	Up
NFE2	1.75425	4.34847	3.70169	0.000504592	0.0326241	-0.234573	Up
ZNF562	-0.671116	12.0186	-3.69726	0.000511648	0.0330437	-0.247112	Down
ERVK3-1	-1.02494	10.5241	-3.69533	0.000514759	0.0332079	-0.252587	Down
TTC39C	-0.79163	10.1891	-3.69347	0.000517766	0.033329	-0.257846	Down
CTB-47B11.1	-1.45875	1.46528	-3.69328	0.000518081	0.033329	-0.258395	Down
C11orf84	0.991195	8.25686	3.69279	0.000518881	0.033329	-0.259787	Down
PPP1R42	1.79744	2.54978	3.69276	0.00051892	0.033329	-0.259855	Up
RNU2-3P	-1.80645	1.52808	-3.69187	0.000520378	0.0333604	-0.262389	Down
APLP2	0.763389	13.3004	3.69176	0.000520559	0.0333604	-0.262702	Down
TEX38	-1.22798	3.73741	-3.69141	0.000521122	0.0333604	-0.263679	Down
ZNF557	-0.589166	9.9598	-3.69087	0.000522005	0.033364	-0.265207	Down
LZTS1-AS1	-1.36592	3.32975	-3.6902	0.00052311	0.033364	-0.267117	Down
PMM1	1.0119	8.41765	3.69015	0.000523188	0.033364	-0.267251	Up
RP1-122P22.2	1.84012	4.76218	3.68998	0.000523464	0.033364	-0.267727	Up
RP11-2N1.2	2.11579	1.24549	3.6886	0.000525733	0.0334542	-0.271631	Up
CFAP99	2.31712	2.12857	3.68842	0.000526026	0.0334542	-0.272135	Up
TMEM132D	2.09755	2.82342	3.68711	0.000528188	0.0335551	-0.275837	Up
C17orf59	1.81464	6.76981	3.68568	0.000530555	0.0336397	-0.279874	Up
RP11-328C8.5	-2.17664	2.92635	-3.68561	0.000530671	0.0336397	-0.280071	Down
NDUFA13	1.364	9.50477	3.68507	0.00053158	0.0336608	-0.281616	Up
ZNF300P1	-1.45495	6.30453	-3.68372	0.000533821	0.0337449	-0.285413	Down
RP11-138I17.1	-2.38713	2.84781	-3.6835	0.000534201	0.0337449	-0.286056	Down
RP11-535M15.1	2.0137	3.18687	3.68314	0.000534792	0.0337449	-0.287054	Up
SLC16A6P1	-1.45384	5.67449	-3.68264	0.000535639	0.0337449	-0.288482	Down
BC040587	0.304672	0.0695336	3.68254	0.000535799	0.0337449	-0.288752	Down
WDR49	2.00451	4.9634	3.68184	0.000536976	0.0337826	-0.290733	Up
GNG2	-1.17132	9.71171	-3.68121	0.000538032	0.0338126	-0.292506	Down
CTD-3252C9.4	-1.49857	9.32726	-3.68073	0.000538848	0.0338275	-0.293875	Down
RP3-495K2.4	-1.90237	2.95104	-3.67962	0.000540726	0.0339044	-0.297015	Down
AC002368.4	0.652921	0.19358	3.67932	0.000541234	0.0339044	-0.297862	Down
RP11-508N12.4	2.7733	3.91316	3.67623	0.00054648	0.0341963	-0.306568	Up
RP11-770J1.5	-3.85398	6.14474	-3.67526	0.000548137	0.0342632	-0.3093	Down
JOSD2	1.8279	6.56855	3.67439	0.000549641	0.0342651	-0.311774	Up
COLEC11	2.0292	4.67135	3.67419	0.000549979	0.0342651	-0.312328	Up
FTH1P20	-1.60723	5.7763	-3.67389	0.000550496	0.0342651	-0.313175	Down
U2	-3.30427	5.12533	-3.67388	0.000550515	0.0342651	-0.313207	Down
DRC1	2.48384	2.67512	3.67206	0.000553663	0.0344244	-0.318352	Up
SEC14L6	1.9241	4.17424	3.6716	0.000554445	0.0344363	-0.319626	Up
RP11-52A20.2	-1.72137	7.84584	-3.67107	0.000555378	0.0344577	-0.321144	Down
HNRNPA1P45	-1.14763	4.74321	-3.67032	0.000556679	0.0344737	-0.323254	Down
EFCAB10	1.32572	5.02821	3.67024	0.000556817	0.0344737	-0.323479	Up
RP11-424N24.2	1.67442	1.79391	3.66831	0.000560188	0.0346456	-0.328926	Up
RSPH14	1.81837	2.54937	3.66759	0.000561445	0.0346866	-0.330948	Up
COL6A5	3.28146	4.4525	3.66696	0.000562555	0.0347075	-0.33273	Up
OR6E1P	1.79927	1.98589	3.66643	0.000563474	0.0347075	-0.334203	Up
GPR34	-1.33521	9.01854	-3.66638	0.000563566	0.0347075	-0.33435	Down
STUB1	1.55048	9.17131	3.66533	0.00056542	0.0347623	-0.337313	Up
ZNF641	-0.691068	10.7657	-3.66519	0.000565666	0.0347623	-0.337706	Down
STIM1	0.697783	10.849	3.66461	0.000566694	0.0347623	-0.339345	Down
CCDC81	1.19614	5.41557	3.66369	0.000568329	0.0347623	-0.341943	Up
C4orf47	1.69152	4.70594	3.6635	0.000568659	0.0347623	-0.342468	Up
HOXC6	-1.61636	8.2276	-3.66342	0.000568793	0.0347623	-0.34268	Down
PRR29	1.47945	6.37446	3.66294	0.000569644	0.0347623	-0.344028	Up
PACSIN2	0.803946	10.9192	3.66291	0.0005697	0.0347623	-0.344117	Down
STX4	0.680363	9.61166	3.66285	0.000569816	0.0347623	-0.3443	Down
AL022578.1	1.24234	1.12293	3.66249	0.000570447	0.0347645	-0.345299	Up
PLK3	-0.82964	9.17572	-3.66157	0.000572086	0.034828	-0.347887	Down
TRAC	-1.81972	8.06705	-3.66077	0.000573525	0.0348749	-0.350155	Down
RP11-658F2.8	-1.53559	10.1133	-3.66038	0.000574217	0.0348749	-0.351243	Down
RP11-177H13.2	-1.54454	7.63737	-3.66014	0.000574647	0.0348749	-0.351918	Down
RP11-576I22.2	-1.58947	5.50643	-3.6594	0.000575984	0.0349197	-0.354014	Down
AC013275.2	1.68102	2.0818	3.65824	0.000578061	0.0350093	-0.357262	Up
CLDN14	-1.28777	4.60099	-3.65701	0.000580284	0.0351075	-0.360723	Down
C2orf88	-1.46284	9.44984	-3.65666	0.000580928	0.0351101	-0.361725	Down
AP000936.1	-1.52432	3.70196	-3.65409	0.000585603	0.035356	-0.368956	Down
AC004019.10	2.28162	2.63569	3.65366	0.000586378	0.0353662	-0.370148	Up
AF064858.10	1.38494	0.859171	3.65271	0.000588119	0.0354346	-0.372822	Up
LINC01375	-1.6505	3.52021	-3.65213	0.000589188	0.0354624	-0.37446	Down
IL5RA	1.97886	4.97112	3.65166	0.000590048	0.0354776	-0.375775	Up
BLOC1S6	-0.552775	11.2021	-3.65015	0.00059284	0.0355871	-0.380033	Down
RP11-343C2.11	4.62743	4.51589	3.65001	0.000593089	0.0355871	-0.380412	Up
CTC-297N7.7	-1.59182	2.21601	-3.64868	0.000595563	0.0356989	-0.384167	Down
PAICSP7	1.35654	0.68197	3.64797	0.000596875	0.0357408	-0.386151	Up
RP11-44D5.2	-1.97737	5.67089	-3.64716	0.000598391	0.0357766	-0.388439	Down
KRT18P5	2.22989	5.48475	3.64699	0.000598696	0.0357766	-0.3889	Up
SCNN1G	3.07422	5.90367	3.64658	0.000599469	0.0357861	-0.390063	Up
GPR155	-0.864593	9.86225	-3.64543	0.000601618	0.0358777	-0.393289	Down
CFAP43	1.98906	6.89657	3.64481	0.000602781	0.0358858	-0.395032	Up
RP11-166D19.1	-1.71169	10.1364	-3.64466	0.000603062	0.0358858	-0.395452	Down
AC005281.2	1.74208	1.38645	3.64437	0.000603597	0.0358858	-0.396252	Up
CTC-338M12.7	1.93607	1.93198	3.64186	0.000608349	0.0361315	-0.403324	Up
SARS	0.809808	11.0346	3.64119	0.000609613	0.0361454	-0.405195	Down
FLRT2	-1.70769	10.2173	-3.6408	0.000610357	0.0361454	-0.406295	Down
CTD-2653D5.1	-1.91377	6.37048	-3.64053	0.00061086	0.0361454	-0.407038	Down
TMED9	1.16509	11.1269	3.64022	0.000611452	0.0361454	-0.407911	Up
RP11-2H8.3	0.860821	0.306285	3.6401	0.000611679	0.0361454	-0.408247	Down
PSPH	1.32058	8.08568	3.63954	0.000612743	0.0361717	-0.409813	Up
DGCR2	0.825098	11.2952	3.63814	0.000615424	0.0362903	-0.41375	Down
NUDT14	1.37115	6.8636	3.63756	0.000616535	0.0362903	-0.415376	Up
AC133644.2	-1.50743	8.07482	-3.63752	0.000616618	0.0362903	-0.415497	Down
RP4-647J21.1	-1.35944	5.71081	-3.63632	0.000618921	0.0363181	-0.41886	Down
GPR82	-1.49975	8.22227	-3.63631	0.000618945	0.0363181	-0.418894	Down
SNORA47	2.44288	7.56111	3.6363	0.000618956	0.0363181	-0.418909	Up
HAGH	0.845094	8.78191	3.63594	0.000619651	0.0363224	-0.419922	Down
PTGDR	-1.4896	6.34166	-3.63455	0.000622339	0.0364434	-0.423825	Down
FOSL1P1	1.73033	2.85486	3.63389	0.000623621	0.0364558	-0.42568	Up
KRT8P11	1.49506	1.81464	3.63379	0.000623801	0.0364558	-0.42594	Up
AC012531.25	-2.2203	8.02766	-3.6322	0.000626898	0.0365738	-0.430405	Down
LMAN2	1.31603	10.6086	3.63211	0.000627072	0.0365738	-0.430655	Up
RPS20P20	-1.86152	2.79821	-3.62998	0.000631236	0.0367406	-0.436622	Down
RNU2-61P	-3.06954	3.05737	-3.62978	0.000631636	0.0367406	-0.437194	Down
TAS2R30	-1.46985	8.6626	-3.62968	0.000631821	0.0367406	-0.437457	Down
RP11-88I18.2	-1.38558	8.23764	-3.62898	0.000633197	0.036784	-0.439418	Down
PCDH7	-1.62666	10.2484	-3.62844	0.000634268	0.0368096	-0.440942	Down
LDLRAD4-AS1	-1.70284	8.05869	-3.62794	0.000635257	0.0368304	-0.442347	Down
RP11-395C17.1	1.83317	1.99183	3.62605	0.000638995	0.0370104	-0.447635	Up
RP11-503N18.5	-1.34805	6.29985	-3.62538	0.000640323	0.0370505	-0.449506	Down
SMARCE1P2	1.84975	1.6863	3.62406	0.000642958	0.0371661	-0.453208	Up
MRPL23	1.80524	7.99994	3.62227	0.000646545	0.0373	-0.458223	Up
CTC-360P9.1	0.440932	0.122174	3.62225	0.000646583	0.0373	-0.458275	Down
RP5-1098D14.1	-1.3936	1.75337	-3.62195	0.00064719	0.0373	-0.459121	Down
PQBP1	1.22101	8.28361	3.62079	0.000649506	0.0373704	-0.462341	Up
UBE2CP3	-1.95678	4.88092	-3.6207	0.000649691	0.0373704	-0.462598	Down
POLDIP3	0.75499	10.9081	3.62015	0.000650804	0.0373975	-0.464141	Down
LEP	-2.89479	6.50415	-3.61922	0.000652682	0.0374686	-0.466738	Down
ZNF717	-1.23239	9.96927	-3.61849	0.000654163	0.0374947	-0.468781	Down
CHRNA6	-1.9637	4.16746	-3.61836	0.000654422	0.0374947	-0.469137	Down
RP11-129M16.4	-0.980319	5.35376	-3.61792	0.000655319	0.0375093	-0.470371	Down
MTMR10	-0.745912	10.9667	-3.61715	0.0006569	0.0375151	-0.472543	Down
CCDC17	1.3127	6.72968	3.61709	0.000657019	0.0375151	-0.472706	Up
RP11-358D17.2	-2.07305	5.63557	-3.61647	0.000658274	0.0375151	-0.474427	Down
RP11-382N13.3	1.21513	1.14615	3.6164	0.000658425	0.0375151	-0.474633	Up
TCF4	-1.22695	13.0281	-3.6163	0.000658633	0.0375151	-0.474918	Down
ARHGDIA	0.822413	11.2436	3.61501	0.000661273	0.0376287	-0.478522	Down
VIP	1.7306	3.3055	3.61428	0.000662756	0.0376737	-0.480542	Up
MIR22HG	-1.18521	9.09208	-3.61388	0.000663584	0.0376737	-0.481667	Down
NTHL1	1.87125	6.89174	3.61368	0.000663999	0.0376737	-0.482231	Up
CBS	1.71233	8.81938	3.61317	0.000665058	0.0376972	-0.483666	Up
RNU6-879P	0.662938	0.172865	3.61281	0.000665793	0.0377022	-0.484662	Down
MAP3K6	1.05467	9.46648	3.61214	0.00066717	0.0377436	-0.486523	Up
PLXNA2	1.11759	10.7447	3.60933	0.00067302	0.0380377	-0.49439	Up
CDRT4	-2.61427	7.6355	-3.60787	0.000676061	0.0381447	-0.498452	Down
SPAG6	3.13342	3.88332	3.6078	0.00067622	0.0381447	-0.498663	Up
RN7SKP186	-2.36163	2.47726	-3.60595	0.000680098	0.0383264	-0.503816	Down
ARRDC5	-1.54329	4.90342	-3.6047	0.00068274	0.0384316	-0.507309	Down
MIER2	0.839245	8.70765	3.60444	0.000683281	0.0384316	-0.508023	Down
MALT1	-0.522975	11.2224	-3.60407	0.000684063	0.0384386	-0.509054	Down
STK17B	-0.92839	11.8336	-3.60288	0.000686599	0.0385133	-0.512387	Down
POLR2J	1.04357	8.38043	3.6027	0.000686975	0.0385133	-0.512881	Up
HMGB1P3	2.42378	3.50708	3.60251	0.000687373	0.0385133	-0.513402	Up
CTD-2260A17.1	-1.5288	6.80739	-3.60144	0.000689653	0.0386041	-0.516386	Down
RP1-240B8.3	1.48337	0.755972	3.60097	0.000690667	0.0386238	-0.51771	Up
LENG1	1.70986	6.1501	3.60037	0.000691951	0.0386585	-0.519382	Up
TMEM53	0.671014	7.47885	3.59981	0.000693152	0.0386886	-0.520944	Down
RP11-521C22.2	-1.02744	6.93826	-3.59941	0.00069402	0.0387001	-0.522072	Down
PET100	1.51883	8.16554	3.59739	0.000698367	0.038902	-0.527697	Up
BAX	0.825548	8.83019	3.59711	0.000698974	0.038902	-0.528479	Down
ZNF385D-AS1	-1.75825	2.34043	-3.59675	0.000699751	0.0389082	-0.52948	Down
NAA38	1.72703	8.02061	3.59608	0.000701201	0.0389163	-0.531344	Up
LAMA1	-1.40632	8.50988	-3.59596	0.000701463	0.0389163	-0.53168	Down
CTD-2311M21.2	-1.5307	4.37878	-3.59576	0.000701896	0.0389163	-0.532237	Down
CRADD	0.546209	7.70208	3.59532	0.000702852	0.0389323	-0.533463	Down
RP11-258C19.4	-1.7529	2.55562	-3.59483	0.000703909	0.0389538	-0.534816	Down
SNX29P2	-1.22912	8.18671	-3.59409	0.000705535	0.0390069	-0.536895	Down
LRRC55	-1.33598	5.446	-3.5932	0.000707467	0.0390635	-0.539358	Down
AADACL2-AS1	-2.2755	2.11112	-3.59263	0.000708727	0.0390635	-0.54096	Down
PHLDB1	-1.08506	12.3113	-3.59236	0.000709302	0.0390635	-0.541691	Down
FIS1	1.23663	9.40813	3.59231	0.000709428	0.0390635	-0.54185	Up
AC004854.4	0.624884	0.235966	3.59195	0.000710206	0.0390635	-0.542838	Down
CTD-2024I7.13	-1.6305	8.15674	-3.59178	0.000710575	0.0390635	-0.543305	Down
RP4-803A2.1	-1.39966	2.25759	-3.59128	0.000711682	0.0390876	-0.544707	Down
FLJ37453	1.15828	6.22554	3.59072	0.000712908	0.0391182	-0.546258	Up
CCDC124	1.52743	7.58951	3.58963	0.00071531	0.0392131	-0.549287	Up
ATP5I	1.77505	8.85818	3.58869	0.000717396	0.0392906	-0.55191	Up
FAM166B	1.82153	4.18483	3.58705	0.000721045	0.0394534	-0.556478	Up
THEM4	-0.843302	9.73715	-3.58673	0.000721758	0.0394554	-0.557368	Down
ZNF660	-1.27097	8.58082	-3.58642	0.000722452	0.0394564	-0.558234	Down
DENND2A	1.48661	7.17254	3.586	0.000723385	0.0394704	-0.559396	Up
RP11-63H19.6	0.913327	0.485979	3.58541	0.00072471	0.0395058	-0.561044	Down
CADPS	-2.13755	6.63771	-3.58504	0.00072554	0.0395142	-0.562075	Down
CMTM3	-0.654651	10.2298	-3.58399	0.000727882	0.0395561	-0.564977	Down
RN7SL4P	1.32362	10.6855	3.58389	0.000728128	0.0395561	-0.565281	Up
HTR7P1	-0.848509	7.84385	-3.58379	0.000728342	0.0395561	-0.565546	Down
PIP5KL1	1.20416	5.59428	3.58121	0.000734178	0.039836	-0.572732	Up
NDUFA9P1	0.946074	6.41535	3.58017	0.000736523	0.0399188	-0.575604	Down
RP11-174M13.1	1.31347	0.783986	3.57993	0.000737071	0.0399188	-0.576274	Up
TAS2R63P	-1.46541	5.90828	-3.57795	0.000741593	0.0401264	-0.58178	Down
RPL7P14	1.81715	4.4401	3.57686	0.000744078	0.0401886	-0.584792	Up
FXYD6-FXYD2	1.92085	0.983396	3.57685	0.000744119	0.0401886	-0.584842	Up
OR2AG1	-1.70529	2.1833	-3.57541	0.000747424	0.0403298	-0.588832	Down
RP11-135D11.2	0.779961	0.195852	3.5748	0.000748819	0.0403623	-0.590511	Down
RP11-159D12.6	1.26479	5.74938	3.57447	0.000749584	0.0403623	-0.591429	Up
TPM3P6	1.91343	3.00554	3.57425	0.000750101	0.0403623	-0.59205	Up
AXL	-0.789888	11.031	-3.57316	0.00075263	0.0404266	-0.59508	Down
CERS6-AS1	-3.84456	4.87554	-3.57304	0.000752901	0.0404266	-0.595405	Down
RP11-85I21.1	-1.13643	4.25345	-3.57284	0.000753372	0.0404266	-0.595967	Down
ATP5F1P7	-1.75242	3.85272	-3.57218	0.000754904	0.0404716	-0.597796	Down
RP11-104L21.3	-1.66952	2.26123	-3.5715	0.000756488	0.0405193	-0.599683	Down
RP11-327L3.3	1.14113	0.550274	3.57066	0.000758451	0.0405872	-0.602015	Up
CCDC107	2.02122	6.70343	3.56971	0.000760673	0.0406354	-0.604649	Up
TPT1P12	-1.67657	3.92339	-3.56968	0.000760744	0.0406354	-0.604732	Down
ZNF449	-0.956533	9.57654	-3.56734	0.000766256	0.0408798	-0.611232	Down
BMS1P20	1.17216	6.98423	3.56668	0.000767799	0.0408798	-0.613042	Up
TBKBP1	0.96977	8.20327	3.5666	0.000767988	0.0408798	-0.613263	Down
RP5-916O11.3	-1.49306	6.71454	-3.56606	0.000769285	0.0408798	-0.614782	Down
AC013444.1	-1.50709	3.91955	-3.56597	0.000769491	0.0408798	-0.615023	Down
RP11-676M6.1	2.25205	4.88368	3.56593	0.000769594	0.0408798	-0.615144	Up
TMEM121	2.04147	5.60611	3.56566	0.000770221	0.0408798	-0.615877	Up
GPSM1	1.06502	9.10158	3.56358	0.000775184	0.0411059	-0.621658	Up
RP13-1039J1.2	-1.96853	4.68111	-3.563	0.000776557	0.0411413	-0.62325	Down
RP11-66N24.6	1.7716	1.58157	3.56202	0.000778899	0.041228	-0.62596	Up
NT5C	1.46951	7.6277	3.56146	0.00078026	0.041242	-0.627532	Up
CTC-344H19.6	-2.25694	3.07283	-3.56132	0.000780576	0.041242	-0.627896	Down
ACO2	0.997103	10.7478	3.56045	0.000782677	0.0412887	-0.630315	Down
KLC4	0.901693	9.03021	3.56037	0.000782874	0.0412887	-0.630541	Down
RP11-700J17.2	1.71097	0.69558	3.5599	0.000783995	0.0413104	-0.631828	Up
RP11-283I3.6	-0.991865	8.65944	-3.55835	0.000787763	0.0414716	-0.636144	Down
ZNF75A	-0.716311	10.2351	-3.55669	0.000791788	0.0416152	-0.640729	Down
HNF1A	1.63572	2.9479	3.55634	0.000792636	0.0416152	-0.641693	Up
ICE1	-0.488881	12.2211	-3.55619	0.000793014	0.0416152	-0.642122	Down
C2CD2	-0.67533	11.1574	-3.55578	0.000794001	0.0416152	-0.643241	Down
RPL39P3	-1.99313	7.87445	-3.55573	0.000794137	0.0416152	-0.643395	Down
EDA2R	-1.60479	7.83851	-3.55547	0.000794767	0.0416152	-0.644109	Down
RP11-567P17.1	-1.33593	1.84582	-3.55447	0.000797206	0.0416969	-0.646866	Down
RP3-395M20.12	1.94324	4.19623	3.5542	0.000797869	0.0416969	-0.647614	Up
FLOT1	0.851598	10.9904	3.55396	0.000798471	0.0416969	-0.648293	Down
KIAA0319	1.98933	5.52509	3.55259	0.00080183	0.0418349	-0.65207	Up
SNORD63	0.389316	0.118615	3.55132	0.000804971	0.0419495	-0.655587	Down
RP11-73M18.2	3.56341	2.398	3.55112	0.000805464	0.0419495	-0.656138	Up
TMEM184B	0.705118	10.9905	3.55055	0.000806871	0.0419854	-0.657709	Down
DNAJB8-AS1	-1.43058	1.9198	-3.54905	0.000810616	0.0421427	-0.661875	Down
LIMS3	-1.75632	3.73314	-3.54865	0.000811609	0.0421567	-0.662975	Down
AAK1	-0.991011	12.6213	-3.5483	0.000812483	0.0421646	-0.663944	Down
UPF3AP3	1.10285	3.52421	3.5464	0.000817239	0.0423094	-0.669195	Up
ZNF662	-1.67878	9.07871	-3.54633	0.000817408	0.0423094	-0.669381	Down
RP5-1054A22.4	-1.91865	4.86391	-3.54575	0.000818874	0.0423094	-0.670992	Down
SCN1A	3.02156	4.51205	3.54571	0.000818964	0.0423094	-0.671092	Up
RP11-631N16.2	-1.55059	9.2301	-3.54552	0.000819452	0.0423094	-0.671627	Down
CTC-429P9.3	-0.997887	8.10384	-3.54545	0.00081962	0.0423094	-0.671812	Down
HSD11B1	2.55601	5.8778	3.54464	0.000821665	0.0423774	-0.674053	Up
TNNC1	2.6323	3.2004	3.54397	0.000823355	0.0423927	-0.675902	Up
AP000304.12	0.485985	0.0892673	3.54395	0.000823413	0.0423927	-0.675965	Down
ATP1A1	1.00459	13.2055	3.54142	0.000829815	0.04265	-0.682932	Up
RP11-407N8.4	1.4873	1.10054	3.54129	0.000830144	0.04265	-0.683288	Up
RP11-304F15.3	-1.38339	6.65758	-3.54111	0.000830603	0.04265	-0.683786	Down
PCED1B-AS1	-1.19397	8.0235	-3.54041	0.00083241	0.0426972	-0.685741	Down
GNAL	-0.86808	9.33105	-3.54001	0.000833423	0.0426972	-0.686834	Down
TOP3B	0.963749	9.03435	3.53965	0.000834334	0.0426972	-0.687816	Down
TM9SF1	0.937601	10.1813	3.53961	0.000834448	0.0426972	-0.687939	Down
RP1-142L7.8	-1.81669	3.67177	-3.53767	0.000839419	0.042914	-0.693282	Down
LAMP5	-2.06299	6.083	-3.53721	0.000840601	0.0429368	-0.694547	Down
CHAC1	1.86139	5.44049	3.53677	0.000841745	0.0429517	-0.69577	Up
MCOLN1	0.921797	8.23604	3.53653	0.000842363	0.0429517	-0.69643	Down
AC003080.4	1.59198	5.15791	3.53565	0.000844637	0.0430223	-0.698854	Up
AL139022.1	0.358455	0.0683987	3.53543	0.000845221	0.0430223	-0.699477	Down
DUSP8P3	1.7337	2.96475	3.53482	0.00084679	0.0430646	-0.701144	Up
RP11-34P13.14	2.73887	2.34767	3.53408	0.000848708	0.043099	-0.70318	Up
UQCR11	1.21365	9.48941	3.53399	0.000848944	0.043099	-0.703429	Up
RP11-347J14.8	0.312997	0.0609602	3.53285	0.000851924	0.0431673	-0.70658	Down
TUBBP10	2.05665	3.26258	3.53284	0.000851949	0.0431673	-0.706607	Up
ZBTB43	-0.579746	10.7725	-3.53228	0.000853425	0.0431673	-0.708163	Down
RP11-31F15.2	-1.69433	7.22725	-3.53213	0.000853797	0.0431673	-0.708556	Down
CAMK4	-1.59073	8.68619	-3.53206	0.000853985	0.0431673	-0.708753	Down
TNRC18P2	1.50297	1.07949	3.53158	0.000855242	0.0431934	-0.710076	Up
SLCO4A1	2.24515	7.23647	3.53084	0.000857186	0.0432252	-0.712117	Up
LPGAT1	-0.842586	12.6096	-3.53078	0.000857352	0.0432252	-0.712292	Down
ICA1L	-1.34703	8.80817	-3.52856	0.000863192	0.0434816	-0.718396	Down
FBXW2	-0.546065	12.3582	-3.52829	0.000863928	0.0434816	-0.719162	Down
POU2F2	-1.31445	8.20501	-3.52779	0.000865231	0.0434823	-0.720517	Down
TICAM2	-1.24605	7.99955	-3.52772	0.000865431	0.0434823	-0.720725	Down
RP11-950C14.10	-1.47812	6.23173	-3.52619	0.000869505	0.0436327	-0.724948	Down
FRMPD2L2	2.13531	1.407	3.52594	0.000870157	0.0436327	-0.725622	Up
NARF	0.795862	10.0454	3.52569	0.000870816	0.0436327	-0.726302	Down
SMARCB1	1.11144	9.56481	3.52547	0.000871413	0.0436327	-0.726919	Up
RNU6-16P	-2.21264	2.08867	-3.52492	0.000872871	0.0436682	-0.728422	Down
FTH1P7	-1.45286	8.49928	-3.52355	0.000876542	0.0437839	-0.732194	Down
CLDN5	2.48899	7.24355	3.5235	0.000876687	0.0437839	-0.732344	Up
COL6A3	-1.2056	15.4927	-3.52286	0.000878393	0.0437839	-0.734091	Down
RP11-180M15.7	-1.49651	7.17102	-3.52269	0.000878852	0.0437839	-0.734561	Down
ASL	1.15744	8.53216	3.52241	0.000879605	0.0437839	-0.735331	Up
RP11-44D5.1	-1.80165	7.32403	-3.52218	0.000880242	0.0437839	-0.735982	Down
PALMD	-1.36351	10.4536	-3.52211	0.000880433	0.0437839	-0.736177	Down
NNAT	-1.14884	7.22785	-3.52124	0.000882764	0.0438407	-0.738554	Down
HTR2B	-1.22279	8.28792	-3.52113	0.000883078	0.0438407	-0.738873	Down
RP11-86A5.1	0.750226	0.346025	3.52008	0.000885905	0.0439438	-0.741747	Down
MGME1	-0.638883	9.87883	-3.51929	0.000888059	0.0439841	-0.74393	Down
PALM3	1.80179	4.71413	3.51923	0.000888225	0.0439841	-0.744098	Up
RP11-585P4.5	-1.44344	6.6133	-3.51742	0.000893137	0.0441669	-0.749055	Down
RP11-554J4.1	1.79891	4.55965	3.51703	0.000894216	0.0441669	-0.75014	Up
RP11-10C8.2	-1.81423	6.04752	-3.51691	0.000894541	0.0441669	-0.750467	Down
ZNF847P	-1.79712	2.29554	-3.51676	0.000894943	0.0441669	-0.750871	Down
IRF4	-1.95395	8.99981	-3.51646	0.000895776	0.0441707	-0.751707	Down
ERICH3	2.59671	5.08951	3.51582	0.000897524	0.0442195	-0.753459	Up
BCAR1	0.736834	10.2137	3.51513	0.000899422	0.0442757	-0.755359	Down
AC005281.1	1.80437	1.49949	3.51447	0.000901254	0.0443057	-0.757187	Up
43896	-0.790743	13.4882	-3.51436	0.000901549	0.0443057	-0.757482	Down
COPS6	0.895256	9.82443	3.51398	0.000902594	0.0443197	-0.758523	Down
KRTAP5-2	2.18368	1.1487	3.5135	0.000903925	0.0443478	-0.759847	Up
JMJD7	2.44387	5.38351	3.51249	0.000906726	0.0444227	-0.762628	Up
AKAP8L	0.763613	10.2701	3.5124	0.000906973	0.0444227	-0.762873	Down
MGC15885	-1.30504	5.05902	-3.51153	0.000909383	0.0445034	-0.765258	Down
ANO1-AS1	-3.04396	4.50014	-3.51056	0.000912069	0.0445974	-0.767909	Down
SHH	1.91163	3.25995	3.51	0.00091363	0.0446153	-0.769445	Up
TMUB1	1.20284	7.98982	3.50988	0.000913963	0.0446153	-0.769773	Up
RP11-815J21.3	-1.70672	4.6459	-3.50887	0.000916796	0.0446945	-0.772554	Down
NOMO2	1.10821	11.3582	3.50876	0.000917116	0.0446945	-0.772867	Up
MRPS34	1.2893	9.03488	3.50724	0.000921366	0.0448641	-0.777022	Up
CMYA5	-1.83654	10.9053	-3.50683	0.000922542	0.044884	-0.778169	Down
RP11-649E7.5	-4.08862	6.86148	-3.5057	0.000925713	0.0450008	-0.781253	Down
FDX1L	1.45027	6.61692	3.50483	0.000928185	0.0450648	-0.783648	Up
JMJD6	0.955212	9.29216	3.50452	0.000929049	0.0450648	-0.784485	Down
HBM	1.19834	0.533889	3.50442	0.000929346	0.0450648	-0.784772	Up
CNPY4	0.909046	8.07254	3.50289	0.000933688	0.0452378	-0.78896	Down
SDCCAG8	0.431107	10.2965	3.50165	0.000937247	0.045281	-0.792379	Down
CTA-85E5.7	0.376006	0.117698	3.50164	0.000937254	0.045281	-0.792385	Down
GAPT	-1.61699	6.76207	-3.50159	0.00093741	0.045281	-0.792535	Down
FAM179A	1.85277	5.88508	3.50149	0.000937684	0.045281	-0.792797	Up
XXbac-BPG252P9.9	1.46231	5.89702	3.50094	0.000939257	0.0453196	-0.794304	Up
ODF3L2	1.36763	2.25794	3.50055	0.000940376	0.0453361	-0.795374	Up
REL	-0.821614	12.1902	-3.49874	0.000945607	0.0455506	-0.800358	Down
SNORA38	2.72692	7.87158	3.49837	0.000946674	0.0455644	-0.801371	Up
DPYSL3	-1.05113	12.5505	-3.49756	0.000948992	0.0456384	-0.803568	Down
ZNF182	-0.605851	9.1705	-3.49687	0.000950998	0.0456528	-0.805465	Down
DYX1C1	1.19562	6.11653	3.49681	0.000951173	0.0456528	-0.80563	Up
GXYLT2	-1.35761	10.5229	-3.496	0.000953524	0.0456528	-0.807847	Down
IP6K3	2.79278	3.96456	3.49598	0.000953596	0.0456528	-0.807916	Up
ZNF436	-0.62246	11.1073	-3.49588	0.000953884	0.0456528	-0.808187	Down
RP11-416N2.4	-1.52224	7.10101	-3.49584	0.000953984	0.0456528	-0.808281	Down
NHSL2	-0.965124	8.63825	-3.49433	0.000958391	0.0458262	-0.812422	Down
RP1-152L7.8	1.10909	0.662376	3.49254	0.000963649	0.0459497	-0.817336	Up
RPS27P29	-1.81665	1.78542	-3.49252	0.000963712	0.0459497	-0.817395	Down
STK4	-0.641757	12.1345	-3.49246	0.000963865	0.0459497	-0.817537	Down
AC016700.5	1.27929	2.31386	3.49223	0.000964538	0.0459497	-0.818165	Up
ZC3H18	0.725597	9.65974	3.49211	0.00096491	0.0459497	-0.818511	Down
RP11-139H15.6	-1.72023	5.48296	-3.49077	0.000968847	0.0460996	-0.822168	Down
RP1-137D17.1	1.50016	4.57904	3.49	0.000971124	0.0461703	-0.824277	Up
RP11-244F12.3	-1.58583	9.70427	-3.48891	0.000974356	0.0462581	-0.827262	Down
FES	1.47557	8.41672	3.48884	0.000974555	0.0462581	-0.827445	Up
RN7SL124P	-1.83529	1.87324	-3.48805	0.000976913	0.0463324	-0.829616	Down
CTD-2354A18.1	-1.31954	3.77965	-3.48749	0.000978583	0.0463447	-0.83115	Down
BRCA2	-1.15451	10.3934	-3.48743	0.000978761	0.0463447	-0.831313	Down
HMGN3	1.20244	9.35268	3.48714	0.000979614	0.0463475	-0.832096	Up
CXXC1	1.01351	9.10601	3.48634	0.000982017	0.0464236	-0.834296	Up
ARAP3	0.871456	8.97557	3.48513	0.000985647	0.0465575	-0.837609	Down
LINC01399	1.46272	0.60761	3.48478	0.000986698	0.0465685	-0.838566	Up
CCDC85A	2.14052	5.69513	3.48452	0.000987475	0.0465685	-0.839274	Up
ZGPAT	0.984517	8.97415	3.48329	0.000991161	0.0467046	-0.84262	Down
RP3-333A15.1	-1.93119	2.62347	-3.48283	0.000992568	0.0467331	-0.843893	Down
VSIG2	2.02116	4.78317	3.48234	0.000994035	0.0467645	-0.84522	Up
NR1H2	1.09806	9.43948	3.48134	0.000997059	0.0468576	-0.847947	Up
KRT18P31	1.7594	6.40714	3.48116	0.000997618	0.0468576	-0.848451	Up
LGI3	2.00405	2.19827	3.47968	0.00100213	0.0469999	-0.852505	Up
HSPE1	1.31477	10.2415	3.47963	0.00100226	0.0469999	-0.852618	Up
RNU6-1098P	0.287604	0.0568049	3.47895	0.00100435	0.0470273	-0.854494	Down
RP11-552M11.8	-1.33457	7.39475	-3.47892	0.00100445	0.0470273	-0.854583	Down
SLC2A3P4	1.44884	5.67826	3.47787	0.00100766	0.0471394	-0.857441	Up
FGFR4	2.62031	6.86373	3.477	0.00101032	0.047208	-0.859815	Up
LHFPL2	-0.804887	12.2897	-3.47664	0.00101142	0.047208	-0.860788	Down
C7	2.44164	9.89231	3.47646	0.00101197	0.047208	-0.861278	Up
IGSF6	-1.08826	9.47614	-3.47634	0.00101236	0.047208	-0.861619	Down
OR1L6	-1.30989	3.3222	-3.47597	0.00101348	0.0472155	-0.862618	Down
NMT1	0.644251	11.1221	3.47546	0.00101507	0.0472155	-0.86402	Down
RP11-574F21.2	-1.68333	4.45139	-3.47534	0.00101544	0.0472155	-0.86435	Down
RP11-326C3.2	2.46243	5.9082	3.47521	0.00101584	0.0472155	-0.864704	Up
RP11-253I19.3	-1.4095	3.48826	-3.4748	0.0010171	0.0472155	-0.865814	Down
CTD-2024I7.1	-1.72699	2.95864	-3.47414	0.00101915	0.0472155	-0.867628	Down
CHADL	1.8123	5.07041	3.47385	0.00102004	0.0472155	-0.868403	Up
HBA2	3.13225	7.72983	3.47378	0.00102026	0.0472155	-0.868599	Up
SLC1A5	1.05759	10.9988	3.47374	0.00102037	0.0472155	-0.8687	Up
RP11-774O3.3	-1.53485	8.20422	-3.47367	0.0010206	0.0472155	-0.868905	Down
RP11-219A15.1	2.83128	3.40736	3.47277	0.00102341	0.0472846	-0.871371	Up
RP11-424M24.5	1.73665	1.50039	3.47267	0.00102372	0.0472846	-0.871639	Up
SIDT1-AS1	-2.52725	4.12414	-3.47166	0.00102685	0.0473917	-0.874381	Down
DDX41	1.06935	9.83178	3.46957	0.00103339	0.0476518	-0.88008	Up
ADAMTS5	-1.53903	10.1192	-3.46934	0.00103412	0.0476518	-0.880712	Down
RPL19P18	1.05847	0.528799	3.4682	0.00103769	0.0477788	-0.88381	Up
MAPK8	-0.761605	11.1242	-3.46788	0.0010387	0.0477876	-0.884683	Down
FAM50A	1.49085	9.13554	3.46716	0.00104099	0.0478553	-0.88666	Up
KRT16P3	1.45154	1.13552	3.46683	0.00104204	0.0478658	-0.887564	Up
SRGAP2D	3.64503	4.63069	3.46641	0.00104335	0.0478883	-0.888691	Up
WNT3A	1.90877	2.98976	3.46608	0.0010444	0.047899	-0.889598	Up
FAM98B	-0.76655	10.5431	-3.46579	0.00104531	0.0479029	-0.890376	Down
RLIM	-0.668687	12.7814	-3.46444	0.0010496	0.0480541	-0.894057	Down
RFX7	-0.711925	11.2162	-3.46424	0.00105025	0.0480541	-0.894612	Down
LINC00102	-0.995075	4.96862	-3.46351	0.0010526	0.0481235	-0.896612	Down
RP11-401L13.4	1.79898	3.14045	3.46199	0.00105745	0.0482715	-0.900737	Up
HNRNPA1L2	-0.752497	7.83364	-3.46198	0.00105749	0.0482715	-0.900772	Down
RP11-431D12.1	0.861816	0.256558	3.46147	0.00105912	0.0483082	-0.902156	Down
RP11-408E5.4	0.207161	0.0436416	3.46121	0.00105995	0.0483084	-0.90286	Down
RP11-108K3.4	0.222533	0.046157	3.46035	0.00106273	0.0483973	-0.905209	Down
PRICKLE1	-1.117	10.3931	-3.46007	0.00106362	0.0484001	-0.905962	Down
POLR2F	1.40117	7.99477	3.4595	0.00106548	0.0484443	-0.907532	Up
RP11-887P2.3	3.32497	4.92303	3.45871	0.00106804	0.0484443	-0.909681	Up
RP11-384O8.1	1.73221	3.0395	3.45862	0.00106832	0.0484443	-0.909921	Up
BMP3	2.2738	4.48476	3.45857	0.00106847	0.0484443	-0.910047	Up
AC093166.3	-1.54883	2.48775	-3.45827	0.00106945	0.0484443	-0.910869	Down
TJP2	0.953362	11.2334	3.45823	0.00106957	0.0484443	-0.910968	Down
WNT7A	2.07222	2.7938	3.45716	0.00107304	0.0485316	-0.913878	Up
AC079779.4	1.6583	2.37784	3.45638	0.0010756	0.0485316	-0.916011	Up
RP11-434P11.2	-1.20582	5.7147	-3.45636	0.00107568	0.0485316	-0.916076	Down
TRAPPC2	-0.763638	9.99856	-3.45601	0.0010768	0.0485316	-0.917014	Down
RASGRP3	-0.913438	10.1162	-3.45585	0.00107731	0.0485316	-0.917438	Down
RP11-554D20.1	-1.62139	5.27191	-3.45559	0.00107816	0.0485316	-0.918148	Down
RP4-669L17.4	0.622434	0.123057	3.4554	0.0010788	0.0485316	-0.918677	Down
EEF1B2P1	-1.30802	5.32789	-3.45518	0.00107951	0.0485316	-0.919269	Down
RP11-723O4.7	-1.66118	2.67828	-3.45486	0.00108057	0.0485316	-0.920147	Down
RP11-805J14.5	-3.37278	4.83338	-3.4547	0.00108109	0.0485316	-0.920584	Down
SEPSECS	-0.79744	9.66936	-3.45437	0.00108218	0.0485316	-0.921483	Down
HSP90B1	0.86218	13.8256	3.45427	0.00108248	0.0485316	-0.921734	Down
LL22NC03-80A10.6	1.18794	7.57889	3.45409	0.0010831	0.0485316	-0.922248	Up
ZNF300	-1.32948	8.25523	-3.45383	0.00108393	0.0485316	-0.922934	Down
RP11-334C17.3	1.31409	4.52904	3.4537	0.00108438	0.0485316	-0.923309	Up
GSTP1	1.85531	10.742	3.45357	0.0010848	0.0485316	-0.923653	Up
RBM12B-AS1	1.00016	6.75792	3.45313	0.00108622	0.0485583	-0.924834	Up
TOB1-AS1	1.2851	5.00881	3.45253	0.00108821	0.0486099	-0.926474	Up
OCEL1	1.20622	7.09007	3.45182	0.00109057	0.048678	-0.928417	Up
AC008278.2	0.60035	0.169546	3.45126	0.00109242	0.0487022	-0.929939	Down
LUC7L2	4.13452	5.3397	3.45115	0.00109278	0.0487022	-0.930233	Up
RP11-506B6.6	-1.27393	4.91647	-3.44858	0.00110132	0.0490398	-0.937212	Down
CCDC85B	1.89292	7.4515	3.44827	0.00110234	0.0490398	-0.938043	Up
RP11-136K14.2	-1.77235	3.96581	-3.44811	0.00110288	0.0490398	-0.938483	Down
FBN1	-1.24328	13.7538	-3.44698	0.00110668	0.0491714	-0.941571	Down
HSP90AB1	1.01995	14.371	3.4465	0.00110826	0.0492042	-0.942851	Up
TXNRD2	0.888063	8.90948	3.44522	0.00111257	0.0493578	-0.94633	Down
PDE4C	1.36689	5.47016	3.44476	0.00111413	0.0493769	-0.94759	Up
SCO1	-0.434756	10.5314	-3.44416	0.00111615	0.0493769	-0.949219	Down
IKBKGP1	3.26545	2.39319	3.44376	0.0011175	0.0493769	-0.950299	Up
RP11-65L3.3	-1.41937	8.77865	-3.44371	0.00111766	0.0493769	-0.950426	Down
RPS4XP17	1.35648	4.37914	3.44338	0.00111878	0.0493769	-0.951325	Up
RNU6-1170P	0.680743	0.203167	3.44325	0.00111924	0.0493769	-0.951693	Down
OR7E47P	2.25536	4.03042	3.44261	0.00112139	0.0493769	-0.953415	Up
HNRNPCP6	1.50524	2.56364	3.44236	0.00112226	0.0493769	-0.954111	Up
PANK4	0.876883	8.45878	3.44234	0.00112233	0.0493769	-0.954166	Down
SALRNA3	-1.41385	2.85822	-3.4423	0.00112243	0.0493769	-0.954249	Down
CASS4	1.30473	7.36137	3.44208	0.0011232	0.0493769	-0.954867	Up
TBX6	1.37258	5.05249	3.4417	0.00112448	0.0493769	-0.955885	Up
AC093381.2	-1.42486	2.01581	-3.4414	0.0011255	0.0493769	-0.956696	Down
SERPINH1	1.10089	12.0511	3.44112	0.00112647	0.0493769	-0.957472	Up
RP1-15D23.2	1.15185	0.757873	3.44102	0.00112681	0.0493769	-0.95774	Up
RN7SKP9	-2.55178	8.00187	-3.44095	0.00112703	0.0493769	-0.957914	Down
LZTR1	0.826705	10.9341	3.44062	0.00112817	0.0493769	-0.958825	Down
ATG10	-0.592455	8.59865	-3.44044	0.00112878	0.0493769	-0.959311	Down
MTMR7	-1.45044	8.1007	-3.44029	0.00112927	0.0493769	-0.959702	Down
WEE1	-1.09868	11.6662	-3.44011	0.00112991	0.0493769	-0.960206	Down
PEX14	1.12171	7.75304	3.43945	0.00113217	0.0494388	-0.962	Up
TUBB4B	1.31652	11.2323	3.43872	0.00113467	0.0494852	-0.96398	Up
RP11-463J10.2	-1.84919	3.48402	-3.43856	0.00113522	0.0494852	-0.964408	Down
SPTBN1	0.681566	14.3639	3.43823	0.00113636	0.0494852	-0.965311	Down
IKZF2	-1.35494	10.7836	-3.43815	0.00113663	0.0494852	-0.965522	Down
CTC-457L16.2	-2.37646	6.28982	-3.43655	0.00114214	0.049688	-0.969858	Down
ANKDD1A	-1.07702	8.225	-3.43615	0.00114353	0.0496888	-0.970952	Down
RP11-102M11.1	1.63082	5.60557	3.43605	0.00114386	0.0496888	-0.971208	Up
ARSK	1.04436	7.4903	3.43459	0.00114891	0.0498711	-0.97516	Up
GLIPR1	-1.11738	10.9443	-3.43424	0.00115012	0.0498807	-0.976105	Down
AC027612.6	-1.03368	8.67616	-3.43359	0.0011524	0.0498807	-0.977878	Down
RP11-548K12.10	0.302223	0.0608628	3.43349	0.00115274	0.0498807	-0.978146	Down
RP11-303E16.9	-1.33689	6.73757	-3.43335	0.00115323	0.0498807	-0.978525	Down
CTC-448F2.6	-1.26289	6.3513	-3.4333	0.0011534	0.0498807	-0.97866	Down
IHH	1.61674	1.77301	3.43251	0.00115617	0.0499634	-0.980809	Up
GGT2	2.28784	2.60366	3.43178	0.00115871	0.0500333	-0.982775	Up
GPR78	-1.7781	5.08095	-3.43122	0.00116066	0.0500333	-0.984283	Down
TSPAN12	1.48072	8.09476	3.43107	0.00116118	0.0500333	-0.984692	Up
RP11-570L15.2	-1.67342	2.94729	-3.4309	0.00116181	0.0500333	-0.985172	Down
TAF7L	-1.38582	4.14454	-3.43032	0.00116383	0.0500333	-0.986735	Down
ARL4C	-1.16301	11.1853	-3.43026	0.00116405	0.0500333	-0.986898	Down
SERPINI2	1.99214	2.81668	3.4302	0.00116426	0.0500333	-0.98706	Up
NDUFV1	0.895126	10.8366	3.43006	0.00116474	0.0500333	-0.987435	Down
CCDC150P1	1.58164	7.18553	3.42966	0.00116616	0.0500333	-0.988525	Up
NOC4L	1.41723	6.88252	3.42916	0.0011679	0.0500333	-0.989865	Up
LINC01422	-1.61276	7.50432	-3.42914	0.001168	0.0500333	-0.989941	Down
P4HB	1.01261	13.2379	3.42912	0.00116807	0.0500333	-0.989993	Up
PRR7	1.8069	5.55972	3.42881	0.00116914	0.0500425	-0.990815	Up
ABCB6	1.12115	8.83438	3.42819	0.00117134	0.0500858	-0.992502	Up
GAPDHP62	1.64636	5.07286	3.42799	0.00117204	0.0500858	-0.993038	Up
PTMS	1.51819	10.4054	3.42763	0.00117332	0.0500858	-0.994015	Up
TRIM44	-0.853268	12.5976	-3.42756	0.00117358	0.0500858	-0.994216	Down
RP5-1180E21.5	-3.4041	2.85578	-3.42724	0.0011747	0.0500883	-0.99507	Down
RP11-751A18.1	1.05066	0.519549	3.42694	0.00117576	0.0500883	-0.995878	Up
PFDN6	0.833941	8.44833	3.42669	0.00117664	0.0500883	-0.996546	Down
PLOD1	1.16986	11.2973	3.42657	0.00117708	0.0500883	-0.996878	Up
GUF1	-0.737549	10.4139	-3.42621	0.00117837	0.0501068	-0.997862	Down
RNU6-172P	0.270741	0.0540455	3.42584	0.00117966	0.0501253	-0.998847	Down
RP11-528I4.2	1.37028	1.62439	3.42524	0.0011818	0.0501798	-1.00047	Up
DHDDS	-0.540542	10.3215	-3.42405	0.00118606	0.0503239	-1.00369	Down
RP11-90P5.2	-3.19473	2.68067	-3.42326	0.0011889	0.050408	-1.00584	Down
RP11-193I22.2	-1.4204	4.71021	-3.42246	0.00119177	0.0504928	-1.008	Down
C7orf61	1.58845	3.22203	3.42074	0.00119796	0.0507182	-1.01264	Up
LINC01480	-1.19954	5.92789	-3.42019	0.00119997	0.0507664	-1.01415	Down
C5orf56	-1.54789	10.1709	-3.41931	0.00120313	0.0507959	-1.0165	Down
RS1	1.83925	2.37918	3.41884	0.00120484	0.0507959	-1.01778	Up
CEP68	-0.704118	11.1629	-3.41883	0.00120489	0.0507959	-1.01781	Down
MAFA-AS1	1.98596	1.53273	3.41863	0.00120561	0.0507959	-1.01835	Up
ADAP2	-0.793636	9.77392	-3.41856	0.00120587	0.0507959	-1.01854	Down
CLIC5	1.49205	8.54209	3.41855	0.00120589	0.0507959	-1.01856	Up
TUG1_3	0.726814	0.128676	3.41772	0.00120891	0.0508866	-1.0208	Down
RP4-635A23.6	-1.38718	6.94575	-3.41725	0.00121064	0.0509229	-1.02209	Down
KLC2	0.830797	9.32347	3.41692	0.00121184	0.0509367	-1.02297	Down
ZDHHC4P1	-2.10558	6.70506	-3.41621	0.00121444	0.0510089	-1.02489	Down
FAM129B	1.10605	11.8695	3.41538	0.00121746	0.0510756	-1.02712	Up
SNORA76	2.6461	6.32133	3.41503	0.00121876	0.0510756	-1.02807	Up
SLC35G2	-0.939713	8.50372	-3.41492	0.00121916	0.0510756	-1.02837	Down
GPR137	0.802687	7.97869	3.41453	0.0012206	0.0510756	-1.02943	Down
MASP2	-1.49105	7.35775	-3.41435	0.00122126	0.0510756	-1.02991	Down
RP11-314C9.1	-1.60333	5.68885	-3.41435	0.00122127	0.0510756	-1.02992	Down
TECR	0.652827	10.122	3.41404	0.00122241	0.0510866	-1.03076	Down
IGHV3-75	0.848514	0.504197	3.41364	0.00122387	0.051111	-1.03183	Down
FNDC1	-2.04716	10.4241	-3.41326	0.00122529	0.051111	-1.03287	Down
ADRM1	1.41407	9.51614	3.41301	0.00122618	0.051111	-1.03352	Up
RP11-22B10.3	-1.90313	6.4237	-3.41293	0.0012265	0.051111	-1.03375	Down
RN7SL507P	1.43341	1.91326	3.41249	0.00122811	0.0511203	-1.03492	Up
RGCC	1.64048	9.04738	3.41204	0.00122977	0.0511203	-1.03613	Up
EMC9	1.22122	6.89001	3.41186	0.00123043	0.0511203	-1.03662	Up
RP11-381K20.2	-1.33122	5.28702	-3.41186	0.00123046	0.0511203	-1.03664	Down
MTND6P7	1.03497	0.52895	3.41145	0.00123196	0.0511203	-1.03773	Up
FYB	-1.1775	10.7687	-3.41145	0.00123197	0.0511203	-1.03774	Down
RP11-102L12.2	-1.55082	7.62561	-3.41097	0.00123377	0.0511521	-1.03905	Down
RNU6-1278P	0.629002	0.198419	3.41077	0.00123449	0.0511521	-1.03957	Down
PTPN20CP	2.40841	2.6231	3.41005	0.00123717	0.0511764	-1.04151	Up
AMPH	-1.67918	7.61017	-3.40996	0.00123752	0.0511764	-1.04177	Down
TIFAB	-2.29278	5.7312	-3.40991	0.00123771	0.0511764	-1.0419	Down
MMP23B	1.84776	5.68023	3.40788	0.0012453	0.0511851	-1.04738	Up
ACTG1P4	2.05596	1.54322	3.40782	0.00124549	0.0511851	-1.04751	Up
RP11-750H9.5	-1.34546	4.91214	-3.40769	0.00124598	0.0511851	-1.04787	Down
BMP2K	-0.781912	12.062	-3.40769	0.00124599	0.0511851	-1.04788	Down
PPP1CA	1.2894	10.5786	3.4073	0.00124747	0.0511851	-1.04894	Up
RP11-554A11.7	-1.40833	2.88931	-3.40724	0.00124767	0.0511851	-1.04909	Down
SULT1A4	2.59019	5.89714	3.40721	0.0012478	0.0511851	-1.04918	Up
FOLR3	1.52011	1.35326	3.40697	0.00124869	0.0511851	-1.04982	Up
AC124861.1	1.04006	0.578358	3.40694	0.00124881	0.0511851	-1.0499	Up
RP6-74O6.2	-1.21237	7.10084	-3.40689	0.00124898	0.0511851	-1.05002	Down
KIF27	0.687646	9.20735	3.40686	0.0012491	0.0511851	-1.05011	Down
METTL21C	-1.46536	2.72569	-3.40669	0.00124976	0.0511851	-1.05059	Down
LINC01524	-1.91099	4.35201	-3.40642	0.00125075	0.0511851	-1.05129	Down
RP11-138I18.1	1.53367	1.60833	3.40634	0.00125108	0.0511851	-1.05153	Up
PSMC5	0.622932	10.6115	3.40618	0.00125168	0.0511851	-1.05196	Down
SLC16A11	1.69316	3.87857	3.40611	0.00125194	0.0511851	-1.05215	Up
RP11-229A12.2	1.45476	1.12961	3.40526	0.00125515	0.0512178	-1.05444	Up
NKX2-8	1.88528	1.55659	3.40517	0.00125547	0.0512178	-1.05467	Up
PSAT1P2	-1.48098	2.08598	-3.40505	0.00125592	0.0512178	-1.05499	Down
RP11-16C1.3	-2.9822	3.18029	-3.40487	0.0012566	0.0512178	-1.05547	Down
ATG4B	0.721898	9.99812	3.40473	0.00125713	0.0512178	-1.05585	Down
RP11-679B19.1	-1.08171	6.34247	-3.40387	0.00126038	0.051312	-1.05817	Down
ATF7IP	-0.621071	13.1259	-3.40366	0.0012612	0.051312	-1.05875	Down
AC015971.2	-1.35882	7.90993	-3.4029	0.00126406	0.0513383	-1.06078	Down
DAB2IP	0.799395	10.6928	3.40247	0.00126573	0.0513383	-1.06196	Down
RP11-37J13.1	1.3014	2.74674	3.4024	0.00126597	0.0513383	-1.06213	Up
RP11-528G1.2	-1.48657	2.33059	-3.40236	0.00126613	0.0513383	-1.06224	Down
TAS2R50	-1.16534	6.38979	-3.40233	0.00126624	0.0513383	-1.06232	Down
MAK16	-0.792992	9.97166	-3.40189	0.0012679	0.0513699	-1.0635	Down
NYX	1.48473	1.36951	3.40124	0.00127042	0.051399	-1.06527	Up
IL12B	-1.58567	3.30423	-3.40113	0.00127084	0.051399	-1.06557	Down
AP002414.1	1.05296	0.797779	3.40041	0.00127355	0.051399	-1.06748	Up
RP4-814D15.2	2.22899	4.95792	3.40038	0.00127368	0.051399	-1.06757	Up
RP11-834C11.10	-1.54638	4.84104	-3.40037	0.00127373	0.051399	-1.06761	Down
GS1-590J6.2	1.48537	1.05752	3.4	0.00127513	0.051399	-1.06859	Up
GNB2	1.14928	11.0699	3.39991	0.00127547	0.051399	-1.06883	Up
MYO5A	-0.623115	11.9113	-3.39977	0.00127602	0.051399	-1.06921	Down
SPECC1L-ADORA2A	3.06556	4.0708	3.39963	0.00127655	0.051399	-1.06958	Up
RNU2-6P	-2.11523	2.58731	-3.39888	0.00127945	0.0514803	-1.07162	Down
AJ006998.2	-1.53485	2.82727	-3.39753	0.00128466	0.0516543	-1.07526	Down
COLEC10	1.58015	2.75993	3.39676	0.00128761	0.0517373	-1.07731	Up
C7orf57	2.20812	2.32862	3.39624	0.00128963	0.051783	-1.07872	Up
RP4-536B24.4	1.19478	0.763842	3.39531	0.00129323	0.0518918	-1.08121	Up
RP11-761B3.1	1.02588	0.58836	3.39422	0.00129748	0.0519917	-1.08415	Up
DPM3	1.98634	6.86318	3.39422	0.0012975	0.0519917	-1.08417	Up
RP11-165M1.2	-1.57946	3.05064	-3.39373	0.00129941	0.052015	-1.08548	Down
SIK3-IT1	-1.60096	8.2393	-3.39361	0.00129986	0.052015	-1.0858	Down
DUSP8P4	1.79574	1.44944	3.39241	0.00130455	0.0521303	-1.08902	Up
RP11-461C20.1	1.19094	0.534012	3.39217	0.00130549	0.0521303	-1.08967	Up
SF3B2	0.773374	11.7635	3.39197	0.00130629	0.0521303	-1.09022	Down
MAGIX	1.18092	6.33782	3.39196	0.00130631	0.0521303	-1.09023	Up
ADCYAP1R1	-1.45778	6.62728	-3.39171	0.00130728	0.0521333	-1.0909	Down
RP11-731C17.2	-1.03083	6.75325	-3.39093	0.00131034	0.0521933	-1.09299	Down
RP11-251M1.1	1.69995	1.68662	3.39073	0.00131115	0.0521933	-1.09354	Up
RNaseP_nuc	1.97505	17.3636	3.39065	0.00131147	0.0521933	-1.09376	Up
HMGA1P8	1.52351	1.91577	3.39038	0.00131252	0.0521995	-1.09448	Up
RP11-584P21.4	-1.37872	3.8519	-3.38948	0.00131607	0.052305	-1.0969	Down
KLF6	-0.974704	13.7992	-3.38912	0.0013175	0.0523103	-1.09787	Down
RP11-298O21.7	-1.47791	1.48647	-3.38899	0.00131799	0.0523103	-1.0982	Down
RP11-73G16.3	0.812158	0.322636	3.38766	0.00132329	0.0524233	-1.10179	Down
CTD-2035E11.4	1.61335	4.10898	3.38764	0.00132336	0.0524233	-1.10185	Up
XXbac-BPG249D20.9	1.37109	2.69182	3.38755	0.00132373	0.0524233	-1.10209	Up
NFE2L1	0.721721	12.4606	3.38737	0.00132443	0.0524233	-1.10257	Down
UPF1	0.761228	11.4174	3.38714	0.00132535	0.0524241	-1.10319	Down
RP11-96D1.8	-1.09757	8.34221	-3.38668	0.00132719	0.0524399	-1.10443	Down
RP11-49K24.3	-1.28711	3.24012	-3.38659	0.00132755	0.0524399	-1.10467	Down
C6orf1	0.849644	7.75487	3.38605	0.00132969	0.0524892	-1.10612	Down
LINC00861	-2.10009	8.22642	-3.38545	0.00133208	0.0525477	-1.10772	Down
THAP2	0.843781	8.08165	3.3845	0.00133588	0.0525938	-1.11027	Down
PDCL3P6	1.61246	2.87981	3.38446	0.00133603	0.0525938	-1.11038	Up
RBM12	-0.545403	12.3588	-3.38433	0.00133657	0.0525938	-1.11074	Down
UBB	1.39773	12.3529	3.38424	0.00133693	0.0525938	-1.11098	Up
RP11-12A20.8	1.24989	0.637367	3.38403	0.00133775	0.0525938	-1.11153	Up
RP11-422J15.1	1.17863	0.757532	3.38338	0.00134039	0.0526622	-1.11329	Up
RP11-214O1.2	-1.2797	5.6984	-3.38299	0.00134195	0.0526631	-1.11433	Down
RP11-43D4.3	-1.65404	6.89881	-3.38292	0.00134222	0.0526631	-1.11451	Down
YWHAZP5	2.30584	4.40634	3.38266	0.00134328	0.0526695	-1.11522	Up
CTA-363E6.2	2.6334	3.12126	3.38222	0.00134504	0.052703	-1.11639	Up
CTU2	1.14307	7.25766	3.38154	0.00134778	0.052773	-1.11822	Up
KLF7-IT1	-1.39156	6.65037	-3.38133	0.00134863	0.052773	-1.11878	Down
SLC9A9-AS1	-1.26577	2.71271	-3.38059	0.00135162	0.0528544	-1.12076	Down
RP11-617F23.1	-1.26557	8.95052	-3.38004	0.00135387	0.052907	-1.12225	Down
RP11-501M7.1	-1.80106	2.95896	-3.37958	0.00135572	0.0529233	-1.12348	Down
AP000275.65	2.84721	3.11228	3.37935	0.00135666	0.0529233	-1.1241	Up
RP11-322E11.6	0.472667	0.0870879	3.37926	0.00135701	0.0529233	-1.12432	Down
RP11-1029M24.4	-1.67261	2.74562	-3.37837	0.00136066	0.0530302	-1.12673	Down
ZNF519	-1.02885	9.71541	-3.37706	0.001366	0.053203	-1.13024	Down
HMGN1P24	1.50848	1.76305	3.37497	0.00137458	0.0535013	-1.13584	Up
RRP8	-0.604082	10.0081	-3.37446	0.00137669	0.053517	-1.13722	Down
SEPW1	0.625063	11.2233	3.37417	0.00137787	0.053517	-1.13798	Down
OTUD4P1	-1.03351	6.70371	-3.3741	0.00137815	0.053517	-1.13816	Down
CTB-174D11.1	-2.02932	6.14386	-3.37398	0.00137865	0.053517	-1.13849	Down
RP11-17G12.2	-1.52322	6.40629	-3.37355	0.00138043	0.0535505	-1.13964	Down
AC002310.12	1.16715	5.66113	3.37247	0.00138489	0.0536359	-1.14254	Up
AC012360.6	-1.61668	7.73784	-3.37208	0.00138653	0.0536359	-1.14359	Down
HIST2H2BD	3.43732	3.46037	3.37205	0.00138664	0.0536359	-1.14366	Up
RP11-268F1.3	1.36492	0.852293	3.37181	0.00138762	0.0536359	-1.1443	Up
BCKDK	0.795551	9.54839	3.37151	0.00138888	0.0536359	-1.14511	Down
RP5-831C21.1	0.412018	0.0771636	3.3714	0.00138934	0.0536359	-1.1454	Down
STARD5	-1.0059	9.10288	-3.3714	0.00138936	0.0536359	-1.14541	Down
RP1-166H4.2	-1.55889	3.95449	-3.37111	0.00139056	0.0536359	-1.14619	Down
AC109642.1	1.48038	4.53192	3.37097	0.00139112	0.0536359	-1.14655	Up
TRMT2A	0.948529	9.47174	3.3708	0.00139182	0.0536359	-1.147	Down
RP1-67K17.4	-1.61358	2.62778	-3.37056	0.00139285	0.0536404	-1.14766	Down
YBX1P3	-1.23688	4.60776	-3.37009	0.00139479	0.0536797	-1.14891	Down
RP11-587D21.1	-1.36162	2.24268	-3.36907	0.00139906	0.0537207	-1.15164	Down
HGS	0.828972	10.6109	3.36899	0.0013994	0.0537207	-1.15186	Down
C1QTNF3	-1.62856	9.20656	-3.36898	0.00139942	0.0537207	-1.15187	Down
CEP131	1.38676	7.85705	3.36896	0.00139954	0.0537207	-1.15195	Up
RP11-161H23.10	1.47571	4.62963	3.3674	0.00140605	0.0539353	-1.15611	Up
POLR2L	1.21321	8.52484	3.36669	0.00140904	0.0540103	-1.15801	Up
RP11-214O1.3	-1.60447	5.19684	-3.3665	0.00140986	0.0540103	-1.15852	Down
TAS2R15P	-1.46351	7.64597	-3.36505	0.00141597	0.0541899	-1.1624	Down
PCGF1	0.961482	7.82748	3.36495	0.0014164	0.0541899	-1.16267	Down
PITPNM1	1.12489	9.33361	3.36419	0.00141964	0.0542783	-1.16471	Up
CTD-2516F10.2	-1.24161	7.77701	-3.36297	0.00142479	0.0544198	-1.16795	Down
RP11-142L16.2	-1.31234	7.16344	-3.36287	0.00142525	0.0544198	-1.16824	Down
ABHD8	1.29002	7.24317	3.36257	0.00142653	0.0544198	-1.16904	Up
SPRYD4	-0.996412	10.1949	-3.36241	0.0014272	0.0544198	-1.16946	Down
PTPN18	-0.66295	11.0223	-3.36222	0.001428	0.0544198	-1.16997	Down
ENC1	-1.21137	11.5932	-3.36054	0.00143518	0.0546577	-1.17446	Down
RIBC2	1.74338	5.36999	3.35993	0.0014378	0.0547218	-1.17609	Up
COX15	-0.421893	10.596	-3.35969	0.00143883	0.0547252	-1.17673	Down
TPM1	-1.13329	13.764	-3.35898	0.00144188	0.0547816	-1.17862	Down
AL139328.1	0.302256	0.0592026	3.35891	0.00144219	0.0547816	-1.17881	Down
RP11-403A3.2	1.29631	0.793866	3.35861	0.00144349	0.0547954	-1.17962	Up
SDF4	0.785672	10.6513	3.3566	0.00145219	0.0550814	-1.185	Down
THAP7-AS1	1.11198	5.36325	3.35643	0.00145291	0.0550814	-1.18544	Up
ZC3H12D	-1.46152	7.79261	-3.35554	0.00145678	0.0551703	-1.18782	Down
GRIN3B	1.67285	4.10037	3.35526	0.001458	0.0551703	-1.18857	Up
RP11-1007G5.2	-1.72052	3.8774	-3.35524	0.00145809	0.0551703	-1.18862	Down
SLC34A2	3.8713	8.83818	3.3532	0.00146697	0.0554395	-1.19406	Up
PACSIN3	1.21605	8.72647	3.35316	0.00146715	0.0554395	-1.19417	Up
UBE2D4	-0.609055	9.69473	-3.35292	0.00146821	0.0554395	-1.19481	Down
RP11-10K16.1	0.942346	5.6462	3.35274	0.001469	0.0554395	-1.19529	Down
LINC00283	1.29256	1.06527	3.35247	0.0014702	0.0554488	-1.19602	Up
NR4A3	-1.5137	8.98187	-3.35213	0.00147167	0.0554682	-1.19691	Down
KRT8P39	1.57051	5.05957	3.35122	0.00147566	0.0555561	-1.19934	Up
MRPL38	1.19253	8.86363	3.3511	0.00147622	0.0555561	-1.19968	Up
TRIM22	-1.27532	11.8001	-3.35076	0.00147772	0.0555561	-1.20058	Down
MRRF	-0.572177	10.7572	-3.35074	0.00147781	0.0555561	-1.20064	Down
TBX2-AS1	1.97078	4.07344	3.35003	0.00148094	0.0556381	-1.20253	Up
UGT1A3	2.24278	1.65904	3.34919	0.00148463	0.0557408	-1.20476	Up
DRAP1	1.42918	8.66334	3.34841	0.00148807	0.0557967	-1.20683	Up
RP11-360A10.1	1.19917	1.1936	3.34831	0.00148856	0.0557967	-1.20712	Up
ADIPOQ-AS1	-2.86463	4.41554	-3.34808	0.00148958	0.0557967	-1.20774	Down
HNRNPUL2-BSCL2	4.92265	7.25954	3.34799	0.00148994	0.0557967	-1.20795	Up
MTTP	1.72977	3.65759	3.34681	0.00149521	0.0559582	-1.21111	Up
CDC37	1.00007	10.4515	3.34624	0.00149775	0.0559821	-1.21263	Up
PEBP1P3	-1.63278	3.8002	-3.34624	0.00149776	0.0559821	-1.21264	Down
RPL39P36	-1.36611	1.54181	-3.346	0.00149884	0.0559865	-1.21328	Down
NRIP2	-1.05012	8.35093	-3.34285	0.00151296	0.0564718	-1.22166	Down
TMCC1	-0.464371	10.9882	-3.34267	0.00151377	0.0564718	-1.22214	Down
C3orf62	-0.790885	8.87197	-3.34096	0.0015215	0.0567241	-1.2267	Down
HSPA5	1.15358	12.9968	3.34064	0.00152293	0.0567411	-1.22754	Up
ETV5-AS1	-1.91887	3.89015	-3.34	0.00152586	0.0567806	-1.22925	Down
XCR1	-1.4555	5.86281	-3.33979	0.00152682	0.0567806	-1.22982	Down
MANF	0.949972	9.61417	3.33977	0.00152691	0.0567806	-1.22987	Down
MUC4	2.47816	7.42548	3.33919	0.00152952	0.0568414	-1.2314	Up
PTHLH	-1.74702	6.28719	-3.33843	0.00153299	0.0569341	-1.23342	Down
PPP1R14BP3	1.35681	5.82035	3.33819	0.00153409	0.0569387	-1.23407	Up
SP1	-0.440472	13.0717	-3.33758	0.00153687	0.0569422	-1.23569	Down
CDC42EP1	1.27477	9.98932	3.33741	0.00153766	0.0569422	-1.23615	Up
FUCA1P1	-1.68733	3.02667	-3.33732	0.00153807	0.0569422	-1.23639	Down
ZBTB17	1.01824	8.65689	3.33721	0.00153856	0.0569422	-1.23667	Up
HOPX	1.86576	8.45649	3.33711	0.00153906	0.0569422	-1.23696	Up
SORCS1	-2.10129	5.72073	-3.33659	0.00154142	0.0569754	-1.23833	Down
RP11-589C21.6	1.1227	0.84786	3.33648	0.00154191	0.0569754	-1.23861	Up
RP4-659I19.1	1.35401	0.874599	3.33613	0.00154354	0.0569997	-1.23956	Up
GPR31	-1.58926	2.16583	-3.33518	0.00154788	0.0570946	-1.24207	Down
RP11-246K15.1	1.58044	1.25402	3.33467	0.00155024	0.0570946	-1.24343	Up
RP11-158M2.3	-1.31097	6.23072	-3.33451	0.00155098	0.0570946	-1.24386	Down
RP11-434H6.2	1.66388	1.23675	3.3345	0.00155105	0.0570946	-1.24389	Up
ZNF34	1.00125	7.69263	3.33421	0.00155237	0.0570946	-1.24466	Up
NELFA	0.749119	8.74548	3.33418	0.00155254	0.0570946	-1.24475	Down
KPNA1	-0.514861	11.8726	-3.33408	0.00155295	0.0570946	-1.24499	Down
RNU6-98P	-1.98079	1.81166	-3.33357	0.00155533	0.0571459	-1.24636	Down
SNORA49	1.92255	10.1179	3.3329	0.00155843	0.0572033	-1.24814	Up
NHLRC3	-0.756412	10.9435	-3.33271	0.00155934	0.0572033	-1.24866	Down
RGS14	1.07721	7.96192	3.33255	0.00156008	0.0572033	-1.24908	Up
CCR7	-1.88875	7.1322	-3.33239	0.00156081	0.0572033	-1.24951	Down
HSD17B14	1.61643	5.62339	3.33174	0.00156383	0.0572781	-1.25124	Up
AC013470.8	1.13584	0.781878	3.33149	0.00156498	0.0572842	-1.25189	Up
COMP	-2.1486	9.10457	-3.33084	0.00156803	0.0573248	-1.25363	Down
TPM3P7	1.94802	3.73349	3.33083	0.00156805	0.0573248	-1.25364	Up
COX7BP2	-1.53029	3.25747	-3.33052	0.00156952	0.0573424	-1.25448	Down
RANGAP1	1.04862	10.9238	3.329	0.0015766	0.0575653	-1.2585	Up
RP4-576H24.4	1.74475	1.29561	3.32867	0.00157816	0.0575861	-1.25939	Up
MLST8	0.967473	8.38568	3.3284	0.00157942	0.0575959	-1.2601	Down
BHMT2	-1.55901	7.31114	-3.32779	0.00158227	0.0576641	-1.26171	Down
CNIH3	-1.03229	7.17932	-3.32695	0.00158626	0.0577732	-1.26396	Down
CTD-2245F17.3	1.68634	4.60874	3.32625	0.00158955	0.0578222	-1.26581	Up
RP11-212P7.3	2.53524	5.16843	3.32624	0.00158958	0.0578222	-1.26583	Up
CACNA2D2	1.57046	7.37332	3.32598	0.00159082	0.0578312	-1.26653	Up
YIF1A	1.14151	9.15018	3.32555	0.00159287	0.0578696	-1.26768	Up
TAS2R12	-1.37217	6.48565	-3.32514	0.0015948	0.0579038	-1.26876	Down
AL022393.9	-1.14117	3.92088	-3.3248	0.00159641	0.0579095	-1.26966	Down
C19orf12	-0.502363	10.1585	-3.32469	0.00159694	0.0579095	-1.26996	Down
RP11-426C22.1	-1.58027	5.79147	-3.32446	0.00159802	0.0579127	-1.27057	Down
RP11-305B6.3	0.691122	0.130691	3.3239	0.00160066	0.0579473	-1.27204	Down
RP11-9N12.2	-1.69245	4.27609	-3.32384	0.00160096	0.0579473	-1.27221	Down
TEKT3	1.82686	4.03552	3.32348	0.00160267	0.0579732	-1.27316	Up
SUGP1	0.672007	8.8373	3.32301	0.00160491	0.057994	-1.27441	Down
NFKBIL1	1.36795	7.55934	3.3229	0.00160545	0.057994	-1.27471	Up
AC007327.5	-1.58795	1.81921	-3.32274	0.00160622	0.057994	-1.27514	Down
SLC24A1	-0.671573	9.80008	-3.32227	0.00160847	0.058039	-1.27639	Down
PPP1R35	1.47536	7.26879	3.32111	0.001614	0.0582026	-1.27945	Up
LSM8	-0.55371	10.5215	-3.32067	0.00161609	0.0582362	-1.28061	Down
ZNF426	-0.811061	10.5415	-3.3205	0.00161692	0.0582362	-1.28107	Down
DNAJC24	-0.788242	9.13824	-3.31974	0.00162057	0.0583313	-1.28308	Down
TCEA2	1.01203	8.31759	3.31905	0.00162391	0.0584157	-1.28493	Up
FREM1	-1.71561	8.31115	-3.31792	0.00162935	0.058543	-1.28791	Down
RN7SL703P	0.464946	0.174743	3.3179	0.00162945	0.058543	-1.28797	Down
RP11-404E16.1	2.01195	2.65559	3.31744	0.00163167	0.0585684	-1.28918	Up
RP1-4G17.5	0.64619	0.115483	3.31734	0.00163217	0.0585684	-1.28946	Down
RP3-405J10.3	-1.72246	8.78306	-3.31616	0.00163786	0.0587066	-1.29257	Down
RP9P	0.932838	7.33697	3.31606	0.00163836	0.0587066	-1.29284	Down
SNORA79	1.76935	10.3212	3.31581	0.00163957	0.0587066	-1.2935	Up
RP11-552M6.1	-1.98158	6.17235	-3.31559	0.00164064	0.0587066	-1.29408	Down
P2RX6	1.62231	4.25993	3.31537	0.00164175	0.0587066	-1.29469	Up
DAB2	-1.20407	12.1519	-3.3153	0.00164205	0.0587066	-1.29485	Down
PIGL	-0.913918	9.1956	-3.31504	0.00164333	0.0587165	-1.29555	Down
TTLL6	2.4065	3.15701	3.31437	0.0016466	0.0587788	-1.29732	Up
CRYBB3	1.44589	1.79311	3.31427	0.00164709	0.0587788	-1.29759	Up
SSTR2	-1.18427	7.93683	-3.31377	0.00164955	0.0588304	-1.29892	Down
TERC	2.69067	7.15268	3.31276	0.00165447	0.0589701	-1.30159	Up
C10orf90	-2.31754	4.90309	-3.3125	0.00165577	0.0589805	-1.30229	Down
RP11-317F20.3	-1.60987	3.70141	-3.31205	0.00165798	0.0590231	-1.30348	Down
MRPL28	1.54291	8.18216	3.31164	0.00166	0.0590555	-1.30457	Up
ZNF75D	-0.601527	10.3552	-3.31131	0.00166161	0.0590555	-1.30543	Down
RP11-1055B8.9	1.6857	3.34452	3.31105	0.0016629	0.0590555	-1.30612	Up
LINC00926	-1.39668	7.14561	-3.31104	0.00166294	0.0590555	-1.30614	Down
DOHH	1.53915	6.81068	3.31048	0.00166568	0.0590822	-1.30762	Up
RHOC	0.848573	11.3864	3.31048	0.00166571	0.0590822	-1.30763	Down
ITK	-1.68773	8.89841	-3.30944	0.00167085	0.0592081	-1.31039	Down
METTL8	-0.771585	10.5946	-3.30915	0.00167229	0.0592081	-1.31115	Down
MRPL40	1.22573	8.24945	3.30914	0.0016723	0.0592081	-1.31116	Up
CTD-2545G14.6	1.2092	4.80994	3.3086	0.00167501	0.0592319	-1.31261	Up
RP11-483C6.1	-2.47789	5.84419	-3.30849	0.00167553	0.0592319	-1.31288	Down
TMEM119	-1.20926	9.73332	-3.30839	0.00167602	0.0592319	-1.31315	Down
RP11-798M19.6	1.31712	5.56689	3.3079	0.00167848	0.0592829	-1.31445	Up
AOAH-IT1	-1.52149	2.6694	-3.30676	0.00168414	0.0594468	-1.31746	Down
CRLF1	1.48295	6.59768	3.30617	0.00168709	0.0595052	-1.31902	Up
ACOXL	1.68667	4.94495	3.30583	0.00168879	0.0595052	-1.31992	Up
HP	1.47352	7.13066	3.30582	0.00168885	0.0595052	-1.31996	Up
CCDC134	1.51356	6.81177	3.30541	0.00169089	0.0595412	-1.32103	Up
ZFP36	-1.17404	11.873	-3.30456	0.00169515	0.0596552	-1.32328	Down
RP11-568A7.2	0.526682	0.126869	3.30424	0.00169678	0.0596711	-1.32414	Down
RP11-262D11.2	-1.06218	5.04301	-3.30407	0.00169765	0.0596711	-1.3246	Down
RP11-347P5.1	-1.683	8.31624	-3.30302	0.00170292	0.0598204	-1.32737	Down
SNORD27	0.943596	0.20114	3.30221	0.00170699	0.0599059	-1.3295	Down
FAM167B	1.82892	5.17338	3.30202	0.00170797	0.0599059	-1.33001	Up
SLC25A1	1.186	9.57083	3.30183	0.00170892	0.0599059	-1.33051	Up
FP236383.10	-2.39434	2.01125	-3.30172	0.00170946	0.0599059	-1.33079	Down
RP11-184B22.2	-1.25555	1.7358	-3.30117	0.00171226	0.0599553	-1.33225	Down
CACNA1C-AS2	-1.2336	2.90567	-3.30104	0.00171292	0.0599553	-1.3326	Down
RP11-160E2.6	-2.6828	6.89022	-3.30031	0.0017166	0.0600226	-1.33451	Down
RP11-14D22.2	1.12982	0.705346	3.30026	0.0017169	0.0600226	-1.33467	Up
RP11-696L21.2	1.53067	2.04292	3.29916	0.00172249	0.0601821	-1.33757	Up
RAB1B	0.798747	10.9049	3.29821	0.0017273	0.06025	-1.34006	Down
HNRNPA1	-0.508838	14.0061	-3.2978	0.00172943	0.06025	-1.34116	Down
GPR162	1.49842	6.21383	3.29779	0.00172944	0.06025	-1.34117	Up
DCLK1	-1.70478	10.5107	-3.29767	0.00173009	0.06025	-1.3415	Down
C4orf48	2.6232	4.76653	3.29759	0.00173048	0.06025	-1.3417	Up
RN7SKP130	-1.45147	2.01323	-3.29756	0.00173063	0.06025	-1.34178	Down
NTRK2	-1.81633	10.211	-3.29645	0.00173633	0.0604124	-1.34471	Down
PTEN	-0.733792	12.8879	-3.2961	0.00173814	0.0604396	-1.34565	Down
SYTL3	1.08323	8.0724	3.29572	0.00174006	0.0604703	-1.34663	Up
CR848007.2	1.75991	2.11902	3.29414	0.0017482	0.0606628	-1.3508	Up
DNM3OS	-1.53528	8.96349	-3.29403	0.00174878	0.0606628	-1.35109	Down
TSHZ3	-0.880651	9.37928	-3.29385	0.00174973	0.0606628	-1.35158	Down
C8B	1.79768	1.19947	3.29377	0.00175016	0.0606628	-1.3518	Up
IDSP1	2.02837	1.26291	3.29364	0.0017508	0.0606628	-1.35213	Up
RP11-144I2.1	-1.52213	9.58075	-3.29318	0.00175321	0.0606679	-1.35336	Down
LRWD1	0.988368	8.53054	3.29281	0.00175512	0.0606679	-1.35433	Down
PSAT1P3	-1.42538	2.59894	-3.29266	0.0017559	0.0606679	-1.35472	Down
IGBP1-AS2	-1.24678	2.31514	-3.29255	0.00175645	0.0606679	-1.355	Down
AK3P5	-1.5934	7.31334	-3.29247	0.0017569	0.0606679	-1.35523	Down
RP11-389O22.5	0.828576	0.456729	3.29226	0.00175796	0.0606679	-1.35577	Down
FAM122C	-0.998477	7.02209	-3.29221	0.00175822	0.0606679	-1.3559	Down
RP11-647P12.1	1.12306	0.633278	3.29159	0.00176143	0.0607428	-1.35753	Up
ILK	0.834943	10.6913	3.29133	0.00176278	0.0607535	-1.35822	Down
CRELD1	0.7235	9.28355	3.2899	0.00177028	0.0609761	-1.36201	Down
KDM4E	-1.55185	3.70603	-3.28941	0.00177283	0.0609923	-1.36329	Down
RP11-182J1.3	-1.8251	5.61561	-3.28941	0.00177284	0.0609923	-1.3633	Down
SNORA78	2.52231	3.75876	3.28907	0.00177463	0.0610142	-1.3642	Up
RP11-197K3.1	-1.48191	5.84035	-3.28889	0.00177557	0.0610142	-1.36467	Down
RABGGTA	1.0759	8.22362	3.28841	0.00177807	0.0610642	-1.36592	Up
RP4-603I14.3	-1.6245	3.81081	-3.28794	0.00178052	0.0610829	-1.36715	Down
PI4KA	0.736083	12.0645	3.28791	0.00178071	0.0610829	-1.36725	Down
PRPF31	1.11472	9.28952	3.28762	0.00178221	0.0610986	-1.368	Up
RUVBL2	1.42976	9.36357	3.28585	0.00179157	0.0613731	-1.37268	Up
HSPD1P21	0.736101	0.24455	3.28567	0.00179251	0.0613731	-1.37315	Down
RP5-915N17.11	1.36185	2.54772	3.28549	0.00179349	0.0613731	-1.37363	Up
AP000692.10	1.24267	2.91674	3.28531	0.00179442	0.0613731	-1.3741	Up
ZFHX4-AS1	-1.79709	3.88512	-3.28407	0.00180102	0.0615074	-1.37737	Down
NUCB1	0.87423	11.4129	3.28403	0.00180119	0.0615074	-1.37746	Down
AC093787.1	0.335796	0.0646909	3.28397	0.00180151	0.0615074	-1.37762	Down
LINC00672	-1.30569	5.97644	-3.28369	0.00180301	0.0615225	-1.37836	Down
MPST	0.895518	9.79133	3.28228	0.00181055	0.0616426	-1.38208	Down
ZMAT5	0.992256	7.4187	3.28203	0.00181189	0.0616426	-1.38274	Down
RP11-348F1.2	-1.33309	1.73286	-3.28201	0.00181196	0.0616426	-1.38278	Down
RP11-631M6.2	1.95707	5.60082	3.28195	0.00181229	0.0616426	-1.38294	Up
TRAPPC5	1.41614	8.57499	3.28192	0.00181246	0.0616426	-1.38302	Up
C11orf16	1.86413	3.59607	3.28184	0.00181286	0.0616426	-1.38322	Up
MAN2A1	-0.612776	11.9357	-3.28163	0.001814	0.0616455	-1.38378	Down
AP002954.3	-1.41235	6.60809	-3.28132	0.00181569	0.0616553	-1.38461	Down
HSPE1P26	-1.97828	4.26526	-3.28118	0.0018164	0.0616553	-1.38496	Down
MEIS3	-1.38159	8.0023	-3.28081	0.00181839	0.0616867	-1.38594	Down
DCP1A	-0.405749	10.7641	-3.28003	0.00182258	0.0617656	-1.38799	Down
LAMA5	1.0372	12.5553	3.27999	0.00182283	0.0617656	-1.38811	Up
RP13-39P12.3	-1.7191	9.19832	-3.27879	0.00182925	0.0619295	-1.39125	Down
RP11-665E10.4	-1.54027	1.91971	-3.27843	0.00183119	0.0619295	-1.3922	Down
ATP6V0B	0.789095	10.6202	3.27837	0.00183153	0.0619295	-1.39236	Down
RP3-344J20.3	1.04738	0.536397	3.27826	0.00183213	0.0619295	-1.39266	Up
RP11-872J21.3	1.46904	4.07727	3.2781	0.00183297	0.0619295	-1.39306	Up
ANGPTL2	-1.10576	10.7571	-3.27781	0.00183457	0.061935	-1.39384	Down
RP11-475E11.9	1.5527	1.51434	3.27768	0.00183525	0.061935	-1.39418	Up
RP3-388N13.2	1.23868	1.02003	3.27635	0.00184248	0.062118	-1.39768	Up
RPL10P3	-1.2821	3.02349	-3.27629	0.0018428	0.062118	-1.39784	Down
GPR141	-1.23751	6.15751	-3.27596	0.00184461	0.0621431	-1.39871	Down
RNF175	-0.870701	5.66064	-3.27383	0.00185619	0.0624972	-1.4043	Down
RP11-411B10.8	-1.35586	2.66807	-3.27302	0.00186065	0.0626059	-1.40644	Down
ATP5J2-PTCD1	2.48576	6.04139	3.27262	0.00186286	0.0626059	-1.4075	Up
RP11-642D21.1	-1.95443	4.67356	-3.27247	0.00186363	0.0626059	-1.40787	Down
ARPC2	-0.477012	12.5638	-3.27235	0.00186433	0.0626059	-1.4082	Down
RP11-15M15.2	-1.11807	0.943825	-3.27224	0.00186489	0.0626059	-1.40847	Down
RP5-1168A5.1	0.646816	0.298435	3.27207	0.00186586	0.0626059	-1.40893	Down
KLRG1	-1.21118	6.77714	-3.27085	0.00187254	0.0627385	-1.41212	Down
RP11-559M23.1	1.42233	1.71852	3.27072	0.00187328	0.0627385	-1.41247	Up
HBZ	0.87519	0.464886	3.27071	0.00187335	0.0627385	-1.41251	Down
TTN	-1.8112	13.4436	-3.27057	0.00187411	0.0627385	-1.41287	Down
ANG	1.96921	6.761	3.27023	0.00187597	0.0627651	-1.41376	Up
ZNF551	-0.793731	9.97907	-3.26989	0.00187789	0.0627931	-1.41467	Down
KLB	-1.46068	7.37925	-3.26898	0.00188291	0.0629251	-1.41705	Down
BNC2	-1.35378	10.5917	-3.26826	0.00188692	0.0629898	-1.41895	Down
RP3-331H24.5	1.85972	1.23098	3.26805	0.00188805	0.0629898	-1.41948	Up
ICE2	-0.539771	11.4934	-3.26805	0.00188809	0.0629898	-1.4195	Down
CTC-558O19.1	-1.74188	3.039	-3.26765	0.00189027	0.0630132	-1.42053	Down
RP11-1094M14.5	-2.11166	5.57343	-3.26753	0.00189095	0.0630132	-1.42085	Down
TTC19	-0.854143	11.2241	-3.26608	0.00189903	0.0632464	-1.42465	Down
RP11-157L3.9	1.69231	1.956	3.2658	0.0019006	0.0632625	-1.42539	Up
FKBP1B	1.15287	5.4729	3.26477	0.00190639	0.0634065	-1.4281	Up
FOXN3-AS2	-1.56812	6.22025	-3.26464	0.00190709	0.0634065	-1.42843	Down
PRPF6	1.15137	10.8887	3.26424	0.00190936	0.0634458	-1.42949	Up
OR2X1P	-1.59076	2.05446	-3.26396	0.00191094	0.0634621	-1.43023	Down
AC005077.8	1.18716	1.17286	3.26136	0.0019256	0.0638465	-1.43705	Up
KRBOX4	-0.625865	9.16401	-3.26121	0.00192642	0.0638465	-1.43743	Down
HDGFRP2	1.05963	9.1088	3.2612	0.00192652	0.0638465	-1.43747	Up
CTD-2201E9.1	-1.59331	5.79341	-3.26103	0.00192745	0.0638465	-1.4379	Down
CCDC60	1.84056	3.491	3.26094	0.00192798	0.0638465	-1.43815	Up
RP11-429G19.3	-1.61262	2.40496	-3.26068	0.00192942	0.063858	-1.43881	Down
RP3-323K23.3	-1.49745	1.87234	-3.25976	0.00193465	0.0639948	-1.44123	Down
MSLN	3.90702	6.08002	3.25932	0.00193715	0.064041	-1.44238	Up
CHMP6	1.10733	8.00881	3.25826	0.00194319	0.0642043	-1.44515	Up
RP11-12A20.4	1.4407	4.04039	3.25759	0.00194703	0.064295	-1.44692	Up
GCNT4	-1.30592	7.53341	-3.25669	0.0019522	0.0644291	-1.44928	Down
RANBP1	0.987825	10.0313	3.2564	0.00195387	0.0644478	-1.45004	Down
NUDT8	2.16383	5.44208	3.25584	0.00195707	0.0644817	-1.4515	Up
BANP	0.447955	9.33745	3.25583	0.00195711	0.0644817	-1.45152	Down
TMPRSS7	1.34121	1.2689	3.25512	0.0019612	0.0645575	-1.45338	Up
BOLA2B	1.78442	7.63257	3.25505	0.00196161	0.0645575	-1.45357	Up
CXCL9	-2.41679	9.95115	-3.2543	0.00196593	0.0646119	-1.45553	Down
RP1-6P5.2	0.854204	0.387233	3.25426	0.0019662	0.0646119	-1.45565	Down
FHOD3	-1.38252	8.59834	-3.25407	0.0019673	0.0646119	-1.45615	Down
CCDC137	1.13955	8.16707	3.254	0.0019677	0.0646119	-1.45633	Up
MAF1	1.17952	10.3631	3.25343	0.00197094	0.0646822	-1.4578	Up
RP11-864J10.4	-1.15211	6.00962	-3.2528	0.00197461	0.0647287	-1.45946	Down
IGLCOR22-2	0.485488	0.121832	3.25279	0.00197465	0.0647287	-1.45948	Down
FAM174A	1.53524	7.45614	3.25262	0.00197569	0.0647287	-1.45994	Up
RPS4XP6	-1.54	6.01212	-3.25188	0.00197994	0.0648318	-1.46186	Down
RBP5	-1.23432	7.28171	-3.25084	0.00198602	0.0649942	-1.46459	Down
RP1-56K13.3	-4.13429	3.46648	-3.25035	0.00198886	0.0650476	-1.46587	Down
PDIA4	1.1457	11.5824	3.25018	0.00198988	0.0650476	-1.46632	Up
STK25	0.586527	10.9238	3.24975	0.0019924	0.0650936	-1.46745	Down
FAM162B	1.53586	4.72228	3.24933	0.00199484	0.065137	-1.46855	Up
PKM	1.10963	13.5773	3.24893	0.00199717	0.0651575	-1.46959	Up
HELLS	-1.06995	10.8496	-3.24864	0.00199889	0.0651575	-1.47035	Down
GP9	1.29245	0.742109	3.2485	0.0019997	0.0651575	-1.47071	Up
RP5-837J1.6	-1.58917	4.15431	-3.24846	0.00199993	0.0651575	-1.47082	Down
PPID	0.591719	9.44871	3.24745	0.00200587	0.0653116	-1.47346	Down
TPK1	-0.941923	8.03028	-3.24727	0.0020069	0.0653116	-1.47392	Down
RP1-53O8.2	-1.80995	4.68924	-3.247	0.0020085	0.0653194	-1.47463	Down
CTD-3105H18.10	-1.46499	1.78726	-3.24669	0.00201034	0.0653194	-1.47545	Down
SLC25A5-AS1	-0.768273	6.67194	-3.24666	0.0020105	0.0653194	-1.47551	Down
RP11-448G15.3	-1.34362	7.87605	-3.24579	0.00201566	0.0654014	-1.4778	Down
RP11-490G8.1	-1.42598	2.53542	-3.24568	0.00201632	0.0654014	-1.47809	Down
RP11-395E19.6	1.72685	1.16569	3.24567	0.00201638	0.0654014	-1.47812	Up
RAB3C	-1.60963	6.71759	-3.24546	0.00201763	0.0654055	-1.47867	Down
RP11-598D14.1	0.236767	0.0568572	3.24479	0.00202155	0.0654793	-1.4804	Down
RP3-492J12.2	-2.03904	3.04596	-3.24469	0.00202215	0.0654793	-1.48067	Down
CNN2P7	0.830734	0.471157	3.24401	0.00202622	0.0655653	-1.48246	Down
CTB-50L17.8	-0.849046	6.79567	-3.24387	0.00202705	0.0655653	-1.48282	Down
HYOU1	0.923921	11.8384	3.24366	0.00202825	0.0655678	-1.48335	Down
SSSCA1	1.45857	6.9236	3.24236	0.002036	0.065573	-1.48675	Up
RN7SL712P	0.837736	0.530302	3.24229	0.00203646	0.065573	-1.48695	Down
ZFP91-CNTF	2.79412	2.14239	3.24225	0.00203667	0.065573	-1.48704	Up
RP11-304L19.8	1.45025	1.40312	3.24225	0.0020367	0.065573	-1.48706	Up
RP11-340E6.1	1.3154	0.835947	3.24224	0.00203675	0.065573	-1.48708	Up
RP11-124B13.1	0.348331	0.083889	3.24223	0.00203677	0.065573	-1.48709	Down
GRIK1	-1.52563	5.78054	-3.24201	0.0020381	0.065573	-1.48767	Down
CACNG6	2.34057	2.2633	3.24165	0.00204024	0.065573	-1.4886	Up
LINC00562	-1.1772	4.99801	-3.24157	0.00204077	0.065573	-1.48883	Down
CLEC2D	-1.10491	10.3695	-3.24139	0.00204183	0.065573	-1.4893	Down
SHISA3	2.04545	3.54828	3.24113	0.00204336	0.065573	-1.48996	Up
UBE2V2P3	-1.5463	2.03461	-3.24109	0.00204361	0.065573	-1.49007	Down
KMT2E-AS1	1.31746	4.55803	3.24099	0.0020442	0.065573	-1.49033	Up
TCEB2	1.54064	9.42783	3.24091	0.00204468	0.065573	-1.49054	Up
ZDHHC8	0.95487	9.4027	3.24075	0.00204562	0.065573	-1.49095	Down
RP11-96K19.4	-1.35353	7.30449	-3.24063	0.00204638	0.065573	-1.49128	Down
CTD-2199O4.7	2.41721	1.83057	3.24027	0.00204854	0.065606	-1.49222	Up
MTHFD1P1	-1.24174	7.49903	-3.23986	0.00205097	0.065648	-1.49328	Down
XPO4	-0.582852	11.6333	-3.23947	0.00205331	0.0656776	-1.49429	Down
SPAG7	1.06527	8.5603	3.2393	0.00205433	0.0656776	-1.49474	Up
RP11-171I2.4	-0.98618	5.03552	-3.23915	0.00205527	0.0656776	-1.49514	Down
HBG2	2.09898	3.87383	3.23824	0.00206073	0.065816	-1.49751	Up
AC000036.4	-1.7955	4.23954	-3.2373	0.0020664	0.0659609	-1.49995	Down
CFAP221	1.86312	5.02385	3.23679	0.00206951	0.0660241	-1.5013	Up
RP11-2B6.2	-1.59354	9.00431	-3.23598	0.00207444	0.0661169	-1.50342	Down
RP11-80H5.5	2.52415	1.99325	3.23594	0.00207468	0.0661169	-1.50352	Up
BTBD19	-1.41114	8.56682	-3.23525	0.00207886	0.0662053	-1.50531	Down
COX20	-1.0846	11.1963	-3.23511	0.00207972	0.0662053	-1.50568	Down
RP11-101E19.4	1.75466	1.3204	3.23484	0.00208136	0.0662088	-1.50638	Up
SLC2A2	-1.72541	2.88966	-3.23438	0.00208417	0.0662088	-1.50759	Down
RP3-410C9.2	1.10123	0.739561	3.23436	0.00208427	0.0662088	-1.50763	Up
RP11-325K4.2	-1.21351	7.3655	-3.23425	0.00208494	0.0662088	-1.50792	Down
ARL6IP4	1.5194	9.50141	3.23416	0.00208551	0.0662088	-1.50816	Up
CCDC6	-0.828383	12.6373	-3.23392	0.00208697	0.0662192	-1.50878	Down
AC100830.4	-2.41582	2.82628	-3.23336	0.00209041	0.0662923	-1.51025	Down
NUDT16	-0.930451	10.393	-3.23298	0.00209275	0.066308	-1.51124	Down
DDX23	0.737825	11.1018	3.23284	0.0020936	0.066308	-1.51161	Down
CABIN1	0.778961	11.5326	3.23272	0.00209431	0.066308	-1.51191	Down
LGALS16	0.606876	0.23849	3.23175	0.00210024	0.0664599	-1.51443	Down
ASGR1	1.31824	4.57609	3.23107	0.00210444	0.0665565	-1.51621	Up
SNX18P5	1.72453	1.23694	3.22969	0.00211298	0.0667608	-1.51982	Up
OCA2	2.51571	3.71608	3.22965	0.00211318	0.0667608	-1.5199	Up
SCYL1	0.833706	10.3425	3.2293	0.00211535	0.0667933	-1.52082	Down
RP11-53O19.3	-1.07985	8.98482	-3.22879	0.00211854	0.0668391	-1.52216	Down
TFPT	1.56825	6.57555	3.22854	0.00212006	0.0668391	-1.5228	Up
RNU6-43P	-2.01298	1.69229	-3.22851	0.00212024	0.0668391	-1.52287	Down
RP1-134E15.3	-1.6176	3.32574	-3.22817	0.0021224	0.066871	-1.52378	Down
CTD-2116N17.1	0.899605	6.00771	3.22766	0.00212556	0.0669197	-1.52511	Down
CCS	0.806486	8.77838	3.22747	0.00212674	0.0669197	-1.5256	Down
AC073283.4	1.47983	4.28647	3.22722	0.00212828	0.0669197	-1.52624	Up
MRPL33	0.92903	8.96631	3.22718	0.00212853	0.0669197	-1.52635	Down
CCL15-CCL14	2.29995	1.75463	3.22585	0.00213681	0.0670644	-1.52981	Up
CXCL13	-2.56214	7.30442	-3.22582	0.00213698	0.0670644	-1.52988	Down
CD99P1	-0.896035	8.70521	-3.2253	0.00214026	0.0670644	-1.53124	Down
CTD-2535L24.2	1.51829	0.685878	3.22516	0.00214109	0.0670644	-1.53159	Up
RP11-1100L3.8	-2.30494	7.03954	-3.22507	0.00214167	0.0670644	-1.53183	Down
FAM198B	-1.3546	12.0199	-3.22506	0.00214173	0.0670644	-1.53185	Down
FRMD6	-1.0915	11.555	-3.22505	0.00214179	0.0670644	-1.53188	Down
DUSP4	-2.06286	11.2458	-3.22497	0.00214232	0.0670644	-1.5321	Down
RP11-571M6.17	-1.29087	5.63262	-3.22464	0.00214437	0.0670927	-1.53295	Down
DDX27	0.68376	10.4429	3.22369	0.00215034	0.0671812	-1.53543	Down
FAM159A	-1.66885	4.77021	-3.22365	0.00215058	0.0671812	-1.53553	Down
STAMBPL1	-0.827836	8.49014	-3.22363	0.00215072	0.0671812	-1.53559	Down
SULF2	-1.16178	11.5558	-3.22346	0.00215181	0.0671812	-1.53604	Down
AC092162.1	-2.0186	6.34789	-3.22305	0.00215437	0.0672253	-1.5371	Down
HIGD1AP14	-1.34208	3.78119	-3.22283	0.00215575	0.0672324	-1.53767	Down
MED11	1.08041	7.17666	3.2226	0.00215722	0.0672424	-1.53827	Up
RP11-358D17.1	-1.678	2.1462	-3.22172	0.00216277	0.0673793	-1.54056	Down
RP4-598P13.1	-1.98193	5.64464	-3.22143	0.00216461	0.0674006	-1.54132	Down
DHRS7	1.0264	10.1027	3.22114	0.00216643	0.0674215	-1.54207	Up
DIRC1	-1.59915	2.0345	-3.22046	0.00217072	0.067519	-1.54383	Down
ARNTL2	-1.45027	9.61842	-3.22023	0.0021722	0.067529	-1.54444	Down
43900	1.89046	3.94262	3.21923	0.00217854	0.06769	-1.54703	Up
P4HA1	1.04362	11.2633	3.21884	0.00218103	0.0677313	-1.54805	Up
EFCAB1	1.87634	5.19723	3.21802	0.00218625	0.0677595	-1.55018	Up
CTA-305I2.1	1.12708	3.98509	3.21792	0.00218684	0.0677595	-1.55042	Up
WI2-1528O10.1	1.48494	2.09464	3.21784	0.0021874	0.0677595	-1.55065	Up
RNU6-141P	0.401918	0.125532	3.21782	0.00218751	0.0677595	-1.55069	Down
BTLA	-1.89882	6.41173	-3.21771	0.00218822	0.0677595	-1.55098	Down
RP11-361D15.2	2.05306	1.73434	3.21744	0.00218993	0.0677595	-1.55168	Up
CEP170P1	0.775518	5.63813	3.21742	0.00219006	0.0677595	-1.55173	Down
RN7SKP180	-2.02044	5.3374	-3.2155	0.00220235	0.0681038	-1.55671	Down
AP000640.10	0.924264	3.37904	3.21525	0.00220397	0.0681176	-1.55737	Down
MIF-AS1	1.52862	5.66908	3.21501	0.0022055	0.0681288	-1.55798	Up
RP11-151A6.6	-1.26892	4.91848	-3.21479	0.00220695	0.0681377	-1.55857	Down
RP3-407E4.4	1.58988	1.23933	3.21431	0.00221004	0.0681648	-1.55982	Up
UNC93B1	1.2826	9.70085	3.21429	0.00221017	0.0681648	-1.55987	Up
AP000580.1	1.63346	4.438	3.2141	0.0022114	0.0681669	-1.56036	Up
ARHGAP19	-0.635578	9.85988	-3.2131	0.00221781	0.0683285	-1.56294	Down
OTUB1	0.888884	9.75452	3.21258	0.00222118	0.0683608	-1.56429	Down
LHX4	-1.33466	9.10032	-3.21258	0.0022212	0.0683608	-1.5643	Down
TCL1A	-2.71695	3.24453	-3.21165	0.00222723	0.06851	-1.56671	Down
GRK5	1.03889	8.7563	3.21116	0.00223044	0.0685729	-1.568	Up
NDUFB7	1.84876	8.29766	3.21035	0.00223566	0.0686973	-1.57008	Up
RP11-876N24.2	-1.9164	4.25534	-3.2097	0.00223994	0.0687894	-1.57178	Down
CTB-174D11.3	-1.94202	4.81858	-3.20953	0.00224102	0.0687894	-1.57221	Down
OR51E2	-1.57723	3.36226	-3.20928	0.00224269	0.0688044	-1.57287	Down
MCEE	0.88247	7.74405	3.20905	0.0022442	0.0688146	-1.57347	Down
KIF25	1.67294	2.81971	3.20872	0.00224632	0.0688435	-1.57431	Up
TRAPPC2L	0.838219	8.45024	3.20848	0.00224793	0.0688567	-1.57495	Down
RP3-511B24.5	1.37847	1.79441	3.20813	0.00225021	0.0688905	-1.57585	Up
AC000068.10	1.25441	3.23338	3.2076	0.00225365	0.0688971	-1.57721	Up
AL365202.1	1.3526	1.39128	3.2076	0.00225371	0.0688971	-1.57724	Up
RPL7AP64	1.67587	2.48887	3.20751	0.0022543	0.0688971	-1.57747	Up
AC133106.2	-2.50061	3.73483	-3.20735	0.00225533	0.0688971	-1.57788	Down
RP11-96C23.13	-1.26801	7.13398	-3.20683	0.00225872	0.0688971	-1.57921	Down
TRAM2	-0.656962	11.6016	-3.20673	0.00225938	0.0688971	-1.57947	Down
MRPL14	1.33437	8.77308	3.20665	0.00225993	0.0688971	-1.57969	Up
RP3-424M6.4	0.847482	5.23125	3.20647	0.00226113	0.0688971	-1.58016	Down
FXR2	0.794441	9.47151	3.20632	0.00226211	0.0688971	-1.58055	Down
LRCH1	-0.601129	10.6108	-3.2063	0.00226223	0.0688971	-1.58059	Down
RP11-568K15.1	-1.38956	9.75683	-3.20602	0.0022641	0.0689181	-1.58133	Down
ZNF653	0.99855	6.5388	3.20583	0.00226536	0.0689204	-1.58182	Down
ZNF33A	-0.877281	12.6325	-3.20544	0.00226792	0.0689626	-1.58283	Down
SCARNA2	1.63629	12.9551	3.20441	0.00227473	0.069107	-1.5855	Up
ZMYND12	1.18448	5.49936	3.20436	0.00227504	0.069107	-1.58562	Up
RP11-5G9.5	-1.23165	4.32565	-3.20402	0.00227729	0.0691236	-1.5865	Down
TMEM229A	1.65603	1.20638	3.20392	0.00227796	0.0691236	-1.58676	Up
DDT	1.01825	9.19979	3.20355	0.00228042	0.0691545	-1.58772	Up
ATP13A4	2.31836	7.63542	3.20341	0.00228134	0.0691545	-1.58808	Up
FOXP3	-1.37493	6.15989	-3.20282	0.00228528	0.0691699	-1.58962	Down
SDHAP3	1.39595	5.866	3.2028	0.00228544	0.0691699	-1.58968	Up
RPS10-NUDT3	3.69664	3.19622	3.20268	0.0022862	0.0691699	-1.58998	Up
MORN2	1.41728	7.27961	3.20232	0.00228857	0.0691699	-1.5909	Up
GPS2	0.561804	8.98048	3.20224	0.00228915	0.0691699	-1.59112	Down
PRICKLE2-AS1	-1.49589	7.26799	-3.20212	0.0022899	0.0691699	-1.59141	Down
AC093673.5	1.39168	5.59489	3.20205	0.00229043	0.0691699	-1.59162	Up
RP11-56A10.1	2.03038	1.62642	3.2019	0.00229139	0.0691699	-1.59199	Up
GOLGA6L16P	0.249377	0.0613668	3.20173	0.00229251	0.0691699	-1.59243	Down
HYAL2	1.14998	9.87882	3.20138	0.00229488	0.0691854	-1.59335	Up
RP11-504P24.9	-1.4817	7.29165	-3.2013	0.0022954	0.0691854	-1.59355	Down
AC079305.10	1.62924	3.11346	3.20053	0.00230055	0.0693048	-1.59554	Up
RP11-582E3.6	-1.11674	8.43415	-3.20007	0.00230363	0.0693574	-1.59673	Down
DISC1	-0.820018	10.1086	-3.19992	0.00230467	0.0693574	-1.59713	Down
UQCRHP3	0.567423	0.198041	3.19943	0.00230796	0.0694206	-1.5984	Down
KLHL17	1.08585	7.56231	3.19913	0.00230995	0.0694235	-1.59917	Up
RP11-273B20.1	-1.13185	6.03801	-3.19906	0.00231043	0.0694235	-1.59936	Down
RAC3	1.76299	6.8959	3.19835	0.00231516	0.0695299	-1.60118	Up
RP13-608F4.5	2.52823	2.90829	3.19797	0.00231779	0.0695583	-1.60219	Up
DGCR6L	1.56345	8.33634	3.19786	0.00231849	0.0695583	-1.60246	Up
FRS3	0.9518	6.31132	3.19752	0.00232078	0.0695911	-1.60333	Down
CCDC25	-0.654608	9.89428	-3.19703	0.00232407	0.0696022	-1.60459	Down
FAM173A	1.67295	7.1879	3.19701	0.00232421	0.0696022	-1.60465	Up
RP11-585P4.6	-1.42287	4.76221	-3.19691	0.00232491	0.0696022	-1.60492	Down
RP13-1032I1.11	-2.07609	2.50233	-3.19665	0.00232668	0.0696022	-1.60559	Down
OR7E128P	1.03352	5.31823	3.19625	0.00232934	0.0696022	-1.60661	Up
MORF4L2-AS1	-1.08234	5.712	-3.1962	0.00232972	0.0696022	-1.60676	Down
RP4-671O14.5	-1.53439	7.60241	-3.19592	0.00233161	0.0696022	-1.60748	Down
RP11-234G16.4	-1.76307	2.21135	-3.19562	0.00233368	0.0696022	-1.60826	Down
TMEM125	2.00054	7.64967	3.19555	0.00233414	0.0696022	-1.60844	Up
RP11-234G16.5	-1.65483	2.37687	-3.19551	0.0023344	0.0696022	-1.60854	Down
SLC7A14	-2.11709	5.13247	-3.19547	0.00233465	0.0696022	-1.60864	Down
MRPL53	0.61398	8.71278	3.19519	0.00233653	0.0696022	-1.60935	Down
ATP5D	1.29312	8.21847	3.19518	0.00233665	0.0696022	-1.6094	Up
RNU6-29P	-1.8678	1.63212	-3.19469	0.00233997	0.0696656	-1.61066	Down
RIIAD1	1.77493	2.45896	3.19408	0.00234414	0.0697544	-1.61225	Up
COL1A1	-1.76234	15.8204	-3.1936	0.00234741	0.0698159	-1.61348	Down
RP11-106M7.1	-1.42728	4.57642	-3.19308	0.00235095	0.0698858	-1.61483	Down
RP11-488L18.8	1.31787	1.46228	3.1919	0.00235903	0.0700259	-1.61788	Up
C15orf57	-0.560775	9.66635	-3.19164	0.00236082	0.0700259	-1.61855	Down
AC108039.1	0.705905	0.484561	3.19162	0.00236095	0.0700259	-1.6186	Down
CTD-2349P21.3	-1.34428	8.82817	-3.19152	0.00236161	0.0700259	-1.61885	Down
TAS2R46	-1.12178	6.67286	-3.19106	0.00236482	0.0700259	-1.62006	Down
BAD	1.23532	8.15119	3.19086	0.00236618	0.0700259	-1.62057	Up
SPIN2A	-1.32386	7.89263	-3.19083	0.00236635	0.0700259	-1.62063	Down
HNRNPA3P11	-1.34201	5.09276	-3.19083	0.00236636	0.0700259	-1.62064	Down
CREBL2	-0.626591	11.2071	-3.19082	0.00236646	0.0700259	-1.62068	Down
ZNF821	1.169	6.51673	3.1903	0.00236998	0.0700946	-1.622	Up
IQCH-AS1	-0.693436	8.87086	-3.18992	0.00237262	0.0701371	-1.62299	Down
RP1-228H13.1	-1.32744	1.87914	-3.18937	0.00237645	0.0702145	-1.62442	Down
LINC00421	0.728427	0.384863	3.18919	0.00237764	0.0702145	-1.62487	Down
TST	1.66257	7.53589	3.1889	0.00237964	0.0702377	-1.62561	Up
PHACTR3	1.58761	6.37956	3.18821	0.00238441	0.0703432	-1.6274	Up
GGT1	1.50988	8.17794	3.1868	0.00239425	0.0705109	-1.63106	Up
ELK4	-0.863432	13.037	-3.18669	0.00239501	0.0705109	-1.63134	Down
IPO13	0.739279	9.79	3.18648	0.00239647	0.0705109	-1.63188	Down
PLCL2	-0.97287	9.65046	-3.18645	0.00239666	0.0705109	-1.63195	Down
GPR18	-1.36579	8.50717	-3.18608	0.00239921	0.0705109	-1.6329	Down
ADAMTS8	2.09397	5.75868	3.18573	0.00240166	0.0705109	-1.63381	Up
RP11-12A20.13	0.831454	0.247673	3.18545	0.0024036	0.0705109	-1.63453	Down
AP000354.2	0.840551	0.539046	3.18534	0.0024044	0.0705109	-1.63482	Down
TUBG1	0.991883	8.74259	3.18533	0.00240445	0.0705109	-1.63484	Down
RP11-583F2.2	-1.32405	5.80851	-3.18531	0.00240462	0.0705109	-1.63491	Down
FAM50B	1.53132	7.04501	3.18526	0.00240497	0.0705109	-1.63504	Up
HLCS	-0.576146	10.8164	-3.185	0.00240678	0.0705109	-1.6357	Down
RP11-15N24.4	-0.811962	4.61779	-3.18499	0.00240683	0.0705109	-1.63572	Down
PLA1A	1.75681	5.80717	3.18496	0.002407	0.0705109	-1.63579	Up
RNF11B	-1.31587	2.22088	-3.18351	0.0024172	0.0707393	-1.63955	Down
CFAP58	1.68935	4.87325	3.18312	0.00241993	0.0707393	-1.64055	Up
RP11-142E9.1	-1.17879	7.74826	-3.18311	0.00242	0.0707393	-1.64058	Down
TEN1	1.51196	6.58964	3.18296	0.00242103	0.0707393	-1.64095	Up
U91324.1	-1.35163	1.35786	-3.18269	0.00242291	0.0707393	-1.64164	Down
AC010468.1	-1.28708	4.78346	-3.18265	0.00242323	0.0707393	-1.64176	Down
[truncated: 2,321 more rows]
