# Supplementary material for: Mechanisms of organotropism in breast cancer and predicting metastasis to distant organs using deep learning
Source: Discov Oncol. 2025 Jun 11;16:1056. doi: 10.1007/s12672-025-02905-5 (PMC12158884; doi:10.1007/s12672-025-02905-5)
Supplement: Supplementary file 8 — Supplementary material 8. [file 12672_2025_2905_MOESM8_ESM.xlsx]

## Sheet: GeneSet1
intersecting genes (bonemetDEG-WGCNA-DEG)	intersecting genes (brainmetDEG-WGCNA-DEG)	intersecting genes (livermetDEG-WGCNA-DEG)	intersecting genes (lungmetDEG-WGCNA-DEG)
IGKC	ITM2B	APOC3	CADPS
CD38	C4BPA	APOH	S100A12
FJX1	HTR1D	SERPINC1	TCF21
AGR2	XDH	ALAS2	ID1
RARRES1	SH3GL2	CPB2	PLEK
KLK6	CTBP1	C4BPA	HSPA6
ACOX2	HSPA2	AHSG	WDR18
EDN1		C8A	HOXD9
P2RX5		EPB42	LAMC3
		CRP	CLDN18
		FTCD	PSPH
		SLC1A3	CCK
		ENPP2	TLR10
		BHMT	ROBO2
		TLR7	PPP1R15A
		HAO1	DLEC1
		SLC4A1	DLL4
		IGKC	HYAL1
		CPA3	ALAS2
		RARRES1	TACR1
		RBP4	GRM2
			BMP3
			SLC24A2
			SFTPB
			CD63
			MLC1
			COMT
			TEKT3
			COX6C
			POU2F2
			GYPE
			POR
			LGALS1
			TCF7
			SNAPC1
			SLC4A1
			STIP1
			C4BPA
			ADAMTSL1
			EGR3
			GNG2
			OCA2
			C11orf16
			ZNF275
			SFTPA2
			TLR7
			CFTR
			PTGDR
			TBXA2R
			APOH

## Sheet: DEG and WGCNA
DEG between primary and metastasis (site unknown)	WGCNA	DEG between primary and bone metastasis	DEG between primary and brain metastasis	DEG between primary and liver metastasis	DEG between primary and lung metastasis
FLJ23476	X101F6	CD44	ZNF235	POSTN	SFTPB
KBRAS1	X2.19	ABCC5	HILPDA	GAS1	SFTA2
CACNB2	X37349	SUCO	RP3-334F4.2	APOC3	TBX15
ENPP2	X4E.T	SLC35E3	LCT	COL1A2	MFAP5
KIAA0865	X54TM	IGKC	CYP2J2	LUM	SFTPC
CADPS	X76P	CWF19L1	ACE2	ALB	SCGB1A1
Dynamic range 5	A	SLC19A2	KRT20	CCN2	SFRP2
NCOA2	AAMP	RACGAP1	MAS1	FABP1	CTSE
Dynamic range 3	AASDHPPT	ITGA6	SEC14L1P1	HEG1	NKX2-1-AS1
TRAP150	ABCA10	IGLL5	ERBB4	APCS	NKX2-1
HSPC128	ABCA5	CD27	ZIC3	CYP2C9	SCGB3A2
ERO1-L(BETA)	ABCB11	IGLV1-44	TNFRSF1A	CDH11	EBF3
Dynamic range 6	ABCB4	IGLJ3	NAT2	HP	SFTPA1
CHRNB3	ABCD2	MSMB	DAZL	FGL1	TCF21
OGT	ABCD3	EEF1A2	OR1D5	INHBA	GGTLC1
INSL4	ABCE1	TBC1D19	HTR5A	COL3A1	PLXDC1
FLJ23027	ABIN.2	MALL	UGT2B17	COL6A1	MYH4
ZFP37	ABP1	TNNT1	CYB5R3	GC	CXCL14
BK65A6.2	ACADM	CCL23	TCHH	SPARCL1	SFTA3
Dynamic range 2	ACADSB	SH2D1A	ITM2B	RNF144A	C20orf85
Dynamic range 4	ACAS2	FGFBP1	MAK16	VWF	MYH13
KIAA1753	ACCN2	TNFRSF11B	OR12D2	COL6A2	SFTPA2
DKFZP586F1318	ACCN3	PSAT1	TBR1	FOS	ADIPOQ
FLJ13852	ACF	APC2	ZNF507	TPM2	TBX18
FLJ13842	ACLY	TSPAN13	B4GALT4	FGB	NAPSA
FLJ20628	ACOX2	LDLRAD4	RSF1	APOH	RP11-401O9.4
SRPR	ACOX3	IL27RA	DNAJC13	DCN	FCN3
NMES1	ACP1	PP14571	QDPR	FGG	HSPA1B
S100A12	ACP2	TOM1L1	RPL10L	HBB	TBX4
APEX	ACPT	CCR6	RP3-334F4.1	LOXL1	C6orf118
RYBP	ACRBP	IGK	CD81	FGA	AGER
VCP	ACRV1	IGHG1	RP4-710M16.1	FSTL1	PGC
FLJ20073	ACTC	NR0B1	PSG7	ORM1	ADAMTSL1
RAB32	ACTN2	RECQL4	CABP5	LAMA4	GAS1
MGC3040	ACTN4	DCAKD	C4BPB	SERPINC1	F2RL2
HSPC002	ACTR1A	ACKR3	GOLGA6A	CTSK	C9orf135
FLJ14124	ACTR3	HLA-G	PNMT	FAP	ANKH
HMIC	ACVR1	LOC101930405	STAG3L4	COL6A3	ADRA2A
RGS17	ACVR2	LCP1	HOXB9	EMILIN1	LRRN4
FLJ12526	ACVRL1	SLC25A28	LRPAP1	TAGLN	ECEL1P2
SLC28A1	AD.017	NUAK1	BTG4	SLC2A2	XG
FLJ10921	AD022	WFDC1	ITGB1BP2	APOA2	HSPA1A
FLJ22059	ADAM11	MZB1	MAP2K6	MXRA5	ADAM12
MGC15563	ADAM21	PRSS50	GALNT14	ANGPT2	DNAI2
GOLTC1	ADAM23	REPS2	CHML	ITIH2	RP11-203H2.1
PPARGC1	ADAM28	TTC26	UFM1	DKK3	LINC01082
MLYCD	ADAM30	IGHM	HIST1H4D	HRG	SFTA1P
MGC15437	ADAM7	CD79A	PTCD2	FBN1	SFRP4
IGKC	ADAM8	MYC	NUCKS1	APOB	RN7SKP184
FLJ22955	ADAMDEC1	M6PR	PYY2	RCN3	RP11-719K4.3
GNG5	ADAMTS1	NOX4	STAB2	EMP1	STOML3
C20orf7	ADAMTSL1	IGLL3P	CA14	CAVIN1	RP11-59N23.3
NFATC3	ADARB1	MPHOSPH9	ASIP	SPOCK1	MMP3
HSPC065	ADCY8	HLA-J	HAVCR1	MMP2	ALPK2
PRO1600	ADD1	ARRB2	GEMIN8	LECT2	PRRX1
MADH4	ADD3	IGLC1	LGALS14	ALAS2	OTC
LOC51171	ADH1B	RNF19A	NCALD	FBLN2	DAW1
PAFAH1B1	ADH5	SPAG16	GABRA4	ADAM12	C4BPA
TTY12	ADK	PFKFB3	KLK12	MFAP2	GJB2
ZNFN1A4	ADMR	KCTD3	TGFB1I1	PCOLCE	AC009336.19
UQCR	ADORA2B	SLC1A1	PECR	HSPG2	PTGER3
FLJ22341	ADRB2	CD37	OAZ1	PLG	EGR2
LGI1	ADRBK2	CLGN	ALG8	MYL9	RP11-357D18.1
FLJ11200	ADSL	RASA2	TCL1A	CNN1	NDNF
HSPC219	ADSS	LEPREL4	AKAP10	LHFPL6	STX1B
NT5	AEGL1	CCDC88C	RP11-429B14.4	SSPN	EGR3
PTPN9	AF060862	CXCL1	S100G	SPARC	EMX2OS
SCYA16	AF140225	CD38	NSA2	LOX	HAND2-AS1
RPLP0P2	AF15Q14	IGLV6-57	MC2R	ACTA2	TUSC5
HSPC226	AF1Q	HHLA3	SFXN3	CCN1	ITLN2
GPR12	AFG3L2	CPB1	ACTN1	CPB2	MCEMP1
CD38	AFP	IGHD	TRAF6	COL15A1	DNAH10
MGC2840	AGPAT1	HLA-DRA	RHOH	MYLK	PRX
RNF28	AGPAT3	FA2H	TFB1M	PDGFRB	C17orf67
NCBP1	AGR2	RUNX3	STX17	SNAI2	ACTA2-AS1
ZNF259P	AGRN	SRY	MYCNOS	CAVIN3	MYHAS
VEST1	AGXT2L1	FJX1	CPOX	TM4SF4	RP11-715G15.2
SAE1	AHCY	KLK8	STATH	COL5A2	AC006994.2
SPACA1	AHCYL1	COL11A1	XCL1	COL16A1	DNAJB1
TCF21	AHNAK	CLEC10A	ATXN3L	ADGRL4	HOXD-AS2
RPS26	AHSG	EPN3	LY9	NID2	HNF1B
ATP5F1	AIF1	TOMM22	TDRD1	CYP2E1	RP11-15M15.1
APACD	AK1	MRPL4	SLCO5A1	SRPX2	DRC7
S100A2	AK5	ROPN1B	CD80	GRP	PLXNC1
LOC51036	AKAP10	VSTM4	UPK1A	LAMB1	AVPR1A
DTNBP1	AKAP4	KRT18	CSRP1	C4BPA	ITLN1
MGC3133	AKAP5	CRIP1	TPM2	COL1A1	DCAF16
HHGP	AKAP6	BTN3A2	MNS1	COX7A1	KIAA1549L
FMR2	AKR1A1	GPRC5A	LOC100996756	MAT1A	CCDC36
C1orf9	AKR7A2	LOC100293211	TSPAN4	AADAC	DNAH9
FLJ22021	AKT1	CHI3L2	HK1	NRP1	WTAPP1
D21S2056E	ALAS2	SLC2A8	SMARCE1	TCF4	PLIN4
DAP3	ALB	DEF6	IFT22	KLF6	CTSK
MAPRE1	ALDH1B1	CXCR2	RNF187	TIMP2	CFAP52
OPN1SW	ALDH3A1	SNAI1	SMR3B	RGS1	RFX8
RNASE6PL	ALDH3B2	ASPN	NME8	OLFML2B	SEC14L3
PRO0386	ALDH7A1	NPPC	ENTPD7	MFAP5	C1orf158
RDHL	ALDOC	MMP11	ERAL1	CALD1	RP4-539M6.14
MGC8721	ALEX2	NEK2	IFNB1	IGFBP7	CTD-2206N4.4
ID1	ALEX3	COL10A1	RPS6KA6	OLFML3	TCEAL4P1
FLJ20392	ALG6	PRRG4	EXPH5	APOA1	CCDC114
NFX1	ALOX15B	HSPB1	ZSCAN31	ADH1A	LRRC74B
FLJ11336	ALOX5	TFF3	POLR1C	HBD	RP4-666F24.3
UTRN	ALOX5AP	XAF1	CD1B	MMP19	RP11-175K6.2
OR12D3	ALS2CR2	SURF2	C4BPA	CYP1A2	CAPS
HTR7	ALS2CR3	GUSBP11	ETFB	DPT	SULF1
SYN3	ALTE	CYP24A1	IKZF3	ASGR2	SCN4A
KIAA1280	AMACR	KCNK5	ANXA2P2	VIM	DEFA1
KIAA1614	AMH	GSTP1	PXMP4	F9	RETN
MGC11134	AMPD3	OSGEPL1	HTR1D	FBLN5	COMT
CD1A	ANAPC11	C1QTNF3	ZBTB44	F2	GREM1
RPP38	ANAPC5	SFRP1	PLTP	CDH5	C9orf24
STK25	ANGPTL1	PHLDA2	ANKEF1	CFHR2	RP11-430G17.1
CLONE24945	ANGPTL3	PRF1	UGT2B15	CAV1	FAM183A
IL22RA2	ANGPTL4	KLK7	PDYN	PARVA	TEKT1
BCE-1	ANK1	CCL2	PPM1D	CHN1	TTC25
LW-1	ANKH	LOC101929272	FAM114A2	AHSG	RP11-896J10.3
PRO1316	ANKRD6	PHACTR1	SLC10A3	HPD	CD28
MGC17337	ANPEP	C1QA	P2RX2	PMP22	RP11-426C22.4
COX10	ANXA11	MICAL3	GUSB	ANXA10	RP4-669H2.1
NOPAR	ANXA4	GRP	HSD17B2	AEBP1	MYH10
CCT7	ANXA6	SYNDIG1	ANXA2P1	AGXT	GRIA3
KPNB3	AOAH	GSTT2	NFU1	FMO1	LTBP4
DCTD	AP1S2	APBA1	ZC3H4	RGCC	FAM92B
MRS3/4	AP2A1	VTCN1	ARHGEF38	ARHGEF10	RTL1
CUL4A	AP2B1	MYBPC1	NCOA3	SFRP4	LRRC15
ATP1A3	AP2M1	P2RX3	CCDC7	COL11A1	MORN5
FLJ20433	AP3D1	RYR1	CUZD1	PDGFRL	HSP90AA1
RAE1	AP3M1	RND1	XDH	ARG1	LINC00601
DKFZP586C1620	AP4M1	DNAJC12	ERO1LB	HTRA1	C11orf97
LOC55815	APAF1	COL5A1	ERVH-4	DPYSL3	MEG3
LILRB3	APBA2	LOC100294145	BCL2L14	KCTD12	SNORD14B
FLJ20128	APBB1	GINS1	CYP2A7	C8A	FOXF1
MACMARCKS	APBB2	FOLR1	PGLS	COL5A1	RP11-394O4.5
CHRND	APC10	GNLY	SH2D4A	ANXA1	AHSP
PDCD6IP	APC2	POF1B	ZSCAN16	ITIH3	FOXA2
KIAA0632	APEH	KRI1	PSG1	TTR	DBX2
LOC51181	APEXL2	IL1R2	ZNF257	CXCL12	EGLN3P1
TEC	APG5L	AGR2	PNRC1	KIRREL1	PLIN1
PLEK	APLP2	TFF1	SERPINB2	SERPINH1	FMO1
DKFZp762P2111	APM1	IPCEF1	CTNNB1	C9	TCTE1
CPSF5	APMCF1	CXCL3	MRPL23	COL10A1	CIDEC
HSPC048	APOARGC	TCL1B	NINJ1	SLC10A1	MXRA5
KIAA1253	APOBEC1	GCG	FLNA	SERPINF1	CTGF
HSPA6	APOBEC1L	OSR2	NEUROD4	EPB42	AQP4
VBP1	APOC2	FGF9	TMPRSS4	SNCA	RASGRF2
LOC56624	APOC3	SERPIND1	VPS4A	FLT1	SCN7A
GRM7	APOC4	NAT1	GML	VCAN	CASKIN2
ATP2B2	APOH	NVL	MIPEP	PLAU	ZNF275
TUBA2	APOL1	SLC5A7	TUBB6	CFHR4	NHS
MMRN	APOL4	MLPH	COL6A2	ID3	FGF1
REC8	APOL5	PLAT	PRL	GEM	RP3-333A15.2
LOC55831	APPBP2	ZDHHC14	BPIFA1	PALLD	FOSB
SPTB	APS	RAB40AL	TSPYL1	PDGFRA	COL12A1
PAPPE	APT6M8.9	AMIGO2	USP46	KRT14	HSPA6
K-ALPHA-1	APXL	GZMB	GNA11	CXCL14	CCDC42B
TNFSF14	AQP1	C2orf83	CDX1	CCN4	CXCL12
MGC3077	AQP2	ARHGAP4	SH3GL2	CRP	RP11-3B7.1
PRODH2	ARAF1	GATA3	PFN1	HBQ1	RP11-401O9.3
DKFZP434G0310	ARF1	KRT5	MYL9	SERPINE1	ACKR4
GJA10	ARF1GAP	CD7	GATAD2A	MMP11	SPOCK1
LILRB5	ARF4	FAM134B	LAMB3	TREM2	GALNT18
ABP1	ARF4L	RARRES1	CHIC2	CYP20A1	IGF2
ARHGAP1	ARF5	PADI2	MVP	FTCD	AC116050.1
AGPAT3	ARFGAP1	TNFRSF17	ELL2	EMCN	RGS16
ZFR	ARG2	KRT15	NUDT13	GJA1	RP11-16P6.1
LAPTM4A	ARGBP2	SOAT2	AICDA	CYP2C8	FENDRR
PRV1	ARHD	NOS3	ZNF442	FCGR3B	FAP
KIAA1889	ARHGDIA	PDE4B	PI15	IGFBP3	FST
DKFZp434G118	ARHGEF1	LRMP	TRIOBP	SLC1A3	THRSP
MMP16	ARHGEF2	THBS2	CHKA	CCN5	ERMN
KIAA0172	ARHGEF3	BIRC3	MCOLN1	ASPN	WDR38
FLJ11753	ARHGEF4	IGJ	MAN2B2	WNT2	C1orf87
GIT1	ARHGEF7	IL21R	AADAC	PON1	AC005618.8
CACNG3	ARIH2	BCL11A	TSPO	SPP2	RP11-449L13.2
C1orf14	ARL6IP	CDX4	CBX8	TWSG1	GYPE
TDO2	ARMET	TYRP1	TECR	LAMP5	RP11-217B7.3
REC14	ARP3BETA	CDH13	PEX5L	PTPRG	EGR1
CSH1	ARPC4	BIK	RPP40	SLC10A3	CTD-2363C16.2
SSB	ARPC5	KCNA2	RBM3	HPX	RP1-142L7.5
GPR35	ARPP.19	CR2	OR1A1	PLN	UNC13B
MGC13219	ARRB2	SLC34A2	VIM	PAM	NOX4
PC3-96	ART.4	ALCAM	BACE2	COMP	DNAL4
G1P3	ARV1	DDX31	ECH1	RNASE6	ZBBX
NFYC	ASAH	CEACAM6	GPR56	ITIH1	TEKT2
LCHN	ASAHL	KRT16	TEX15	TF	RP11-70D24.2
SOX13	ASB13	CLU	NNT	UPB1	ICAM5
WDR18	ASK	PERP	LINC00894	SGCD	PPIAP19
PCDHB8	ASL	ZKSCAN7	TSR3	GULP1	TTC29
KIAA1495	ASM3A	FSCN2	CSNK2A2	APOLD1	PEBP4
FLJ11383	ASTN	CD8A	BMX	SERPINA1	MYOT
FJX1	ASTN2	HLA-DOB	CSRNP3	THBS2	PRKCZ
MDK	ATF4	GTF3C5	SMARCD3	PDLIM4	SFTPD
DKFZP564D0462	ATF5	SMR3B	PARK7	HLA-DRA	DGKI
ADORA2B	ATIP1	FLRT3	TRAV8-3	ENPP2	TMEM212
SUPV3L1	ATP10D	MAPKBP1	RCN3	UGT2B4	GOLGA2P10
TAZ	ATP1A3	LILRB1	ZNF213-AS1	LRRC32	C3orf80
SLC22A5	ATP2B1	KLRB1	GDF9	DDC	FAM159B
SST	ATP2B2	SLC30A10	SDC2	NBL1	DNAH3
SPS	ATP2B3	TTYH1	CCL25	SERPIND1	ST6GAL2
GPR61	ATP4A	TRBC1	TPM4	EGR1	AKAP14
BTN2A1	ATP5B	APOBEC3F	CEBPB	SULF1	CFAP53
KIAA0225	ATP5D	KLK6	AURKC	LRRC15	VWA3B
HGF	ATP5J	SCUBE2	MCTS1	ITM2C	VWA3A
DARS	ATP5O	KIF5C	ERVH-6	CFHR5	RP11-580I1.2
KIAA0341	ATP6B2	GFRA1	PKN1	GIT2	LRRC71
GPR24	ATP6C	GALNT7	TEX40	NTM	GKN2
CAC-1	ATP6D	DDA1	KIF5B	SULT2A1	RNF7P1
SLC17A3	ATP6E	ESR1	CDC6	SRPX	GGTLC2
COX7A2	ATP6H	SLC6A9	CBR1	BHMT	LOH12CR1
COX6B	ATP6J	PRO2964	TLX3	NT5E	NRGN
IL1HY1	ATP6L	PTGDS	BLM	C8B	UBE2Q2P2
PCM1	ATP6S1	TOX3	C14orf169	MBL2	RP11-734J24.1
ROM1	ATP8B1	LTF	MAGT1	PTPRB	RXFP1
ATP1B3	ATR	MTERF1	KCNA2	ROR1	KLF12
DPP3	ATRN	FRMPD4	CARS2	ADH6	TMEM63B
EFNA5	AVPR1B	ZBP1	EMR1	SHOX2	CDHR4
HSA404617	AXIN1	EBI3	MSN	CYP3A7-CYP3A51P	MIR503HG
HSHIN1	AXOT	RBP1	CTSD	TLR7	INMT
TPSD1	AXUD1	RP4-560B9.4	PTGES3	TENM4	44080
TM6SF2	B.DIOX.II	LENEP	USP32P2	HAO1	RP11-731I19.1
BTF3L1	B2M	AKIRIN1	PLA2G3	SLC4A1	SEC14L4
DDX5	B3GALT3	STEAP1B	KIAA0485	AKR1D1	CCDC13
FNTB	B3GAT3	FAR2	NOP16	F5	GGACT
SET	B3GNT1	CRYGA	CERS6	FGF1	RP11-644F5.11
TRPC3	B3GNT3	PTK6	RPL3L	AQP9	TIGD4
MCM6	B4GALT4	CACNA1H	NIT2	CA1	TMEM190
PKD2L1	B4GALT5	SERPINB5	FBXL15	ABCG5	RP11-1399P15.1
RFC1	B4GALT6	SLC4A8	SEPT10	LRRC17	SSPN
PLCB4	B7.H3	WISP3	WIPI1	PPBP	MYH8
HOXD9	BA108L7.2	ODAM	CCL11	NINJ2	CFAP126
ARL3	bA430M15.1	GBP1	ITGB2	TIMP3	SMAD6
FLJ00007	BA526D8.4	ASTN1	GSTA4	ACKR1	EMX2
PPIA	BACE	C11orf80	TMEM57	CYP2C18	RP11-517B11.7
FLJ20085	BACH1	ACOX2	BMP15	HS3ST1	BX842568.2
SDCCAG1	BAD	LAMP3	SPINK4	OGN	RSPH10B
RPS11P1	BAF53A	ACAP1	RASIP1	C6	CTD-3247F14.2
NESCA	BAG4	SERPINA1	CDV3	PF4	CACNA1C-AS1
H2BFE	BAI2	CD3G	SMAD7	F3	RP1-60N8.1
LOC51714	BAIAP1	KRT6B	PSMD12	CILP	TFCP2
TSCOT	BAIAP2	EDN1	TMEM184B	FBLN1	GRIN3A
BARX1	BAP1	GPR110	LOXL1	SLC15A3	PIGB
ZNF80	BARD1	ZNF257	PEX11A	HPR	HSPB3
HN1	BAT4	PDE9A	TAPBPL	PDPN	RP11-325K4.3
PRO2037	BC.2	PMS2L2	CYBA	ANGPTL3	RP11-132M7.3
SLC38A4	BCAA	FOXA1	ARMCX1	CYBRD1	AC090627.1
LOC51635	BCCIP	CORIN	CPQ	PRSS23	AP000892.6
SCD	BCE.1	CA12	SLC12A5	COL14A1	DEFA1B
UBE2D3	BCKDHA	SIX3	ATP6V0B	PMEPA1	SLC9A7
GRM5	BCL2	CXCL13	TLR6	TNC	DEFA4
JIK	BCL2A1	LOC101926913	ELL3	ADH1C	AC096558.1
FLJ21511	BCL2L12	NFIX	CHRNA5	SERPINA10	EGFLAM-AS4
CLDN4	BCL6	P2RX5	CD14	RASGRP3	FAM27C
PILR(BETA)	BCL7B	SELE	USP36	ADAMTS1	CHMP4BP1
SIGLEC9	BCL9	C16orf59	SH3BGRL3	SLC17A2	SPATS1
HSD17B3	BCRP1	EPHX3	SERPINI2	MEOX2	RP11-77K12.4
HNF3A	BCRP2	ST8SIA1	BCL2L13	DOCK10	CD200
HTPAP	BCS1L	ACADSB	NARS2	AFM	HOXD3
P143	BET1	CYP26B1	CLEC1A	TIE1	SFXN2
KIAA0378	BET3	TUBB2B	E4F1	MRAS	RP11-43N5.1
MAL	BG1	LCK	ZSCAN18	FABP4	RP11-216M21.1
DRG2	BHMT	CYP2B7P	RNASET2	C8G	ERN2
MTCH2	BID	MIA	PCCA	PCK1	TIGIT
FLJ22116	BIN2	SLPI	SLC25A14	CLIC2	CNTROB
PSKH2	BIRC1	MATN3	ZNHIT3	INHBE	HMGB1P16
PABPCP2	BIRC2	LMTK2	RAPGEF6	PLAT	RN7SL525P
CYC1	BIRC7	KCNK15	OSBPL8	FHOD3	AC012066.1
FLJ12443	BK65A6.2	S100P	MAP1LC3B	MMP13	SLC24A2
KIAA1560	BLAME	CAPN6	DENND1C	CYP4F3	HBD
ACVRL1	BLCAP	SOX10	RNF19A	SUGCT	RP11-553L6.2
FLJ10159	BLM	NKG7	ATF7	IGKC	ALDH3B1
ATP6S14	BLVRA	KLF13	DSN1	CDA	AC104809.3
ADAM29	BLVRB	SLC6A14	AF090939	MFAP4	CCDC151
HSPA1B	BLZF1	EIF2S3	TAX1BP1	COL8A1	NPY6R
KIAA1659	BM.002	LGALS2	TNN	ASGR1	CDK11A
SPAM1	BM.005	EXOC5	NEK7	LMOD1	MEG8
KCNS2	BM.009	CLDN1	TNFSF18	CXCR2	LMNTD1
FOXD2	BM036	SYNM	HOXD10	JCHAIN	CCDC37
TAS2R1	BM039	MPDU1	SLBP	ALDH8A1	RP11-553K8.5
LOC51667	BM042	KRT23	EVA1B	CD5L	MIA2
KIAA0694	BMP3	RTP4	MGMT	CPA3	MRVI1
HPCAL4	BMP7	IL24	TTLL7	DPYS	RSPO2
NFE2L1	BMPR1B	DACH1	PNMA1	RARRES1	PICK1
BLP1	BN51T	DNALI1	LPPR1	VNN2	CHURC1-FNTB
AKAP4	BNIP2	TREM2	PDZRN3	TENM3	ISM1
CPAP	BNIP3	SYNGR3	RAD23A	RBP4	AZIN2
TRO	BOP1	CTSW	PLD3	IGLC1	SALL1
PABPC4	BPOZ	CYP39A1	HGD	WFDC1	RP11-253I19.4
HIPK3	BPR	HTR2B	ITPKB	NUP93	STRA6
KIAA0409	BRD2	PSD3	ZNF236	RDH16	RP11-1012A1.4
GAD2	BRD3	GZMK	EGLN1	NMBR	RP11-59H7.3
TIAM2	BRD7	KRT14	NQO1	CHL1	NUDC
KIAA0088	BRE	VNN2	KIF2A	IGFBP5	RP11-640L9.1
FAPP2	BRF1	UGT2B4	SCCPDH	S100A8	LRRC46
KIAA0322	BRI3	PSCA	CEACAM7	KIF26B	RGS4
SCYA22	BRMS1	PPP1R16B	HMP19	G6PC	RP11-568A7.3
PSMA5	BSG	HLA-DQA1	MAP1S	SLC22A1	PPIAP10
RP42	BSN	HIST1H3B	AAMDC	CCL2	MIR4435-1HG
KCNJ16	BST1	EHF	TMEM87A	VSTM4	SGCA
KIAA1503	BTC	MUC1	RAB3GAP1	TMEM158	AC009166.7
SLC1A3	BTEB1	ABCA12	SLC12A6	TRPM4	TSHZ2
DKFZP434C091	BTF3L1	RAB9BP1	MCOLN3	NFE2	RUNX1
ZFP36L1	BTG1	CHI3L1	PLOD3	MTTP	SPATA17-AS1
STXBP2	BTG2	RPE65	C6orf10	LTF	PRDM1
PRPS2	BTG3	F3	FADS3	IGK	RP1-142L7.9
MTP	BTK	BEX1	ARHGEF18	HS3ST3A1	AHSA1
OLR1	BTN2A1		AP5M1	MYH11	MS4A8
TFR2	BTN3A1		HRAS	GYS2	PARP11
MAP3K2	BTN3A2		ATP8A1	DDX43	HYMAI
HBG1	BZAP45		BTNL8	KRT15	CYCSP24
SIVA	C.27..3BETA.HSD		COL16A1	MMP1	RLIMP1
ATP5J2	C11orf11		IL10RB	ADIPOQ	PPT2-EGFL8
LMAN1	C11orf14		RNH1	AKR1C4	APLNR
RPS27A	C11orf16		PAK1	CST1	TEX26-AS1
DKFZp434I0428	C11orf23		JUNB	APOF	LRRC43
PTD011	C11orf25		GBAP1	IGHM	RP11-100E13.3
GPX3	C11orf5		TMX1	FOSB	CTD-2369P2.12
IGFBP2	C12orf4		PNKP	PRR16	RP11-664D7.4
HSPC019	C12orf6		EPB41L1	CP	SHOX2
CSN2	C14orf2		ATP6V0C	FKBP5	EBF2
GL012	C15orf2		HPCAL1	GABRP	CTB-131B5.5
KIAA0864	C16orf5		ASAP1-IT1	IGHD	PLAGL1
LAMP2	C16orf7		ERV3-2	PON3	POSTN
LOC57795	C18B11		DDAH2	SMPDL3B	PLAU
TBL3	C1orf13		KIR3DX1	TRIM58	CD84
NPTX1	C1orf14		CHPT1	CXCL13	RP11-645N11.3
ESR2	C1orf19		NFKBIA	PLIN1	DEFA3
KIAA1244	C1orf25		HDGFRP3	PIP	CLNK
FLJ12505	C1orf29		SCN10A	HSD17B2	RP11-161H23.9
RNF7	C1orf8		BGN	HLA-DRB4	ADGB
SLC35A3	C1QB		ST5	UGT2B28	MPEG1
MGC14833	C1R		CTGF	NPY1R	KERA
FMR1	C20orf11		LGALS3BP		AL132709.8
FLJ20094	C20orf111		YWHAH		TGM2
HIP	C20orf116		CRISP2		RP11-428C19.4
KPNA2	C20orf12		DCK		TNFSF4
KIAA1185	C20orf124		RAD51		RP11-399B17.1
PFC	C20orf13		DNMT3B		MGC50722
KIAA1652	C20orf149		PENK		RP11-219B4.5
OPLAH	C20orf151		CYP2A6		CTD-3247H4.2
RPL19	C20orf154		PERP		HOXC8
MGC12538	C20orf158		DRAP1		AARS
PSMB7	C20orf167		FLJ20712		RP11-407N17.3
FBXO3	C20orf177		FSCN1		CNTN1
ACCN2	C20orf180		CLDND1		RP11-298P3.4
MGC5576	C20orf20		PCOLCE		FOXO1
LHFPL2	C20orf24		CSTB		KHDRBS2
C12orf6	C20orf27		CTBP1		MIR143HG
FLJ12700	C20orf28		ZNF391		ZMYND10
P66	C20orf30		ITGA6		C22orf15
GRSF1	C20orf33		ZNF37BP		CTD-2194F4.2
LOC51629	C20orf35		TMC5		RP11-127L20.3
PBEF	C20orf4		MINPP1		RP11-834C11.8
FLJ21174	C20orf43		ARF6		AC017002.1
PSMC2	C20orf46		PLK2		SLC22A31
LDLB	C20orf50		TUBB3		TAF6
NPPA	C20orf7		FAM173A		LRRC63
PRDM11	C20orf81		HSPA2		AC017002.2
DKFZp762B226	C20orf9		NUDT7		C9orf9
KIAA0643	C20orf94		PRND		HIGD1B
STK29	C20orf97		GPS2		DNAH12
VMP1	C20orf99		ATP13A2		AC018442.1
NUCKS	C21orf33		SIL1		GEM
ATP5H	C21orf4		RRAS		HHLA2
IL17F	C21orf45		LOC51145		RP11-67L2.2
RPL39	C21orf59		IMPA2		FTSJ3
LAMC3	C21orf91				RP11-175K6.1
CACNA1I	C22orf2				PKI55
PHKG1	C22orf4				SNTN
CASPR3	C2F				RP11-182I10.1
MGC4238	C2orf7				MS4A15
RBP7	C321D2.4				AC009245.3
TTY10	C3IP1				AL589842.1
MGC15882	C40				P4HA2
FLG	C4BPA				RP11-485M7.2
LAMC2	C4ST				RP11-415F23.2
PRO2958	C5				RP11-386I23.1
UBE2G2	C5orf3				ROS1
MGC10600	C5orf4				DDRGK1
ACOX2	C5orf5				COL11A1
DUX4	C5orf7				RP11-157L3.5
SYPL	C6orf10				THY1
37514	C6orf31				PPAPDC1A
SUI1	C6orf35				RP11-758N13.1
GUK1	C6orf4				TACR1
KIAA0535	C8A				ANKRD66
RRBP1	C8G				RP11-50I19.2
CLDN18	C8orf2				EBF1
RNTRE	C9orf10				CTD-2363C16.1
PART1	C9orf3				AP000255.6
FLJ20813	C9orf5				PIH1D3
MKL1	CA1				CNGA4
ARL1	CA4				LINC00261
MTHFS	CA9				MARCO
HRMT1L1	CAB56184				RP11-890B15.3
VDAC1	CACNA1F				TREH
FOXE1	CACNA1I				RP11-435O5.4
TACSTD1	CACNB1				CLCN3P1
FLJ12875	CACNB2				LINC01359
SNX8	CACNG3				APOH
ITGB3BP	CACNG4				GGT3P
ARHI	CACNG7				HAND2
APM2	CADPS				CFAP74
KCNJ5	CALB1				AC010761.13
FLJ13166	CALB2				NEFH
KIAA0310	CALN1				FGF16
COX7C	CALR				COL17A1
NDUFS2	CALU				PCDH17
FLJ20186	CAMK2D				DKFZp434J0226
VILL	CAMP				RP11-295M3.4
FLJ21032	CANX				LINC01561
TM9SF2	CAP				SCTR
pcnp	CAP350				CTB-127C13.1
FLJ20694	CAPN2				LRRC23
UTF1	CAPN7				KIAA2012
PSPH	CAPN9				KLK4
KIAA1131	CAPNS1				CD151
ZNF272	CAPZA2				ANKRD33B
HSPC138	CARD4				SNHG23
NDUFB3P5	CARD6				RP11-299J3.8
NUP50	CARPX				AK7
C11orf10	CASP10				C5orf58
MLL	CASPR3				ENTPD1
LOC51685	CASQ2				CADM1
SMOH	CAT56				B3GNT7
HOXB2	CAV3				KCND2
H2AFE	CBF2				MYRF
FCGBP	CBFA2T1				RP11-20G13.4
ASTN	CBFA2T3				STAR
POLR2A	CBFB				HMGN1P3
RECK	CBLC				RSPH10B2
PYGM	CBX4				KRT16P2
CTBP2	CBX5				HMGB1P19
LOC81537	CBX6				CFAP45
PCANAP7	CCK				RUNX2
MGC5627	CCM1				MIAT
FLJ20093	CCNA2				LINC01513
NEUROD6	CCNB1				INO80B
KIAA0699	CCNC				TSPAN19
PRO1048	CCNDBP1				WIPF1
BBC3	CCNE1				PRR13P4
MRPL27	CCNF				OR51E1
HTR1D	CCNI				RP11-1110F20.1
LOC54466	CCR1				SUCNR1
HLA-A	CCT2				CH17-408M7.1
POLS	CCT5				IGFL2
GRB14	CCXCR1				SPEF1
HU-K4	CD14				C9orf117
DRCTNNB1A	CD1A				RPPH1
MAGEA11	CD244				CKB
RANBP1	CD33				ZNF385D
CALM2	CD34				RP4-535B20.4
HADH2	CD36				THBS4
NDUFA3	CD36L2				DMBT1
BCCIP	CD38				RABAC1
C3orf4	CD3D				IFT140
SR	CD53				AC026471.6
MGC14338	CD63				CCDC108
RPS6KC1	CD72				RP11-182I10.2
F13B	CD83				GPC5
NEDD5	CD84.H1				PNPLA6
EIF4G1	CDA02				RP11-687D19.1
CPNE4	CDA08				LINC01429
NOTCH4	CDC20				SLC38A11
DKFZp761D081	CDC23				RP11-263K19.6
IL1R1	CDC2L5				MTX3
CSNK2B	CDC34				RP11-1105G2.4
HSPC063	CDC37				CH507-42P11.3
POFUT1	CDC5L				RP4-597N16.4
PX19	CDH17				DIO2
CRABP2	CDH18				RP11-158I9.5
CREG	CDH22				FKBP2
FLJ21918	CDH24				TLR7
MADP-1	CDH3				RP11-175B9.2
CCK	CDH4				AC005740.6
RPL13A	CDH5				RP11-961A15.1
COL15A1	CDH6				FABP6
PDE6A	CDK10				MAS1L
FLJ20897	CDK2				RP11-79C6.2
TIC	CDK8				OTULIN
RGS19	CDKL3				CTB-4E7.1
SOX2	CDKN1A				UBXN7-AS1
DKFZP434F011	CDKN1C				PCDH19
ALDOA	CDKN2D				RP11-152F13.8
HSPC016	CDR1				PLOD3
NOL3	CDR2				PROK2
KIAA1913	CDS1				AP000343.2
FLJ13213	CDX2				RAP2C-AS1
LOC57090	CEACAM1				THAP7
SEPW1	CEBPA				TUBA3FP
ARPC1A	CEBPE				RP11-12A20.7
R32184_3	CECR8				RP11-977G19.10
TRPM1	CED.6				CTC-484P3.3
SSI-3	CELSR3				BEAN1
PPP1CA	CENPF				RP11-81B10.2
TM7SF1	CENPH				APOLD1
SERF2	CENTA2				HSPA12A
UPK2	CENTB1				FSTL1
H2AFX	CENTB2				C11orf88
CCR6	CEP1				RP11-171I2.2
PAWR	CETP				RPS19BP1
ARL5	CFL2				PPP1R14A
P2RX7	CFTR				CTC-327F10.4
TMSB10	CG005				TAS2R42
PRSS25	CG1I				NDUFA3
OTOR	CGI.142				ROPN1L
ACOX1	CGI.152				AC106801.1
RBP4	CGR19				LINC01571
NDUFA4	CGRP.RCP				RP11-815J4.6
MGC2601	CGTHBA				ENKD1
AOAH	CHAC				RAP1BP1
AES	CHAD				ZBTB20-AS2
CAPZA1	CHAF1B				RP11-56G10.2
CBX4	CHC1L				ADAMTS12
MGC14288	CHD1				PDGFRL
RPL31	CHEK1				RP11-163G10.2
TIMM8B	CHEK2				EIF5A2P1
KIAA1430	CHGA				FAM69A
MGC4473	CHPT1				RNF125
LOC51027	CHRNB1				ANTXR1
CXorf10	CHRNB4				CYP4F26P
KIAA1754	CHRND				KLHL3
LOC51252	CHST2				DNAJB13
SHC3	CHST5				CTD-2263F21.1
PRO2738	CHST7				SYNPO2
HSPC129	CIR				AC096664.2
HT009	CIS4				AC104655.3
GLTSCR2	CIZ1				DGCR14
BCKDK	CKAP4				RP11-212E4.1
FECH	CKB				DHFR
PC	CKM				SDR42E2
GLUL	CKMT1				AGBL1
HTR3A	CKMT2				MIF
CAMK2D	CL25084				FAM181A
ADAM30	CL469780				ADAMTSL4-AS1
CLU	CLCA2				RP11-146F11.1
BRI3BP	CLCN3				ABCA3
GCMB	CLCN6				TCP11X2
CCT3	CLDN11				DNAJA1P3
APOC2	CLDN2				AC007620.3
SLC26A6	CLDN4				TMEM100
SPINT2	CLDN5				FAT2
PP35	CLECSF1				LEF1
FLJ11042	CLIC4				RP11-758P17.3
PRO0195	CLLD8				TUBA4B
FLJ20272	CLN6				SH2B3
NXPH3	CLONE24945				CDK2AP2
HK1	CLSP				CD226
SRRM2	CLUL1				ALX4
FLJ10547	CMAH				RP11-180N14.1
GPR18	CMAS				MBNL1-AS1
PSMD8	CNAP1				RP3-495K2.2
MUC12	CNGB1				C1orf220
ADRM1	CNK				CSDC2
CRB1	CNK1				CTD-2306A12.1
LOC51024	CNOT2				SLC2A3P2
FRG1	CNOT8				RP11-611O2.5
ACCN3	CNR1				RP11-165F24.3
DKFZP564I0422	CNR2				STIP1
CDH6	CNTF				E2F3P1
PRO0971	CNTNAP1				OSCP1
FLJ11598	COCH				NOVA1
MTNR1B	COL12A1				RP11-498C9.2
MRPL51	COL14A1				HBB
G4	COL18A1				RP11-553L6.5
MGC3196	COL1A1				CDHR3
FLJ20308	COL21A1				COL18A1-AS1
LOC56270	COL4A3				SLC30A4
SRP9	COL4A4				RP11-561C5.4
FHL3	COL4A5				PCBD2
PCBP1	COL5A1				AK1
DKFZP434P106	COLEC12				RP5-875O13.1
NAP1L1	COMT				RP11-514F3.4
TLR10	COP				MX2
FLJ14490	COP9				RP1-79C4.4
CGI-72	COPA				ITGA2B
GP1BB	COPS3				RP11-508N22.12
HNRPD	COPS4				SNORA66
FLJ10330	COPS7A				RP11-420A23.1
GNPAT	CORTBP2				KRT18P4
CRF	COX10				CFAP57
RPS27L	COX17				CCDC157
CEBPA	COX5B				DCAF13P3
IPF1	COX6A1				AL365331.2
WNT7A	COX6A2				DACT1
CTNNA1	COX6C				RP11-181E10.3
RGS13	COX7A2L				FAM196B
NUMA1	COX7C				RNASE7
NOP5/NOP58	COX8				ALAS2
RY1	CPA3				MLC1
PPM1D	CPAP				AC124997.1
LRRFIP1	CPB1				SNORD116-18
WWP1	CPB2				DYDC1
ENO1	CPD				RRAS
FLJ20640	CPE				ZNF205
SERPINB6	CPGL2				SORCS2
CENTD2	CPNE3				COL10A1
ASIP	CPNE4				ADAM19
HSPA8	CPO				KIAA0226L
HIBCH	CPR2				CATIP
TM6SF1	CPSF2				RP1-186E20.1
ROBO2	CPSF3				SCGB3A1
SMS	CPSF4				RN7SL795P
SNX6	CPSF5				RP11-384F7.2
CTSO	CPT1B				RP11-85G21.3
TRIM10	CPT2				MEG9
HSA243666	CPZ				LINC01050
FKSG28	CRADD				MTSS1L
RPS3	CRB1				FKBP8
BTG3	CREB1				HSPA8P19
ABCG2	CREBL2				CPSF4L
KIAA1871	CREG				RP11-58A11.2
UTY	CRFG				RPL7AP60
ELAVL3	CRI1				SNORD17
SLC30A1	CRLF2				TAB3
NDUFS5	CRLF3				RP11-514P8.6
FOXH1	CRMP1				SNRPD3
KIAA0186	CRMP5				UNC45A
DXS1357E	CROC4				RP13-635I23.3
LOC54543	CRP				P2RY13
ATP6B2	CRSP6				RP11-550I15.1
ZFP103	CRSP9				ATP6V1G1P4
FXC1	CRX				DNAH11
HTR2A	CRY1				AC092839.1
MMP9	CRY2				GOLGA6L3
GALNT7	CRYAA				PLP1
ITGAV	CRYBA2				VAX2
PPP1R15A	CRYBA4				FAM71F2
MAP3K7	CS				RN7SL5P
FLJ21749	CS2				RP11-425A23.1
LOC58509	CSDUFD1				RP11-463D19.2
UBE1	CSE1L				RP11-409C19.2
KIAA0844	CSF2RA				RP11-426C22.5
ACTB	CSH1				CILP
MGC2508	CSH2				RP11-553L6.3
DJ462O23.2	CSL4				SGMS1-AS1
RPS18	CSN2				SART1
ACLY	CSNK1G3				NME8
FLJ11320	CSPG5				TMEM194B
FLJ13639	CSPG6				RP11-206F17.2
APEXL2	CSRP1				LAMC3
IFP38	CSRP2				FRMD5
PCCX2	CSRP2BP				TSNAXIP1
PP	CSRP3				SLC25A48
EIF4B	CST3				GALK1
MGC4368	CST6				RP11-244G12.1
LDHB	CST7				HSPBP1
MGC20255	CSTB				AL133245.2
SLC25A6	CSTF1				KRT8P46
FLJ13855	CSTF3				FXYD4
DLEC1	CSX				BMP5
FLJ13057	CTBP1				RP4-789D17.5
AF15Q14	CTF1				FOXJ1
LOC51075	CTNNAL1				RP11-218F10.3
RPS24	CTNNAP1				CROCC
FLJ10830	CTPS2				RP11-118A3.1
ESR1	CTRL				RP11-85D18.1
PRDX2	CTSB				RP11-778H2.1
ALDH3A2	CTSF				HCRTR1
KRT18	CTSG				XXyac-YM21GA2.3
ZNF286	CTSS				RP11-348P10.2
PRG1	CTSZ				SNHG24
EPB42	CUGBP1				RP11-131K5.2
FLJ21343	CUGBP2				VWA7
VAV3	CUL2				RP11-486I11.2
HES6	CUL4A				CCDC33
HSD17B7	CUL4B				MCTP1
TAX1BP2	CUL5				RP11-403A3.3
PNAS-127	CXADR				MBNL3
CDK2AP1	CXCR4				CIDEA
PPY	CXorf1				RP11-144O23.22
C20orf77	CXorf9				RP11-354K1.2
ZNF14	CYB5				TLR10
DLL4	CYB5.M				RN7SL38P
LOC84698	CYBA				RP11-796A5.4
HYAL1	CYBB				RP11-75A9.3
H2AFY	CYHR1				RP11-104G3.2
TOB1	CYLC2				EIF3EP1
APM1	CYP.M				CCDC80
MRPS24	CYP11A				BAIAP2-AS1
PTMA	CYP24				AC009133.22
HSPC155	CYP2C8				METTL21EP
CLTC	CYP2D6				IGF1
ECH1	CYP3A4				NAPRT
HSPC194	CYP51				IKZF1
CBX3	D123				AC003986.6
FLJ22595	D13S106E				RP11-144A16.8
ZNF20	D19S1177E				MYH2
RPL34P1	D1S155E				ALOX15
MAPT	D21S2056E				C16orf93
NDUFA1	D4S234E				PRPH
GRTH	D6S1101				LDLRAD3
NEUGRIN	DAD1				CTD-2315M5.2
SPAG8	DAF				HSPE1P18
MLCB	DAP				KCNIP2
YME1L1	DAP13				POR
SEMG2	DAPK1				KCNJ9
STX16	DAZAP2				ARMCX5
NDUFB2	DBN1				BICC1
MAL2	DC11				AIFM3
HSKM-B	DC12				DNAI1
NCOR2	DC50				AIP
C20orf14	DCI				RORA-AS1
ATP10D	DCTD				ADAM22
KIAA1000	DCTN4				BNIP3P5
HKE4	DDB1				SLC4A2
RNPEP	DDB2				PRDX5
GOLGA5	DDEF1				VTA1P1
DKFZP586J0119	DDEF2				CTB-47B11.3
KIAA0726	DDR1				RNU2-36P
LOC51094	DDR2				TTLL10
KIAA0092	DDT				CCDC153
ABCB4	DDX1				MGC27382
ALDH3A1	DDX15				SCNN1B
TEX13A	DDX17				MS4A1
LOC51696	DDX18				PAPSS2
FLJ22684	DDX20				RP11-981P6.1
APOE	DDX27				CCL22
EKI1	DDX30				D4S234E
LOC51218	DDX33				FGL2
DJ971N18.2	DDXBP1				RP11-452D2.2
SLC38A1	DECR1				CHEK2P2
SLC9A3R1	DESC1				CFL1P5
HKE2	DFFB				CLEC4C
TGM3	DGKE				MMP27
HNRPH2	DGKQ				RP11-254F19.2
FLJ20580	DHFR				RP11-644A7.2
BTNL2	DIAPH2				ARL6
HSP105B	DIPA				RP11-119H12.6
SYT4	DJ.1				NIPAL4
KCNE1L	DJ462O23.2				PTCSC3
ARHA	dJ55C23.6				CHRNB2
C6orf31	DJ667H12.2				VPS28
TRA1	DJ726C3.2				AC017060.1
MGC4677	DJ971N18.2				ACVR1C
RAC1	DKFZP434A0225				NUDT10
PTMS	DKFZP434A062				TTLL1
ABCC5	DKFZp434A171				XXbac-BPG246D15.9
RPS19	DKFZP434A236				PLCD1
MTAP44	DKFZP434B027				CNPY3
TIP-1	DKFZP434B0335				KRT18P37
RBM4	DKFZp434B1222				RP11-566E18.1
C1orf17	DKFZP434B195				RP1-193H18.2
LOC57805	DKFZP434B204				CAPSL
LHX6	DKFZP434C131				PMS2P3
GNG4	DKFZP434C245				ITGA11
UCRP	DKFZP434D0127				EEF1A1P22
KIAA0677	DKFZP434D0421				RP5-956O18.2
CGGBP1	DKFZP434D156				PPP1R15A
PRO2859	DKFZP434E2135				AC007750.5
FLJ20039	DKFZP434E2216				SIM1
KIAA1656	DKFZP434E2318				MVD
DKFZp761G2113	DKFZP434F011				WDR54
FLJ10035	DKFZP434F195				OR2D2
SRM	DKFZP434F2021				LIN28AP1
AQP1	DKFZp434G118				BCHE
YWHAB	DKFZP434G145				SCML1
MGC10940	DKFZP434G156				RP11-64B16.2
CAST	DKFZp434G171				SMARCA5-AS1
PIK3C2B	DKFZP434H0820				EGOT
FLJ20487	DKFZP434H204				PTMAP1
DKFZP434L1435	DKFZp434I0428				SYNDIG1
ELK3	DKFZP434I0714				DUSP5
HSPCA	DKFZP434I143				RP11-690D19.3
HLA-DPA1	DKFZp434I1930				RP11-15K2.2
TNFRSF14	DKFZP434I216				TAS2R18
RRS1	DKFZp434J0226				GPAM
FLOT2	DKFZP434J046				ZFHX4
FLJ21125	DKFZp434J1015				B4GAT1
PTPRJ	DKFZP434J154				AC062016.2
NOL5A	DKFZP434J214				C20orf203
HTR2C	DKFZP434K0410				COX4I2
MAP1A/1BLC3	DKFZP434K0427				KCNK2
CLCA2	DKFZP434K1421				RANGRF
NEURL	DKFZP434K2235				RP11-244H3.1
BAG1	DKFZp434K2435				FLJ43879
H2AFZ	DKFZP434L1435				AC006262.5
KIAA1239	DKFZP434N1923				RP11-368I7.4
HAO1	DKFZp547A023				CTD-2036P10.3
FKBP1A	DKFZp547C176				VCAN
RPL29	DKFZp547D065				MYH1
GRM4	DKFZP547E1010				RP11-609D21.3
ADAMDEC1	DKFZP547E2110				SDF2L1
TTY11	DKFZP547G1110				RP11-264E20.1
SLC21A3	DKFZp547M072				UBTD1
MBL1P1	DKFZP547N043				RP11-1006G14.4
COP9	DKFZP564A022				BAG3
DKFZP564B1023	DKFZP564A033				GCAT
DKFZP564J102	DKFZp564A176				SSTR1
PFDN4	DKFZP564B1023				LEF1-AS1
XBP1	DKFZP564B167				AC005498.4
HSBP1	DKFZP564C196				AC007040.6
RPL13	DKFZP564D0372				RP11-909N17.2
ALAS2	DKFZP564D0462				RN7SKP264
FLJ23305	DKFZP564D0478				RP11-1000B6.7
ABCC3	DKFZP564D166				RP11-227G15.8
HCGIV.9	DKFZP564F1123				TCF7
RPL37A	DKFZP564I0422				RP11-1102P22.3
RPS7	DKFZP564I1171				CTD-2006C1.2
GPCR150	DKFZP564K0822				C4orf22
PROL2	DKFZp564K142				BOLA2
BCL2A1	DKFZP564L0862				OSGIN1
LOC51096	DKFZP564L0864				NFE2
PEGASUS	DKFZP564M1416				ERVK3-1
HR	DKFZP564O0423				CTB-47B11.1
MRPS2	DKFZP564O043				PPP1R42
ENPP1	DKFZP564O123				RNU2-3P
MUC3B	DKFZP566A1524				TEX38
PTD009	DKFZP566C243				LZTS1-AS1
LRRC2	DKFZP566D1346				PMM1
C14orf1	DKFZP566D193				RP1-122P22.2
C6orf4	DKFZP566G1424				RP11-2N1.2
TACR1	DKFZp566H0824				CFAP99
NPIP	DKFZP566I1024				TMEM132D
FKSG17	DKFZP566K023				C17orf59
SLC4A7	DKFZp566O084				RP11-328C8.5
RPL36A	DKFZp570I0164				NDUFA13
M9	DKFZP586A011				ZNF300P1
SULT1A3	DKFZP586B0519				RP11-138I17.1
KIAA0016	DKFZP586B2420				RP11-535M15.1
CDH1	DKFZP586C1620				SLC16A6P1
BTF3L3	DKFZP586D0623				WDR49
S100A11	DKFZP586D0824				GNG2
IFNA8	DKFZP586D0919				CTD-3252C9.4
SAP18	DKFZP586F1318				RP3-495K2.4
BUP	DKFZP586F1918				RP11-508N12.4
KIAA0992	DKFZP586G011				RP11-770J1.5
PLAGL2	DKFZp586I021				JOSD2
NME1	DKFZp586J1119				COLEC11
AMSH	DKFZP586L0724				FTH1P20
PTPN11	DKFZP586M0122				U2
KIAA1900	DKFZP586P0123				DRC1
PUM1	DKFZP667C165				SEC14L6
APRT	DKFZP727M111				RP11-52A20.2
SLC25A4	DKFZp761A052				HNRNPA1P45
PFKP	DKFZP761D2324				EFCAB10
CATX-8	DKFZP761E1824				RP11-424N24.2
ALOX5	DKFZp761F2014				RSPH14
SFRS2	DKFZp761G2113				COL6A5
RNF14	DKFZP761H1710				OR6E1P
P2RX5	DKFZP761H2024				GPR34
ARGBP2	DKFZP761I2123				STUB1
DMXL1	DKFZp762A227				CCDC81
SOLH	DKFZp762B226				C4orf47
AP2S1	DKFZP762D096				HOXC6
CFL1	DKFZp762E1312				PRR29
CCND1	DKFZp762P2111				AL022578.1
APOC3	DKK2				TRAC
MGC10946	DLEC1				RP11-658F2.8
ERH	DLEU1				RP11-177H13.2
NUDT9	DLG4				RP11-576I22.2
BRPF3	DLL4				AC013275.2
FLJ20320	DLST				CLDN14
CLDN7	DMGDH				C2orf88
JUP	DMN				AP000936.1
FLJ22570	DMRT1				AC004019.10
TIA1	DMRTB1				AF064858.10
H-plk	DMTF1				LINC01375
HRMT1L2	DMXL1				IL5RA
FLJ20637	DNAH8				RP11-343C2.11
FLJ12519	DNAJA2				CTC-297N7.7
PLIN	DNAJA3				PAICSP7
KEL	DNAJB11				RP11-44D5.2
G6B	DNAJB5				KRT18P5
PC326	DNAJC4				SCNN1G
ID2B	DNAJC7				CFAP43
SYBL1	DNASE1L1				RP11-166D19.1
GSTM5	DNB5				AC005281.2
RAB10	DNCH1				CTC-338M12.7
PREP	DNCI1				FLRT2
HLA-DPB1	DNM1				CTD-2653D5.1
HTR1E	DNM1L				TMED9
MUC1	DNMT3B				PSPH
ASC	DO				NUDT14
PCDH20	DOC.1R				AC133644.2
TSPAN-1	DOC1				RP4-647J21.1
KIAA0585	DOCK2				GPR82
HNRPA3	DORFIN				SNORA47
RPS11	DPH2L1				PTGDR
EIF4G2	DPH2L2				FOSL1P1
PPP2R5E	DPP7				KRT8P11
DEGS	DPYSL2				AC012531.25
HRD1	DRCTNNB1A				LMAN2
FLJ13612	DREV1				RPS20P20
LOC84687	DRG2				RNU2-61P
KIAA1067	DRIM				TAS2R30
B4GALT1	DSCAM				RP11-88I18.2
PRO1768	DSCR1L2				PCDH7
PFDN1	DSCR5				LDLRAD4-AS1
FGF21	DSIPI				RP11-395C17.1
KIAA0237	DSS1				RP11-503N18.5
CNR1	DSTN				SMARCE1P2
HSY11339	DTNBP1				MRPL23
DKFZP762D096	DTX1				RP5-1098D14.1
MAPK4	DTX2				PQBP1
CDH12	DTYMK				UBE2CP3
NR5A2	DUSP10				LEP
FLJ21562	DUSP14				ZNF717
RPS15	DUSP5				CHRNA6
TSC22	DUT				CCDC17
HNRPA1	DUX2				RP11-358D17.2
MGC2494	DUX4				RP11-382N13.3
C20orf188	DVL3				TCF4
MGC14738	DXF68S1E				VIP
SBP2	DXS9879E				MIR22HG
IGF2R	Dynamic.range.1				NTHL1
NRF1	Dynamic.range.2				CBS
ALDH2	Dynamic.range.3				MAP3K6
PAD	Dynamic.range.4				PLXNA2
MGC4189	Dynamic.range.5				CDRT4
MGC11296	Dynamic.range.6				SPAG6
DSS1	DYRK1A				RN7SKP186
TNFRSF1A	DYRK1B				ARRDC5
ATP5I	E1B.AP5				POLR2J
PPP2CA	E2F1				HMGB1P3
CEBPB	E2F2				CTD-2260A17.1
PITX1	E2IG3				RP1-240B8.3
PSAP	E2IG4				LENG1
OR51B4	E2IG5				RP11-521C22.2
FLJ14668	E4F1				PET100
SLC38A3	EBAF				ZNF385D-AS1
PIP5K1B	ECHS1				NAA38
FBP17	ECM1				LAMA1
EFNA3	EDG1				CTD-2311M21.2
HAX1	EDG2				RP11-258C19.4
LOC51691	EDG4				SNX29P2
GML	EDN1				LRRC55
MYB	EDN3				AADACL2-AS1
KIAA0026	EEF1A1				PHLDB1
INVS	EFEMP2				FIS1
RARRES1	EFNA1				CTD-2024I7.13
ANGPTL1	EFNA5				RP4-803A2.1
DKFZp434P2235	EGFL3				FLJ37453
GS3955	EGFR				CCDC124
GRM2	EGLN2				ATP5I
PSMA4	EGR2				FAM166B
TETRAN	EGR3				ZNF660
DKFZP547E1010	EHD2				DENND2A
RPL35	EHD4				CADPS
CL25022	EIF1A				RN7SL4P
DAXX	EIF2AK3				PIP5KL1
HSPA4	EIF2B1				RP11-174M13.1
RPL24	EIF2C1				TAS2R63P
RPS17	EIF2C2				RPL7P14
NLI-IF	EIF3S1				FXYD6-FXYD2
GSBS	EIF3S10				OR2AG1
EYA3	EIF3S3				RP11-159D12.6
MIR	EIF3S4				TPM3P6
WNT11	EIF4A1				CERS6-AS1
KIAA0924	EIF4E				RP11-85I21.1
PAPOLB	EIF4EBP1				ATP5F1P7
EXTL2	EIF4G2				RP11-104L21.3
FLJ13621	EKI1				RP11-327L3.3
FLJ10110	ELF5				CCDC107
GNB2	ELK3				TPT1P12
EEF1G	ELKS				BMS1P20
LOC51082	ELMO2				RP5-916O11.3
REPRIMO	ELOVL1				AC013444.1
KIAA1337	EMD				RP11-676M6.1
CROC4	EMR1				TMEM121
PTPN5	ENC1				GPSM1
MGC14327	ENDOG				RP13-1039J1.2
FLJ00005	ENDOGLYX1				RP11-66N24.6
P5CR2	ENG				NT5C
LOC51241	ENIGMA				CTC-344H19.6
MGC4248	ENPP1				RP11-700J17.2
USP22	ENPP2				HNF1A
MYO1C	ENPP3				RPL39P3
NYD-SP12	ENPP5				EDA2R
DMRT1	ENTPD6				RP11-567P17.1
MYOC	EPB41L1				RP3-395M20.12
ITSN1	EPB41L2				KIAA0319
HCDI	EPB42				RP11-73M18.2
BCR	EPHA2				DNAJB8-AS1
NET-6	EPHX1				LIMS3
PSMD4	EPRS				UPF3AP3
PAX5	EPS15				ZNF662
KRTHB3	ERBB2IP				RP5-1054A22.4
ZNF146	ERCC1				SCN1A
KTN1	ERCC3				RP11-631N16.2
KARS	ERN1				HSD11B1
YY1	ERO1.L.BETA.				TNNC1
RPL8	ERO1L				ATP1A1
FLJ23182	ERP70				RP11-407N8.4
RFXANK	ESM1				RP11-304F15.3
DKFZP586B2420	ESR2				PCED1B-AS1
ASE-1	ESRRA				RP1-142L7.8
LOC51045	ESRRG				LAMP5
ANXA2P3	ET.B.R.LP.2				CHAC1
IL2RB	ETAA16				AC003080.4
DOC2B	ETF1				DUSP8P3
LOC118430	ETFB				RP11-34P13.14
NAT5	ETL				UQCR11
IGFBP7	ETS1				TUBBP10
RPL3	ETS2				RP11-31F15.2
ECG2	ETV3				CAMK4
HSPD1	ETV4				TNRC18P2
FLJ20127	EVA1				SLCO4A1
BUB3	EVI1				ICA1L
LDHA	EVI5				POU2F2
GRP58	EXT1				TICAM2
ZAP128	EXTL2				RP11-950C14.10
CCT8	F13B				FRMPD2L2
FNTA	F23149_1				SMARCB1
RPS25	F25965				RNU6-16P
FLJ13194	F2RL1				FTH1P7
MGC3181	F8A				CLDN5
ACRBP	FABGL				COL6A3
SERPINC1	FABP3				RP11-180M15.7
C21orf33	FABP4				ASL
BMP3	FACL1				RP11-44D5.1
CENPA	FACL2				PALMD
HES2	FACL3				NNAT
DKFZp586G0123	FACL4				HTR2B
KIAA1786	FACL5				PALM3
RPS2	FACTP140				RP11-585P4.5
APXL	FADS1				RP11-554J4.1
MRPL1	FADS2				RP11-10C8.2
CLDN2	FALZ				ZNF847P
NDUFS3	FANCD2				IRF4
ZFP91	FANCG				ERICH3
RPL14	FASN				AC005281.1
PIGPC1	FATE				KRTAP5-2
SFRS10	FBN2				JMJD7
CERD4	FBP2				MGC15885
CDX2	FBX30				ANO1-AS1
SF3B1	FBXO22				SHH
FLJ22349	FBXO25				TMUB1
KIAA0462	FBXO4				RP11-815J21.3
RPL34P2	FBXO6				NOMO2
MTIF2	FBXO7				MRPS34
HSGP25L2G	FBXO8				CMYA5
PER3	FBXO9				RP11-649E7.5
CREBBP	FBXW3				FDX1L
PYCS	FCER1G				HBM
RPS23	FCGBP				GAPT
ALDH9A1	FCRH1				FAM179A
CKS2	FDPS				XXbac-BPG252P9.9
SDCCAG28	FDXR				ODF3L2
AIF1	FECH				SNORA38
FKSG87	FEM1B				DPYSL3
APP	FEN1				DYX1C1
EIF5	FES				GXYLT2
KIAA0372	FETUB				IP6K3
FLJ10876	FGF13				RP11-416N2.4
TP53	FGF2				RP1-152L7.8
VPS35	FGF21				RPS27P29
NDUFA2	FGF22				AC016700.5
MRPS36	FGF7				RP11-139H15.6
SDF2L1	FGFR4				RP1-137D17.1
ABCD2	FH				RP11-244F12.3
RIN	FHL2				FES
LANCL1	FHL3				RN7SL124P
FLJ20281	FHR.3				CTD-2354A18.1
bA430M15.1	FIBP				BRCA2
SLC24A2	FIGF				HMGN3
MYT1L	FIL1				CXXC1
FLJ12303	FJX1				LINC01399
ZNF198	FKBP4				CCDC85A
TAF7	FKBP5				RP3-333A15.1
DKFZP434I143	FKBP8				VSIG2
RPL18	FKSG28				NR1H2
MGC11332	FKSG32				KRT18P31
TMPO	FKSG87				LGI3
PSMC5	FLB6421				HSPE1
IARS	FLG				RP11-552M11.8
KIAA1117	FLII				SLC2A3P4
PRO2577	FLJ00007				FGFR4
PPT1	FLJ00018				C7
DLST	FLJ00030				IGSF6
DNAJB6	FLJ10008				OR1L6
KLK6	FLJ10043				RP11-574F21.2
KIAA0438	FLJ10044				RP11-326C3.2
SEL1L	FLJ10058				RP11-253I19.3
C1orf10	FLJ10060				CTD-2024I7.1
COX6A1P	FLJ10081				CHADL
DKFZP586M0122	FLJ10101				HBA2
MIZF	FLJ10110				SLC1A5
AEBP1	FLJ10134				RP11-774O3.3
SFTPB	FLJ10140				RP11-219A15.1
MAPK7	FLJ10142				RP11-424M24.5
PDLIM1	FLJ10156				SIDT1-AS1
PPP2R1B	FLJ10159				DDX41
CD63	FLJ10188				ADAMTS5
VDAC3	FLJ10193				RPL19P18
FLJ20489	FLJ10210				FAM50A
SKD1	FLJ10211				KRT16P3
SERP1	FLJ10241				SRGAP2D
SPC18	FLJ10254				WNT3A
P2RY6	FLJ10257				RP11-401L13.4
SEC61G	FLJ10287				PRICKLE1
CHKL	FLJ10290				POLR2F
MAP1B	FLJ10298				RP11-887P2.3
PRSS11	FLJ10300				RP11-384O8.1
LOC51300	FLJ10376				BMP3
ZNF9	FLJ10379				AC093166.3
COX7B	FLJ10402				WNT7A
ICEBERG	FLJ10415				AC079779.4
CSNK1E	FLJ10420				RP11-434P11.2
LOC51238	FLJ10432				RP11-554D20.1
KIAA0720	FLJ10468				EEF1B2P1
STARD7	FLJ10479				RP11-723O4.7
M11S1	FLJ10482				RP11-805J14.5
PRPF8	FLJ10483				LL22NC03-80A10.6
PCBP2	FLJ10488				ZNF300
SART1	FLJ10493				RP11-334C17.3
RGS7	FLJ10514				GSTP1
KIAA1201	FLJ10517				RBM12B-AS1
RBM3	FLJ10525				TOB1-AS1
MLC1	FLJ10539				OCEL1
XDH	FLJ10547				LUC7L2
EIF2S3	FLJ10582				RP11-506B6.6
MTA1	FLJ10595				CCDC85B
BRS3	FLJ10619				RP11-136K14.2
SFRS3	FLJ10633				FBN1
MTBP	FLJ10637				HSP90AB1
PORIMIN	FLJ10640				PDE4C
H2AFO	FLJ10648				IKBKGP1
FAM8A1	FLJ10652				RP11-65L3.3
CLOCK	FLJ10687				RPS4XP17
NDUFA10	FLJ10688				OR7E47P
PRO0644	FLJ10697				HNRNPCP6
RPL10A	FLJ10704				SALRNA3
HSPE1	FLJ10713				CASS4
PSMC6	FLJ10715				TBX6
BHMT	FLJ10727				AC093381.2
DD5	FLJ10747				SERPINH1
FLNB	FLJ10782				RP1-15D23.2
DKFZP564G2022	FLJ10811				RN7SKP9
HUMMHCW1A	FLJ10813				MTMR7
CHORDC1	FLJ10815				WEE1
SLC2A4RG	FLJ10847				PEX14
ZIC4	FLJ10851				TUBB4B
RIN2	FLJ10856				RP11-463J10.2
STK19	FLJ10895				IKZF2
CDH22	FLJ10901				CTC-457L16.2
NEK1	FLJ10916				ANKDD1A
ITM1	FLJ10921				RP11-102M11.1
APOD	FLJ10922				ARSK
DPYSL3	FLJ10925				GLIPR1
COL3A1	FLJ10956				AC027612.6
KIAA1145	FLJ10980				RP11-303E16.9
LOC51716	FLJ11011				CTC-448F2.6
ACTR2	FLJ11016				IHH
LOC51146	FLJ11017				GGT2
HCRT	FLJ11026				GPR78
PSMB6	FLJ11036				TSPAN12
TRIM33	FLJ11042				RP11-570L15.2
HMG14	FLJ11068				TAF7L
TACC2	FLJ11105				ARL4C
RTN3	FLJ11116				SERPINI2
MGC4607	FLJ11127				CCDC150P1
ATP5A1	FLJ11149				NOC4L
OSBPL8	FLJ11160				LINC01422
RPS29	FLJ11196				P4HB
SCYA20	FLJ11198				PRR7
MGST3	FLJ11209				ABCB6
MLANA	FLJ11222				GAPDHP62
LOC58500	FLJ11267				PTMS
MGC10327	FLJ11269				RP5-1180E21.5
COMT	FLJ11286				RP11-751A18.1
ATP6F	FLJ11320				PLOD1
GATA3	FLJ11336				RP11-528I4.2
FLJ20300	FLJ11370				RP11-90P5.2
RPS9	FLJ11383				RP11-193I22.2
TTPA	FLJ11506				C7orf61
LOC54499	FLJ11598				LINC01480
WNT6	FLJ11712				C5orf56
RAB11A	FLJ11715				RS1
MGC16179	FLJ11753				MAFA-AS1
ARF3	FLJ11783				CLIC5
DKFZP564K247	FLJ11856				RP4-635A23.6
CLDN3	FLJ11937				ZDHHC4P1
AZGP1	FLJ12089				FAM129B
FLJ21472	FLJ12118				SNORA76
YWHAE	FLJ12150				MASP2
SNRPD2	FLJ12151				RP11-314C9.1
DKFZp434B1222	FLJ12178				FNDC1
FLJ12765	FLJ12190				ADRM1
PXF	FLJ12267				RP11-22B10.3
CDKL3	FLJ12270				RN7SL507P
SEC61A1	FLJ12387				RGCC
PP1226	FLJ12455				EMC9
LOC51644	FLJ12505				RP11-381K20.2
PEF	FLJ12517				MTND6P7
H41	FLJ12526				FYB
FSTL1	FLJ12584				RP11-102L12.2
RAN	FLJ12592				PTPN20CP
TEKT3	FLJ12619				AMPH
LOC54505	FLJ12649				TIFAB
UBA52	FLJ12650				MMP23B
HSPC126	FLJ12666				ACTG1P4
ZYX	FLJ12691				RP11-750H9.5
KIAA0836	FLJ12700				PPP1CA
ZFP36L2	FLJ12707				RP11-554A11.7
CHAF1B	FLJ12716				SULT1A4
KCNQ1	FLJ12735				FOLR3
DDX21	FLJ12783				AC124861.1
SMARCF1	FLJ12785				RP6-74O6.2
FLJ11068	FLJ12788				METTL21C
SARS	FLJ12799				LINC01524
LATS2	FLJ12800				RP11-138I18.1
NP220	FLJ12806				SLC16A11
RAB5C	FLJ12875				RP11-229A12.2
TFG	FLJ12876				NKX2-8
RPLP2	FLJ12890				PSAT1P2
OR2W1	FLJ12894				RP11-16C1.3
PRO2015	FLJ12895				RP11-679B19.1
TM7SF3	FLJ12910				AC015971.2
KIAA0847	FLJ12975				RP11-37J13.1
LOC51064	FLJ12986				RP11-528G1.2
CRH	FLJ13044				TAS2R50
PPP2R1A	FLJ13046				NYX
SRP14	FLJ13078				IL12B
SMPD3	FLJ13081				AP002414.1
TFF3	FLJ13089				RP4-814D15.2
MGC4663	FLJ13117				RP11-834C11.10
SAT	FLJ13119				GS1-590J6.2
HGFAC	FLJ13149				GNB2
MIP-T3	FLJ13158				SPECC1L-ADORA2A
SSA2	FLJ13166				RNU2-6P
U2AF1	FLJ13171				AJ006998.2
HSPC051	FLJ13181				COLEC10
COX6C	FLJ13187				C7orf57
FLJ14251	FLJ13197				RP4-536B24.4
TAF10	FLJ13381				RP11-761B3.1
UQCRH	FLJ13448				DPM3
VPS26	FLJ13479				RP11-165M1.2
COL1A2	FLJ13593				SIK3-IT1
PTPRN2	FLJ13605				DUSP8P4
FLJ10607	FLJ13614				RP11-461C20.1
KIDINS220	FLJ13639				MAGIX
KIAA1110	FLJ13657				ADCYAP1R1
DPM3	FLJ13842				RP11-731C17.2
OTX2	FLJ13868				RP11-251M1.1
ILK	FLJ13910				RNaseP_nuc
IGHG3	FLJ13940				HMGA1P8
RCN1	FLJ13941				RP11-584P21.4
TCEA1	FLJ13949				RP11-298O21.7
GAPD	FLJ14007				CTD-2035E11.4
PLXNA1	FLJ14026				XXbac-BPG249D20.9
LCN1	FLJ14033				RP11-96D1.8
TRIM15	FLJ14058				RP11-49K24.3
KIAA0483	FLJ14075				LINC00861
IL11	FLJ14124				PDCL3P6
HDCMA18P	FLJ14153				UBB
TRIP12	FLJ14213				RP11-12A20.8
FLJ10276	FLJ14225				RP11-422J15.1
RPS8	FLJ14393				RP11-214O1.2
PCF11	FLJ14399				RP11-43D4.3
EEF2	FLJ14427				YWHAZP5
P125	FLJ14431				CTA-363E6.2
CRY1	FLJ14451				CTU2
TXNIP	FLJ14457				KLF7-IT1
RNASE4	FLJ14466				SLC9A9-AS1
OR10C1	FLJ14497				RP11-617F23.1
FLJ10246	FLJ14524				RP11-501M7.1
CPA3	FLJ14525				AP000275.65
NDUFB7	FLJ14540				RP11-1029M24.4
ATOX1	FLJ14686				ZNF519
NPTX2	FLJ14825				HMGN1P24
POU2F2	FLJ14904				OTUD4P1
KCNK4	FLJ14906				CTB-174D11.1
ZNF281	FLJ14936				RP11-17G12.2
C20orf92	FLJ14950				AC002310.12
DDX9	FLJ14957				AC012360.6
LOC51292	FLJ14966				HIST2H2BD
AP3S1	FLJ20003				RP11-268F1.3
SMA5	FLJ20004				STARD5
DKFZp586C1924	FLJ20011				RP1-166H4.2
KIAA1706	FLJ20036				AC109642.1
GYPE	FLJ20037				RP1-67K17.4
POR	FLJ20040				YBX1P3
ZNF266	FLJ20043				RP11-587D21.1
SNRPE	FLJ20045				C1QTNF3
hSSH-1	FLJ20047				CEP131
SKP2	FLJ20054				RP11-161H23.10
MGC2463	FLJ20059				POLR2L
384D8-2	FLJ20060				RP11-214O1.3
PFDN2	FLJ20071				TAS2R15P
AKAP6	FLJ20073				PITPNM1
LPP	FLJ20079				CTD-2516F10.2
GRIM19	FLJ20080				RP11-142L16.2
MAP4K3	FLJ20081				ABHD8
TEGT	FLJ20113				ENC1
COL6A3	FLJ20127				RIBC2
LMNA	FLJ20128				TPM1
FLJ23311	FLJ20139				RP11-403A3.2
T54	FLJ20154				THAP7-AS1
RGC32	FLJ20184				ZC3H12D
MEP1A	FLJ20208				GRIN3B
H2BFA	FLJ20224				RP11-1007G5.2
BAG3	FLJ20232				SLC34A2
TRAP1	FLJ20254				PACSIN3
PCSK2	FLJ20257				LINC00283
RALBP1	FLJ20262				NR4A3
CDK4	FLJ20272				KRT8P39
TMSB4X	FLJ20273				MRPL38
MGB2	FLJ20274				TRIM22
DC42	FLJ20277				TBX2-AS1
YWHAH	FLJ20291				UGT1A3
FLJ10466	FLJ20296				DRAP1
GPSN2	FLJ20300				RP11-360A10.1
FLJ20627	FLJ20312				ADIPOQ-AS1
FLJ20758	FLJ20315				HNRNPUL2-BSCL2
FLJ14464	FLJ20323				MTTP
GNB1	FLJ20330				CDC37
FLJ23042	FLJ20360				PEBP1P3
TFF1	FLJ20392				RPL39P36
LOC55974	FLJ20397				NRIP2
SQSTM1	FLJ20403				HSPA5
CDKN1B	FLJ20417				ETV5-AS1
MTX1	FLJ20424				XCR1
MGP	FLJ20432				MUC4
ARF4	FLJ20433				PTHLH
KIAA0054	FLJ20442				PPP1R14BP3
MAGED1	FLJ20445				CDC42EP1
KIAA0653	FLJ20446				FUCA1P1
PRO0767	FLJ20450				ZBTB17
NCKAP1	FLJ20452				HOPX
FLJ22659	FLJ20457				SORCS1
ZIP2	FLJ20464				RP11-589C21.6
FLJ23306	FLJ20489				RP4-659I19.1
FLJ20396	FLJ20502				GPR31
GNA11	FLJ20507				RP11-246K15.1
SP2	FLJ20508				RP11-158M2.3
MBC3205	FLJ20509				RP11-434H6.2
LCP	FLJ20531				ZNF34
AP3M1	FLJ20533				RNU6-98P
PRPF31	FLJ20535				SNORA49
CTSK	FLJ20558				RGS14
SFRP2	FLJ20568				CCR7
TTY8	FLJ20573				HSD17B14
DKFZP564J157	FLJ20574				AC013470.8
RPIP8	FLJ20604				COMP
C21orf4	FLJ20605				TPM3P7
LOC51202	FLJ20625				COX7BP2
KIAA0143	FLJ20635				RANGAP1
KIAA0339	FLJ20637				RP4-576H24.4
DBN1	FLJ20641				BHMT2
FLJ11171	FLJ20643				CNIH3
ICAM1	FLJ20644				CTD-2245F17.3
FTSJ3	FLJ20647				RP11-212P7.3
KIAA0336	FLJ20674				CACNA2D2
FLJ12735	FLJ20694				YIF1A
DDX33	FLJ20695				TAS2R12
ACTN2	FLJ20727				AL022393.9
DKFZP566J2046	FLJ20730				RP11-426C22.1
KIAA0599	FLJ20772				RP11-9N12.2
H3F3B	FLJ20778				TEKT3
GSN	FLJ20811				NFKBIL1
HADHB	FLJ20847				AC007327.5
DUSP1	FLJ20859				PPP1R35
ACTG1	FLJ20984				TCEA2
G22P1	FLJ21032				FREM1
NME2	FLJ21047				RP11-404E16.1
TNFSF10	FLJ21075				RP3-405J10.3
PITPN	FLJ21079				SNORA79
POH1	FLJ21080				RP11-552M6.1
FBN2	FLJ21103				P2RX6
KIAA1504	FLJ21128				DAB2
SPUF	FLJ21140				TTLL6
CSRP3	FLJ21156				CRYBB3
RGS5	FLJ21212				SSTR2
HP1-BP74	FLJ21394				TERC
FLJ13660	FLJ21404				C10orf90
GADD45A	FLJ21432				RP11-317F20.3
ASPH	FLJ21438				MRPL28
IFNGR2	FLJ21477				RP11-1055B8.9
ZNF337	FLJ21511				LINC00926
AMPD1	FLJ21522				DOHH
NDUFB4	FLJ21562				ITK
FCGRT	FLJ21603				MRPL40
PROX1	FLJ21615				CTD-2545G14.6
ACTA2	FLJ21616				RP11-483C6.1
BID	FLJ21617				TMEM119
ARL7	FLJ21634				RP11-798M19.6
FLJ12604	FLJ21736				AOAH-IT1
PPP2R2A	FLJ21799				CRLF1
PGR1	FLJ21802				ACOXL
NOL4	FLJ21918				HP
EPLIN	FLJ21939				CCDC134
GSTTLp28	FLJ21959				ZFP36
P17.3	FLJ22021				RP11-262D11.2
EIF2B1	FLJ22031				RP11-347P5.1
H4FG	FLJ22054				FAM167B
UACA	FLJ22059				SLC25A1
GAS1	FLJ22116				FP236383.10
CD34	FLJ22127				RP11-184B22.2
KIAA1355	FLJ22175				CACNA1C-AS2
ARHC	FLJ22233				RP11-160E2.6
PDCL	FLJ22237				RP11-14D22.2
CCXCR1	FLJ22301				RP11-696L21.2
IFITM1	FLJ22313				GPR162
GALNT3	FLJ22344				DCLK1
KLHL1	FLJ22349				C4orf48
DKFZp761B1514	FLJ22362				RN7SKP130
LOC51242	FLJ22389				NTRK2
EPB41L2	FLJ22402				SYTL3
HSPC009	FLJ22474				CR848007.2
RAD54L	FLJ22477				DNM3OS
SAGE	FLJ22527				C8B
PCTAIRE2BP	FLJ22555				IDSP1
PSCD1	FLJ22557				RP11-144I2.1
ATP5G3	FLJ22558				PSAT1P3
DKFZp761B0514	FLJ22559				IGBP1-AS2
RER1	FLJ22569				AK3P5
PSMD10	FLJ22570				RP11-647P12.1
RASAL2	FLJ22582				KDM4E
DKFZP564C186	FLJ22593				RP11-182J1.3
LOC56959	FLJ22595				SNORA78
SCRIB	FLJ22625				RP11-197K3.1
RPL32	FLJ22626				RABGGTA
P37NB	FLJ22638				RP4-603I14.3
KIAA1681	FLJ22643				PRPF31
M6A	FLJ22644				RUVBL2
LGALS1	FLJ22649				RP5-915N17.11
SNAP91	FLJ22662				AP000692.10
HSAJ2425	FLJ22670				ZFHX4-AS1
KDELR2	FLJ22678				LINC00672
PC4	FLJ22684				RP11-348F1.2
RPS27	FLJ22686				RP11-631M6.2
SC4MOL	FLJ22693				TRAPPC5
CAPZB	FLJ22709				C11orf16
CTNNB1	FLJ22774				AP002954.3
SERPINA3	FLJ22875				HSPE1P26
NLP_1	FLJ22955				MEIS3
SEMA3A	FLJ23018				LAMA5
GNRH1	FLJ23027				RP13-39P12.3
KIAA1115	FLJ23042				RP11-665E10.4
HAND1	FLJ23049				RP3-344J20.3
BTN2A2	FLJ23056				RP11-872J21.3
MGC20504	FLJ23059				ANGPTL2
HP43.8KD	FLJ23071				RP11-475E11.9
CENPH	FLJ23109				RP3-388N13.2
C20orf27	FLJ23142				RPL10P3
TCF7	FLJ23183				GPR141
DKFZp434M0331	FLJ23221				RP11-411B10.8
FLJ10376	FLJ23263				ATP5J2-PTCD1
NQO1	FLJ23311				RP11-642D21.1
HSPC060	FLJ23322				RP11-15M15.2
PSMB1	FLJ23384				KLRG1
ZNF278	FLJ23399				RP11-559M23.1
KIAA1247	FLJ23403				TTN
C4orf1	FLJ23429				ANG
KIAA1580	FLJ23436				KLB
SFRS5	FLJ23445				BNC2
FLJ10875	FLJ23462				RP3-331H24.5
XRN2	FLJ23467				CTC-558O19.1
C20orf50	FLJ23476				RP11-1094M14.5
GRB2	FLJ23516				RP11-157L3.9
HDAC7A	FLJ23548				FKBP1B
UXT	FLJ23554				FOXN3-AS2
PPP3CB	FLJ23556				PRPF6
LRP15	FLJ23560				OR2X1P
PIN	FLJ23604				AC005077.8
KCNIP1	FLN29				HDGFRP2
MAIL	FLOT1				CTD-2201E9.1
AEGL1	FLRT1				CCDC60
ANK1	FMN2				RP11-429G19.3
DPEP1	FMO3				RP3-323K23.3
LOC51312	FMO5				MSLN
DKFZP434A1114	FMR1				CHMP6
KDELR3	FMR2				RP11-12A20.4
FTCD	FNTB				GCNT4
KIAA1872	FOLR3				NUDT8
COL4A1	FOP				TMPRSS7
LAMR1	FOS				BOLA2B
MACF1	FOXC1				CXCL9
PCOLCE	FOXD2				FHOD3
FBL	FOXD3				CCDC137
FLJ10416	FOXE1				MAF1
MIF	FOXP1				RP11-864J10.4
TPM2	FPGT				FAM174A
CD24	FRAP1				RPS4XP6
FLJ10326	FRDA				RBP5
FLJ14154	FREQ				RP1-56K13.3
SMARCC2	FRK				PDIA4
STC2	FSTL3				FAM162B
DKFZp761H221	FTCD				PKM
NPY6R	FTH1				HELLS
MVP	FUT1				GP9
FLJ12691	FXC1				RP5-837J1.6
PARVB	FXR2				RP1-53O8.2
TROAP	FXYD2				CTD-3105H18.10
EIF3S6	FXYD3				RP11-448G15.3
SEMA6B	FXYD5				RP11-490G8.1
FGF9	FYB				RP11-395E19.6
MGC4859	FYCO1				RAB3C
KIAA1028	FZD10				RP3-492J12.2
MGMT	FZD6				SSSCA1
GOT2	FZD8				ZFP91-CNTF
FBXL3A	G0S2				RP11-304L19.8
ORC5L	G2A				RP11-340E6.1
LSR68	G5B				GRIK1
RCL	G5C				CACNG6
NR2C2	G6B				LINC00562
MYL6	G8				CLEC2D
LOC51646	GABARAP				SHISA3
STMN3	GABBR1				UBE2V2P3
KIAA0445	GABPB1				KMT2E-AS1
FLJ20531	GABRB1				TCEB2
NR1D2	GABRG2				RP11-96K19.4
OAZ1	GABRR2				CTD-2199O4.7
KIAA0446	GAD2				MTHFD1P1
PRSS15	GALNAC4S.6ST				SPAG7
CDR1	GALNAC4ST.2				HBG2
KIAA0481	GALR3				AC000036.4
TST	GALT				CFAP221
ABCD3	GAP43				RP11-2B6.2
CHI3L2	GAPD				RP11-80H5.5
ACAA2	GARS				BTBD19
PDL-108	GAS11				COX20
FBXL7	GAS41				RP11-101E19.4
HSPC039	GAS5				SLC2A2
OSBPL9	GATM				RP3-410C9.2
HLA-DRA	GBA				RP11-325K4.2
FLJ14249	GBF1				ARL6IP4
NTS	GBP2				AC100830.4
MTX2	GBP4				ASGR1
LOC55871	GBP5				SNX18P5
TRAF2	GCA				OCA2
SNAPC1	GCDH				RP11-53O19.3
RAP1B	GCH1				TFPT
ACCN1	GCLC				RNU6-43P
FLJ10997	GCMB				RP1-134E15.3
CD164	GCN5L1				AC073283.4
JUND	GCP2				CCL15-CCL14
SEC24D	GCP3				CXCL13
HT007	GCP6				CTD-2535L24.2
FLJ11113	GCSH				RP11-1100L3.8
PIK3C2A	GDA				FAM198B
CHRNB4	GDAP2				FRMD6
KHK	GDBR1				DUSP4
C20orf33	GDEP				RP11-571M6.17
MYCN	GDF10				FAM159A
GAP43	GDI2				SULF2
SORL1	GENX.3414				AC092162.1
TDGF1	GFI1B				HIGD1AP14
SLC4A1	GFPT2				MED11
DDOST	GG2.1				RP11-358D17.1
SEMA7A	GGA3				RP4-598P13.1
DKFZP564D1378	GGH				DHRS7
PNMA1	GGT1				DIRC1
LOC113746	GGT2				ARNTL2
Cab45	GHITM				43900
STIP1	GHRH				P4HA1
HNRPK	GIF				EFCAB1
FLJ14440	GJA1				CTA-305I2.1
MGC4840	GJA10				WI2-1528O10.1
GPRK7	GL012				BTLA
KIAA1007	GLA				RP11-361D15.2
STMN4	GLDC				RN7SKP180
VCY	GLRB				MIF-AS1
LOC55580	GLTP				RP11-151A6.6
TCTE1L	GM2A				RP3-407E4.4
SIP1	GMFG				UNC93B1
FLJ20752	GMPPA				AP000580.1
DRG1	GMPS				LHX4
EGR4	GNAI2				TCL1A
HF1	GNE				GRK5
POLE3	GNG10				NDUFB7
NY-BR-1	GNG13				RP11-876N24.2
TPI1	GNG2				CTB-174D11.3
SNURF	GNG4				OR51E2
C4BPA	GNG5				KIF25
CHRM3	GNGT1				RP3-511B24.5
ADAMTSL1	GNRH1				AC000068.10
RAG2	GOLGA3				AL365202.1
HCS	GOLGA4				RPL7AP64
A2M	GOLPH1				AC133106.2
FLJ12168	GOLPH2				RP11-96C23.13
BAX	GOLPH5				MRPL14
CHD2	GOLTC1				RP11-568K15.1
CBX8	GOSR1				SCARNA2
MGC4415	GOV				ZMYND12
STE	GPAA1				RP11-5G9.5
TTS-2.2	GPC6				TMEM229A
ADRBK2	GPM6A				DDT
C8A	GPR105				ATP13A4
GALNT2	GPR107				FOXP3
PTGER3	GPR12				SDHAP3
EGR3	GPR19				RPS10-NUDT3
KIAA1014	GPR2				MORN2
SH3BGRL	GPR24				PRICKLE2-AS1
PPP6C	GPR35				AC093673.5
SCYB10	GPR4				RP11-56A10.1
PHF2	GPR61				HYAL2
KIAA1029	GPR64				RP11-504P24.9
PTPN14	GPR9				AC079305.10
PRO1855	GPRC5B				RP11-582E3.6
AHSG	GPRK5				KLHL17
ACRV1	GPS1				RP11-273B20.1
CETN1	GPX3				RAC3
LOC51078	GRASP1				RP13-608F4.5
DNAJB1	GRB14				DGCR6L
ABCA10	GRB2				FAM173A
GABRA5	GRIK1				RP11-585P4.6
SMU-1	GRIK2				RP13-1032I1.11
KIAA1181	GRIK3				OR7E128P
SLC13A1	GRM2				MORF4L2-AS1
LAT	GRM5				RP4-671O14.5
GNG2	GRM7				RP11-234G16.4
MGC12916	GROS1				TMEM125
CALD1	GS2NA				RP11-234G16.5
S100P	GSPT1				SLC7A14
TLOC1	GSTT1				ATP5D
SIL1	GTF2E1				RNU6-29P
CHRNB1	GTF2E2				RIIAD1
COL4A3	GTF2F1				COL1A1
RNF6	GTF2IRD1				RP11-106M7.1
RPL36	GTF3C1				RP11-488L18.8
SLC3A2	GTF3C2				CTD-2349P21.3
PLEC1	GU2				TAS2R46
GCHFR	GUCA2B				BAD
FMOD	GUCY1B3				SPIN2A
LIFR	GYPA				HNRNPA3P11
LOC56851	GYPE				ZNF821
ZNF43	GZMM				RP1-228H13.1
FLJ20512	H.l.3.mbt.l				TST
FLJ20701	H.plk				PHACTR3
POLB	H11				GGT1
ADCY8	H17				GPR18
PRKAR1A	H1F2				ADAMTS8
FLJ22283	H1F5				RP11-583F2.2
CAMK1G	H2AFE				FAM50B
NPC2	H2AFJ				PLA1A
DKFZp434I1930	H2AFL				RNF11B
DCTN2	H2AFY				CFAP58
KIAA0842	H2AV				RP11-142E9.1
FOXO3A	H326				TEN1
EDN1	H3F3B				U91324.1
SLC7A8	H3FH				AC010468.1
SECRET	H4FJ				RP11-1046B16.3
ADAR	H6PD				RP11-481J2.3
CEGP1	HAAO				HES7
CLIC1	HAMP				ZMAT1
LASP1	HAN11				SAP30
NPR2	HAND1				ADAMTS6
C20orf21	HAND2				TGFB3
ZNF265	HAO1				RP11-305B6.1
MIC2	HAO2				LINC01272
YWHAZ	HAPIP				DSG3
EPB72	HARP11				HYAL1
MGC11061	HBB				LINC01215
MATR3	HBG1				CTB-109A12.1
ABL2	HBXIP				SULT1E1
OCA2	HCA112				ODF4
MTCH1	HCA66				LINC01567
PCDHAC1	HCCS				KIF21B
PR01094	HCFC1				ENKUR
HSA9947	HCGIV.9				RP11-379K17.9
CD74	HCK				ADAMTSL2
GTF2A2	HCNGP				C1orf141
CENPB	HCRTR1				HSPB1
MTMR4	HDAC1				AC010096.2
DKFZP434L187	HDAC3				PPP1R16A
ADPRT	HDAC6				MEOX1
KIAA0758	HDAC8				ARPC4-TTLL3
TM4SF5	HDC				SMIM2
RPS5	HELO1				RP11-261C10.8
GFRA1	HERC2				CTC-251D13.1
WBP2	HERC3				RP11-705C15.3
FLJ23309	HES2				GPKOW
SMUG1	HES6				C19orf70
KLF7	HEXA				EGFLAM
TBK1	HEXB				RN7SKP102
PACE4	HF1				PCSK4
COX5AP1	HFL.EDDG1				RP11-582J16.4
EVI1	HFL3				RP5-837I24.1
ITGB2	HGF				RP5-1077I2.3
FKSG42	HGFAC				MAGI2-AS3
KIAA1096	HGS				HSD11B1L
LKAP	HH114				AC006262.4
FUS1	HHEX				SNAPC1
C20orf151	HHGP				KRTAP26-1
ORF1	HHLA2				RP11-613D13.8
TRPS1	HIF1A				PRLR
PSG11	HIP2				RP11-799N11.1
IFNA1	HIPK3				CDKL2
FMO3	HIRIP3				TRPA1
PPP2R5A	HIVEP2				APELA
CACNB1	HK3				CATSPER2
FLJ20450	HLA.DMA				C10orf95
LAMB2	HLA.DQB1				NLRC3
SMC4L1	HLA.G				KRTAP13-6P
LOC51115	HLF				TIMP1
MDS025	HLX1				ICAM4
HCFC1	HMG1				RP11-712P20.2
TXK	HMG17L3				RP11-798K23.3
CD8A	HMGCR				RP1-47M23.3
DC6	HMGCS2				RP11-358B23.6
GCKR	HMIC				AC019185.2
LR8	HMOX2				CLMP
RPL23	HN1				CTD-3194G12.2
POP3	HNRPA0				CCT7
MGC11138	HNRPAB				HHLA3
VIM	HNRPC				B9D2
ZNF8	HNRPH2				RPL31P49
KIAA0261	HNRPH3				CYSLTR2
CTBP1	HOMER.3				ENOX1-AS2
HDCGC21P	HOOK2				RP4-613B23.5
FLJ22457	HOOK3				TSPO
LOC51308	HOX11L2				THBS2
SLC2A10	HOXA3				RP11-399O19.9
D1S155E	HOXA9				C1RL-AS1
RPL9	HOXB9				CTD-3096M3.2
IL13RA2	HOXD11				RN7SL258P
KIAA1542	HOXD9				DTX1
CA6	HPCAL1				RUNX3
IL18	HPCL2				CTC-439O9.1
KIAA0934	HPD				TCP10L
AGRN	HPGD				ALKBH4
FLJ10498	HPRP4P				ECM2
BM045	HPRP8BP				VAMP1
MPST	HPRT1				MT1H
FN1	HPX				IGFL4
KIAA0442	HRB2				ETF1P2
MAPKAPK2	HRD1				AC073410.1
HOXD12	HRIHFB2072				TEX19
GNAS	HRIHFB2436				PMF1-BGLAP
NEUROD1	HS322B1A				CACTIN-AS1
HLA-DRB5	HS6ST				RP11-3K24.1
PRO0097	HSA277841				CTNNAL1
COX6CP1	HSA6591				RP11-421F16.3
HSF1	HSAJ2425				EGFL6
SNX1	HSD.3.1				RP11-15H20.6
KIAA0728	HSD11B1				RP11-640L9.2
MEF2B	HSD17B3				INSC
3-PAP	HSD17B4				SNORA37
ATP5C1	HSD17B7				LINC00641
TNFRSF10D	HSF2BP				SIDT1
GUSB	HSHIN1				SUPT20HL1
PDCD4	HSPA2				PSMA7
EVI5	HSPA5				DNM1
RBMS1	HSPA6				BLVRB
TNNC2	HSPB1				HNRNPA1P68
BTF3L2	HSPBP1				TRAPPC1
ALF	HSPC002				AC008132.14
FLJ10193	HSPC014				RRAD
CD9	HSPC021				RP11-522I20.3
FGF17	HSPC028				RP11-686D22.9
NTKL	HSPC031				RP11-53I6.2
TLE2	HSPC048				RP11-380G5.3
FGF2	HSPC060				NABP1
H1FX	HSPC063				LINC00543
GIF	HSPC065				UQCC3
PTPRR	HSPC121				IL17RD
CDC5L	HSPC132				RP11-509J21.4
RPS14	HSPC141				COL15A1
FER1L3	HSPC142				RP11-30O15.1
IL10	HSPC148				RP11-400N13.3
FUCA1	HSPC150				PSRC1
ITGB5	HSPC171				EPSTI1
OSF-2	HSPC195				KIAA1731NL
CARM1	HSPC196				TMEM161A
DF	HSPC216				OR2D3
MCFP	HSPC219				LRRC4B
WFDC2	HSPC226				ALDOA
DNPEP	HSPC228				RP6-99M1.3
MYLK	HSPC230				MRPL12
PGCP	HSPC251				PRR18
ALCAM	HSPCB				VMO1
IQGAP1	HSRNASPH				RP11-403P17.4
BCAR1	HSSG1				GSTA3
FLJ10154	hSSH.1				UBE2QL1
TCF12	HSSOX6				BCRP3
FLJ14803	HSU47926				CH17-478G19.2
CCNI	HSU79252				RP11-713P17.3
CLN2	HSU79303				RP11-5N19.3
SGT1	HT001				BTG2
NMU2R	HT007				SYNE3
C1R	HT012				RP11-169K16.4
NG22	HT021				RENBP
C11orf16	HT036				Z99756.1
SCYA3	HTATIP				RNU2-59P
PPP1CC	HTATIP2				BCRP7
POU2F1	HTATSF1				AC098614.2
DIA1	HTGN29				LRRIQ1
HSPC003	HTN3				BOLA3P1
SSX2	HTR1D				AC018634.9
ZFP	HTR1E				TMEM200C
RNU2	HTR2A				RP11-250B2.3
KIAA1235	HTR3A				RP11-101E5.1
DSPP	HTR3B				PPFIA3
OXA1L	HTR7				SLC11A1
MYO5C	HTRA3				RP5-916O11.2
QP-C	HU.K4				FAM214A
DGKZ	HUCEP.4				RP11-413B19.2
BIG1	HUMCYT2A				FAM107A
TRIM4	HUMGT198A				ZBTB37
KIAA1045	HUMMLC2B				RP11-307L3.4
C20orf13	HUMPPA				RP11-425D17.2
KIAA0087	HYAL1				NAT14
EST-YD1	HYPH				RP5-907D15.4
H4FJ	IBTK				RP11-355O1.11
CTRP7	ICAM4				AC058791.1
KIAA0980	ICAM5				SOX18
CPNE1	ICMT				CA11
FLJ13114	ICT1				FOS
COL6A1	ID1				RSG1
SPIB	IDH1				KPTN
CENPE	IDH3B				RP11-477I4.4
ATP5O	IDH3G				LAMA5-AS1
LAMP3	IDI1				FAM204BP
RALGDS	IDI2				VDAC1P8
PRO2007	IER3				RP11-315O6.1
ANG	IF2				CTD-2357A8.2
C1orf27	IFIT4				RALGPS2
LY117	IFNA1				RP11-1029M24.1
G3BP	IFNA4				RP1-43E13.2
LOC56891	IFNAR1				S100A12
NDUFB10	IFRG28				SEMA3B
STAT2	IGF2AS				KRT18P61
VTI2	IGHM				RP11-815J21.4
SLC18A1	IGHMBP2				RP11-809N8.4
APOA5	IGKC				RP5-940J5.8
FLJ21213	IGSF8				FDXR
MATN1	IKKE				KATNBL1P5
MTRF1	IL11				CH17-437K3.1
RIL	IL11RA				GAS5-AS1
HSPA1L	IL17				ST13P19
COVA1	IL17F				NHS-AS1
HSPA2	IL18				LINC00535
PRDX4	IL1HY1				TAC1
CTGF	IL1R1				KRTAP5-1
PPT2	IL1RL1				CFTR
XRCC4	IL22				RPL15P21
GPR108	IL22RA2				HS6ST1P1
KIAA0683	IL24				CACNA1C-AS4
HNRPH3	IL2RG				C9orf171
C9	IL6				MDH1B
ISG15	ILF2				RP11-792A8.3
ICAP-1A	ILT10				EIF4BP1
CUL3	ILT7				RP11-116K4.1
MGEA6	ILVBL				SCARNA7
C14orf4	IMAGE145052				RP11-592H6.3
DDX3	IMAGE3455200				DEXI
MGC2776	IMP.1				CLEC3B
BM-009	IMPA2				AF064858.11
MGC4251	IMPDH2				GIMAP1-GIMAP5
PDHA1	INE2				RP11-435J9.2
RPC155	ING1.like				RP11-504P24.3
LUC7L	INPPL1				RNU6-39P
LUM	INSL3				ZNF428
MGC4309	INSL4				CCDC78
VRP	IPF1				RP11-291L22.8
FLJ22251	IPT				KCNE4
FLJ22551	IR1899308				PA2G4P4
NARS	IRAK1				RP11-91P24.1
POU4F2	IRF2				ATG101
FLJ12294	IRF3				HRAS
FLJ10254	IRF6				RP1-225E12.2
OVOL1	IRS1				MYL6B
GYS2	IRTA1				RP11-736K20.5
HLA-G	IRTA2				MTND4P32
HUNK	IRX4				ARSD-AS1
CGTHBA	ISLR				RP11-398K22.12
E2F2	ISYNA1				RN7SKP228
SH3GL2	ITGA6				AC093159.1
PSMD5	ITGAL				C1QL3
SYP	ITGB1BP2				NTMT1
FETUB	ITGB3BP				ADORA2A
KIAA0014	ITIH3				LINC00612
KIAA1194	ITM2B				PTTG4P
C11orf15	ITPA				C9orf142
CYP2D6	ITPK1				RP11-612J15.1
ASH1	ITPKB				TMEM11
BRDG1	ITPR1				RN7SKP154
HYA22	ITPR2				ZNF888
FKSG2	ITPR3				SLC4A1
FLJ20731	JAG1				AC009236.2
HSPC021	JAK1				NOG
SP4	JAZ				SCARNA13
HM13	JM1				U91328.21
PTPN2	JM5				AC083862.6
MGC2594	JMJ				RP11-523O18.7
IFNB1	JTB				CTC-250I14.1
SH3GL3	JTV1				RAB24
ZNF275	KCNA3				RP11-354P11.8
UQCRFS1	KCNAB3				RP11-390G14.1
RPS13	KCNE1L				AC006449.2
C20orf46	KCNG1				CTB-96E2.10
SULT2A1	KCNIP2				FTX_5
MGC14151	KCNJ16				HOXD8
STUB1	KCNJ5				RP11-433P17.1
PRO2013	KCNJ6				RNU1-148P
COX5A	KCNJ9				YBX1P8
FLJ10379	KCNK13				SIGLEC12
FLJ12355	KCNK3				A2M
KIAA1929	KCNK4				ABCB5
VIT1	KCNK7				CYP11A1
DKFZP586G1722	KCNN3				TRPV4
TIAL1	KCNN4				CUX2
HNOEL-iso	KCNQ1				SNORD67
GSTM3	KCNQ3				NELFE
PDI2	KCNS2				CDK5
OPHN1	KCNS3				UPK3B
DSTN	KEL				CDC34
ETAA16	KHK				RP11-1100L3.7
CAMP	KIAA0007				RP11-427L15.2
KIAA1751	KIAA0010				AC009264.1
SCA7	KIAA0014				CYP2E1
DKKL1-pending	KIAA0033				MTND6P8
SEC23B	KIAA0053				AC010980.2
NUCB2	KIAA0057				AC027612.3
C1S	KIAA0077				CATSPERD
KIAA1049	KIAA0084				TBXA2R
GPR9	KIAA0096				ADCK5
DFFB	KIAA0097				VWF
MGC14141	KIAA0102				RP11-172F4.2
UCP1	KIAA0103				LA16c-349E10.1
ETV3	KIAA0105				PTH2R
MVD	KIAA0106				LDHAP3
ZNF37A	KIAA0111				HMGN1P28
GCN1L1	KIAA0117				IL15
HAB1	KIAA0118				RP11-58H15.1
ALG6	KIAA0121				CTA-747E2.10
MGC3207	KIAA0123				AC010240.2
OLFM1	KIAA0132				RGPD6
TARDBP	KIAA0152				AC092881.1
KIAA1658	KIAA0155				KARSP1
GLE1L	KIAA0161				RP11-834C11.7
EMP2	KIAA0171				AL353662.2
PTTG1IP	KIAA0172				RP11-452J6.2
CLCA1	KIAA0173				APBB1
KIAA0102	KIAA0179				RP11-173C1.1
ROBO4	KIAA0186				AC009950.2
FLJ14906	KIAA0187				RP11-14I17.1
DDAH2	KIAA0193				AC010468.2
RBBP7	KIAA0202				CTD-2647E9.3
SLC4A9	KIAA0203				NBEAP3
RASGRF1	KIAA0212				NXF2B
KIAA1415	KIAA0215				SNORA36B
EWSR1	KIAA0227				CELF2-AS1
FLJ21404	KIAA0232				SCARF2
CCR1	KIAA0237				AC004988.1
RPL38	KIAA0239				FAM207A
JRKL	KIAA0244				DUSP8P5
GPLD1	KIAA0247				C16orf13
SNX14	KIAA0252				AC006547.8
HPGD	KIAA0257				INHBA
TIE	KIAA0265				CTD-2236F14.1
FLJ10525	KIAA0275				RP11-452I5.2
HAT	KIAA0277				AC016549.1
FLJ14904	KIAA0286				CACNB4
KCNK3	KIAA0298				TPPP3
GPX1	KIAA0300				RP11-799M12.2
MRPS34	KIAA0304				RP11-215P8.1
SBF1	KIAA0308				UBE2R2-AS1
ICA1	KIAA0318				NRN1
ZNF223	KIAA0319				RP11-603J24.21
MGAT5	KIAA0322				RP11-544A12.8
PRO1257	KIAA0330				RP11-644K8.1
SERPINB10	KIAA0332				SEMA5A
G6PD	KIAA0336				PLA2G12B
MRPL20	KIAA0341				ALDOC
ATP5E	KIAA0349				RP11-661A12.7
ABCB11	KIAA0350				CTD-2006C1.12
ARG1	KIAA0352				RP11-23N2.4
DKFZP434M154	KIAA0356				ADARB2-AS1
UFD1L	KIAA0378				RP11-796A5.3
ALOX15	KIAA0397				RP11-411G7.2
THBS3	KIAA0399				LSM7
XPOT	KIAA0404				ASS1P2
HLA-DQA1	KIAA0408				RP11-84D1.1
MGC3329	KIAA0409				RPS15AP9
RPL11	KIAA0419				RP11-277P12.20
COPB	KIAA0431				RP11-39M21.1
ADAMTS9	KIAA0433				AC009237.16
ANXA2P1	KIAA0455				MTND6P9
IQGAP2	KIAA0459				DUXAP10
SEMA4G	KIAA0472				ZNF655
SVIL	KIAA0494				C2orf81
LOC51235	KIAA0500				CD164L2
NPDC1	KIAA0514				KCNE1
AMPD3	KIAA0515				FLT1
ZFD25	KIAA0535				SNAPC2
MAAT1	KIAA0537				MMP11
STK35	KIAA0543				LRRC73
TBCA	KIAA0544				RP11-278J6.4
TCP1	KIAA0546				HNRNPCP2
NPAS1	KIAA0556				PKN1
CPB2	KIAA0562				AC004623.2
PRO1489	KIAA0564				AURKAIP1
RPL36AL	KIAA0585				RNU1-13P
RBM6	KIAA0586				CORIN
ARNTL	KIAA0599				KDM4A-AS1
HDLBP	KIAA0618				KRT8P50
BIRC7	KIAA0625				VDAC2P1
KIAA1596	KIAA0628				SCARNA22
PAK6	KIAA0632				SLC25A47
TRDV3	KIAA0635				RP11-420A6.2
SFTPA2	KIAA0638				RP11-328C8.4
LOC51639	KIAA0643				RP11-325L12.3
MGC5139	KIAA0648				ATP5HP4
DKFZP564D172	KIAA0652				RP4-592A1.2
LOC85415	KIAA0653				GADD45G
AF060862	KIAA0661				RP11-797D24.3
[truncated: 2,178 more rows]

## Sheet: LASSO
	variable	coe
1	(Intercept)	0.433359
2	CPB2	0.0241286
3	EPB42	-0.00732515
4	CRP	0.0753684
5	ENPP2	-0.169649
6	CD38	-0.0852488
7	RARRES1	0.0142149
8	HSPA2	-0.0187627
9	SFTPA2	0.000827919
10	HSPA6	-0.0529492
11	APOH	0.0431148
12	PSPH	-0.00219008
13	PTGDR	0.037348
14	CADPS	-0.170767
15	S100A12	-0.0358514
16	TBXA2R	0.0149673
17	WDR18	-0.028136
18	CD63	0.052474
19	PLEK	-0.0126452
