# Supplementary material for: Mechanisms of organotropism in breast cancer and predicting metastasis to distant organs using deep learning
Source: Discov Oncol. 2025 Jun 11;16:1056. doi: 10.1007/s12672-025-02905-5 (PMC12158884; doi:10.1007/s12672-025-02905-5)
Supplement: Supplementary file 9 — Supplementary material 9. [file 12672_2025_2905_MOESM9_ESM.xlsx]

## Sheet: Pri_Brain_DEG
gene	p_val	avg_log2FC	pct.1	pct.2	p_val_adj	threshold	Difference
MALAT1	0	21.8967	0.999	0	0	up	0.999
NEAT1	0	17.2689	0.91	0	0	up	0.91
ATP5E	0	-19.5975	0	0.86	0	down	-0.86
ATP5F1E	0	15.1974	0.752	0	0	up	0.752
RACK1	0	15.2569	0.736	0	0	up	0.736
JUND	0	5.56192	0.89	0.165	0	up	0.725
XIST	0	15.1595	0.712	0	0	up	0.712
HSPA1A	0	8.02817	0.725	0.02	0	up	0.705
ZFAS1	0	15.0307	0.699	0	0	up	0.699
ATP5L	0	-18.3891	0	0.689	0	down	-0.689
CD24	0	-4.46665	0.231	0.915	0	down	-0.684
SHFM1	0	-18.353	0	0.683	0	down	-0.683
FOSB	0	5.94729	0.764	0.083	0	up	0.681
TCEB2	0	-18.3784	0	0.678	0	down	-0.678
ATP5J2	0	-18.249	0	0.675	0	down	-0.675
FOS	0	4.36366	0.874	0.199	0	up	0.675
GNB2L1	0	-18.2339	0	0.669	0	down	-0.669
USMG5	0	-18.2534	0	0.656	0	down	-0.656
S100A1	0	-5.9266	0.048	0.68	0	down	-0.632
JUNB	0	4.04565	0.799	0.194	0	up	0.605
ATP5C1	0	-17.7592	0	0.596	0	down	-0.596
PPP1R15A	0	5.07896	0.705	0.109	0	up	0.596
SNHG5	0	14.4436	0.596	0	0	up	0.596
CRABP2	0	-4.68173	0.097	0.691	0	down	-0.594
C14orf2	0	-17.807	0	0.593	0	down	-0.593
UQCRFS1	0	-4.69539	0.183	0.763	0	down	-0.58
MIA	0	-5.77305	0.035	0.607	0	down	-0.572
JUN	0	3.68377	0.857	0.289	0	up	0.568
ALDOA	0	-5.27174	0.057	0.619	0	down	-0.562
ATP5G2	0	-17.5381	0	0.56	0	down	-0.56
HN1	0	-17.6391	0	0.559	0	down	-0.559
GAS5	0	14.0739	0.559	0	0	up	0.559
SPINT2	0	-3.964	0.154	0.709	0	down	-0.555
ARGLU1	0	3.78074	0.714	0.171	0	up	0.543
MT-ND4L	0	2.87793	0.787	0.252	0	up	0.535
ATP5G3	0	-17.2741	0	0.534	0	down	-0.534
HLA-A	0	2.38461	0.779	0.246	0	up	0.533
CRYAB	0	-3.56805	0.147	0.676	0	down	-0.529
SMS	0	-4.29346	0.152	0.665	0	down	-0.513
MT-ND5	0	2.32508	0.919	0.411	0	up	0.508
RSRP1	0	4.56062	0.582	0.076	0	up	0.506
DUSP1	0	3.44826	0.617	0.111	0	up	0.506
DNAJB1	0	4.174	0.654	0.148	0	up	0.506
ELOB	0	13.6694	0.506	0	0	up	0.506
KRT19	0	-2.65526	0.301	0.806	0	down	-0.505
SNHG8	0	13.9422	0.501	0	0	up	0.501
SNHG29	0	13.8156	0.501	0	0	up	0.501
FBL	0	-3.97588	0.208	0.704	0	down	-0.496
GADD45B	0	4.1827	0.638	0.149	0	up	0.489
DDX3X	0	3.25573	0.726	0.241	0	up	0.485
KRT7	0	-3.05246	0.198	0.682	0	down	-0.484
C8orf59	0	-17.0475	0	0.484	0	down	-0.484
ATP5MC2	0	13.5789	0.482	0	0	up	0.482
LINC01578	0	13.5879	0.482	0	0	up	0.482
ATP5MG	0	13.458	0.48	0	0	up	0.48
NGFRAP1	0	-17.0919	0	0.479	0	down	-0.479
SEPTIN7	0	13.585	0.479	0	0	up	0.479
CCNL1	0	3.07519	0.674	0.202	0	up	0.472
AL627171.2	0	14.2084	0.472	0	0	up	0.472
NOP53	0	13.4279	0.472	0	0	up	0.472
KLF2	0	4.81798	0.531	0.061	0	up	0.47
ATP5B	0	-16.8622	0	0.47	0	down	-0.47
SELENOW	0	13.6581	0.469	0	0	up	0.469
NME2	0	4.002	0.608	0.141	0	up	0.467
ATP5G1	0	-16.8715	0	0.463	0	down	-0.463
ATP5J	0	-16.798	0	0.463	0	down	-0.463
EPCAM	0	-3.78371	0.116	0.579	0	down	-0.463
C7orf73	0	-16.8437	0	0.462	0	down	-0.462
TCEB1	0	-16.872	0	0.46	0	down	-0.46
ATP5O	0	-16.775	0	0.46	0	down	-0.46
SNHG6	0	13.3863	0.459	0	0	up	0.459
HLA-B	0	2.05978	0.83	0.372	0	up	0.458
SEPW1	0	-16.8613	0	0.457	0	down	-0.457
C11orf31	0	-16.8079	0	0.455	0	down	-0.455
NFKBIA	0	3.49093	0.637	0.185	0	up	0.452
SCRG1	0	-7.28163	0.01	0.46	0	down	-0.45
ATP5H	0	-16.7433	0	0.449	0	down	-0.449
RNASEK	0	6.05402	0.475	0.027	0	up	0.448
PDCD5	0	-3.43982	0.277	0.723	0	down	-0.446
IER2	0	2.65313	0.756	0.311	0	up	0.445
EGR1	0	4.16432	0.547	0.103	0	up	0.444
IFITM2	0	3.60929	0.506	0.062	0	up	0.444
KLF6	0	2.44882	0.703	0.259	0	up	0.444
CRIP1	0	4.62907	0.56	0.117	0	up	0.443
C19orf43	0	-16.681	0	0.443	0	down	-0.443
ATP5ME	0	13.2904	0.443	0	0	up	0.443
TRIR	0	13.142	0.44	0	0	up	0.44
HLA-E	0	2.57006	0.675	0.238	0	up	0.437
CHI3L1	0	-4.83293	0.03	0.465	0	down	-0.435
SPARCL1	0	6.00457	0.474	0.039	0	up	0.435
IRF1	0	5.58401	0.462	0.027	0	up	0.435
AC020916.1	0	14.075	0.434	0	0	up	0.434
FABP7	0	-4.36191	0.065	0.498	0	down	-0.433
ZFP36	0	2.17525	0.711	0.282	0	up	0.429
CDKN2A	0	-4.96802	0.034	0.457	0	down	-0.423
ATP5D	0	-16.482	0	0.423	0	down	-0.423
ATF3	0	4.65009	0.498	0.076	0	up	0.422
IER3	0	4.6217	0.493	0.071	0	up	0.422
SRRM2	0	2.41837	0.709	0.287	0	up	0.422
MGST1	0	-3.2954	0.133	0.552	0	down	-0.419
SLC38A2	0	3.56426	0.527	0.109	0	up	0.418
UTRN	0	6.51651	0.43	0.012	0	up	0.418
IGFBP7	0	4.34213	0.575	0.161	0	up	0.414
SNRPE	0	-3.26681	0.268	0.679	0	down	-0.411
ETS1	0	6.21536	0.427	0.018	0	up	0.409
GLTSCR2	0	-16.4834	0	0.409	0	down	-0.409
BTG2	0	3.33104	0.537	0.129	0	up	0.408
ATP5F1D	0	12.9906	0.407	0	0	up	0.407
ATP5PF	0	13.0865	0.406	0	0	up	0.406
EIF5AL1	0	-6.54957	0.011	0.417	0	down	-0.406
TACSTD2	0	-2.06448	0.207	0.607	0	down	-0.4
GPNMB	0	-4.38775	0.051	0.451	0	down	-0.4
JMJD1C	0	3.96373	0.494	0.094	0	up	0.4
SYNE2	0	3.73529	0.5	0.1	0	up	0.4
TALDO1	0	-3.40258	0.183	0.583	0	down	-0.4
ATP5IF1	0	12.9944	0.399	0	0	up	0.399
LDHA	0	2.45542	0.484	0.085	0	up	0.399
MINOS1	0	-16.3749	0	0.398	0	down	-0.398
MCL1	0	2.52428	0.641	0.244	0	up	0.397
BRD2	0	3.40432	0.56	0.163	0	up	0.397
MYEOV2	0	-16.3793	0	0.396	0	down	-0.396
C14orf166	0	-16.2974	0	0.396	0	down	-0.396
CALB2	0	-7.02982	0.005	0.4	0	down	-0.395
SEM1	0	12.9397	0.395	0	0	up	0.395
SOCS3	0	5.50312	0.432	0.038	0	up	0.394
HNRNPU	0	2.16497	0.724	0.33	0	up	0.394
HSPH1	0	3.63941	0.526	0.133	0	up	0.393
IFI27	0	2.30206	0.484	0.093	0	up	0.391
PPDPF	0	-3.12168	0.401	0.792	0	down	-0.391
SELENOH	0	12.9243	0.39	0	0	up	0.39
HSPA1B	0	2.83619	0.584	0.194	0	up	0.39
SELENOK	0	13.021	0.388	0	0	up	0.388
IL6ST	0	5.37175	0.411	0.025	0	up	0.386
SFPQ	0	2.22162	0.63	0.245	0	up	0.385
BTG1	0	2.51214	0.759	0.374	0	up	0.385
PCSK1N	0	-6.05509	0.016	0.4	0	down	-0.384
IFI16	0	4.2227	0.42	0.037	0	up	0.383
SPP1	0	-6.87228	0.034	0.417	0	down	-0.383
CLK1	0	4.58078	0.443	0.062	0	up	0.381
SLC2A3	0	6.43386	0.392	0.011	0	up	0.381
DNAJA1	0	2.69526	0.688	0.308	0	up	0.38
ATP5I	0	-16.3778	0	0.379	0	down	-0.379
IER5	0	3.91325	0.443	0.066	0	up	0.377
COL4A1	0	6.23451	0.381	0.004	0	up	0.377
ATP6V0C	0	8.40626	0.378	0.001	0	up	0.377
ANKRD12	0	3.64726	0.487	0.112	0	up	0.375
NORAD	0	12.9151	0.374	0	0	up	0.374
TXNIP	0	3.4048	0.475	0.104	0	up	0.371
DDX17	0	2.40121	0.582	0.211	0	up	0.371
ATP5MD	0	12.8306	0.37	0	0	up	0.37
AHNAK	0	2.87147	0.557	0.19	0	up	0.367
ID3	0	6.44527	0.378	0.012	0	up	0.366
MACF1	0	3.68902	0.471	0.106	0	up	0.365
PRDX5	0	-2.83236	0.331	0.696	0	down	-0.365
SPARC	0	3.4899	0.383	0.019	0	up	0.364
FAM213A	0	-16.1813	0	0.364	0	down	-0.364
CEMIP2	0	13.2942	0.364	0	0	up	0.364
ANXA1	0	2.90834	0.468	0.105	0	up	0.363
SRSF5	0	2.01665	0.656	0.293	0	up	0.363
AKAP13	0	3.36399	0.493	0.13	0	up	0.363
COL4A2	0	6.83185	0.366	0.004	0	up	0.362
SNHG7	0	12.9022	0.362	0	0	up	0.362
FAM195B	0	-16.0497	0	0.361	0	down	-0.361
GOLGB1	0	3.04711	0.51	0.15	0	up	0.36
ADIRF	0	5.06143	0.4	0.042	0	up	0.358
ATP5F1	0	-15.9614	0	0.357	0	down	-0.357
CAPG	0	-3.4523	0.081	0.437	0	down	-0.356
TSPYL2	0	6.31913	0.379	0.023	0	up	0.356
LINC00493	0	-16.0505	0	0.356	0	down	-0.356
LINC-PINT	0	13.2691	0.356	0	0	up	0.356
MBNL1	0	3.78748	0.436	0.082	0	up	0.354
SRGN	0	2.8813	0.423	0.069	0	up	0.354
ATP5A1	0	-15.9179	0	0.354	0	down	-0.354
CRABP1	0	-5.07517	0.02	0.373	0	down	-0.353
MT-ATP8	0	4.63049	0.412	0.059	0	up	0.353
SDC1	0	-4.84967	0.035	0.387	0	down	-0.352
VAMP8	0	-2.66104	0.192	0.542	0	down	-0.35
PSMC4	0	-3.19376	0.173	0.523	0	down	-0.35
CEBPD	0	3.05264	0.478	0.128	0	up	0.35
ZG16B	0	-4.70197	0.054	0.402	0	down	-0.348
GNG11	0	9.50244	0.348	0	0	up	0.348
ACTR3B	0	-5.13502	0.023	0.371	0	down	-0.348
CHI3L2	0	-5.65657	0.018	0.365	0	down	-0.347
GLS	0	3.05097	0.448	0.101	0	up	0.347
TSC22D3	0	3.46666	0.483	0.136	0	up	0.347
DDX24	0	2.2519	0.574	0.228	0	up	0.346
MMP24-AS1	0	-15.8736	0	0.346	0	down	-0.346
C20orf24	0	-15.9713	0	0.346	0	down	-0.346
CKS1B	0	-3.61315	0.096	0.441	0	down	-0.345
ATP6V0E2	0	-4.76917	0.027	0.372	0	down	-0.345
CCN1	0	13.4473	0.345	0	0	up	0.345
APOA1BP	0	-15.9138	0	0.344	0	down	-0.344
CLDN3	0	-2.72054	0.113	0.456	0	down	-0.343
POP4	0	-4.08442	0.057	0.4	0	down	-0.343
TNFAIP3	0	7.49076	0.359	0.016	0	up	0.343
A2M	0	3.91104	0.377	0.037	0	up	0.34
IGFBP2	0	-3.17733	0.161	0.501	0	down	-0.34
ROPN1B	0	-5.43029	0.014	0.354	0	down	-0.34
CSTB	0	-2.76377	0.352	0.692	0	down	-0.34
TLE5	0	12.5698	0.339	0	0	up	0.339
AC090498.1	0	-15.768	0	0.338	0	down	-0.338
NUFIP2	0	3.09819	0.466	0.128	0	up	0.338
NSD3	0	12.8413	0.337	0	0	up	0.337
GSTP1	0	-2.47637	0.398	0.735	0	down	-0.337
MICOS10	0	12.5642	0.336	0	0	up	0.336
KLF4	0	4.77508	0.378	0.043	0	up	0.335
PNN	0	2.4488	0.519	0.184	0	up	0.335
FAM96B	0	-15.7254	0	0.335	0	down	-0.335
ATP5MPL	0	12.5941	0.335	0	0	up	0.335
TCF4	0	5.49151	0.352	0.018	0	up	0.334
PPP1R10	0	3.70448	0.437	0.104	0	up	0.333
ECH1	0	-3.01426	0.18	0.513	0	down	-0.333
PLD3	0	-3.44152	0.11	0.443	0	down	-0.333
SELENOM	0	12.9383	0.333	0	0	up	0.333
NR4A1	0	4.4503	0.39	0.058	0	up	0.332
ATP5MC3	0	12.5422	0.332	0	0	up	0.332
ATP5MF	0	12.5448	0.332	0	0	up	0.332
IDH2	0	-3.15038	0.107	0.437	0	down	-0.33
IGFBP4	0	4.03798	0.382	0.052	0	up	0.33
HEXIM1	0	4.6912	0.384	0.054	0	up	0.33
PERP	0	-2.78633	0.161	0.491	0	down	-0.33
S100B	0	-5.33477	0.017	0.347	0	down	-0.33
CHD2	0	3.69207	0.424	0.095	0	up	0.329
GABRP	0	-3.2367	0.055	0.383	0	down	-0.328
NDUFB9	0	-2.98988	0.249	0.577	0	down	-0.328
MDH1	0	-3.19848	0.13	0.454	0	down	-0.324
C6orf48	0	-15.6814	0	0.323	0	down	-0.323
DNPH1	0	-3.0736	0.12	0.443	0	down	-0.323
COPS9	0	12.4805	0.323	0	0	up	0.323
JPT1	0	12.7321	0.323	0	0	up	0.323
2024-09-07	0	-15.8261	0	0.322	0	down	-0.322
DDX39B	0	4.97479	0.349	0.027	0	up	0.322
STMN1	0	-2.39855	0.224	0.544	0	down	-0.32
C19orf70	0	-15.6996	0	0.32	0	down	-0.32
SERTAD1	0	3.68159	0.412	0.092	0	up	0.32
RBP1	0	-3.21852	0.095	0.414	0	down	-0.319
SNRPG	0	-2.65256	0.326	0.644	0	down	-0.318
PLK2	0	3.4404	0.396	0.079	0	up	0.317
HNRNPAB	0	2.44261	0.511	0.195	0	up	0.316
SOD2	0	3.12799	0.452	0.136	0	up	0.316
CLDN7	0	-2.7909	0.111	0.427	0	down	-0.316
CAVIN1	0	12.8833	0.316	0	0	up	0.316
BDP1	0	4.02849	0.384	0.069	0	up	0.315
C16orf13	0	-15.5846	0	0.315	0	down	-0.315
C17orf89	0	-15.6183	0	0.315	0	down	-0.315
TIMP1	0	2.76613	0.411	0.096	0	up	0.315
S100A11	0	-2.72904	0.652	0.966	0	down	-0.314
SDHC	0	-3.12703	0.11	0.423	0	down	-0.313
PFN2	0	-4.33721	0.036	0.348	0	down	-0.312
SELT	0	-15.488	0	0.312	0	down	-0.312
PHGDH	0	-4.43125	0.032	0.344	0	down	-0.312
STK17A	0	5.59504	0.33	0.019	0	up	0.311
CDKN1A	0	4.71516	0.346	0.035	0	up	0.311
CYTOR	0	13.0007	0.31	0	0	up	0.31
RESF1	0	13.177	0.31	0	0	up	0.31
ARPC1A	0	-2.84556	0.168	0.478	0	down	-0.31
WBSCR22	0	-15.6681	0	0.309	0	down	-0.309
SELM	0	-15.8875	0	0.309	0	down	-0.309
HSPG2	0	5.39493	0.342	0.034	0	up	0.308
TLE4	0	5.90937	0.322	0.014	0	up	0.308
2024-09-15	0	-15.4354	0	0.307	0	down	-0.307
EFEMP1	0	-4.76482	0.022	0.329	0	down	-0.307
IGKC	0	16.6145	0.307	0	0	up	0.307
STAT3	0	2.34019	0.495	0.189	0	up	0.306
MGST3	0	-2.29618	0.337	0.642	0	down	-0.305
NDRG2	0	-2.66687	0.113	0.418	0	down	-0.305
SPAG9	0	3.2836	0.428	0.123	0	up	0.305
RTFDC1	0	-15.4139	0	0.305	0	down	-0.305
MDH2	0	-2.80661	0.176	0.48	0	down	-0.304
STRA13	0	-15.655	0	0.304	0	down	-0.304
ATP5PD	0	12.3026	0.304	0	0	up	0.304
RAB25	0	-3.69641	0.059	0.362	0	down	-0.303
BHLHE40	0	3.84096	0.36	0.057	0	up	0.303
ROPN1	0	-5.40835	0.015	0.318	0	down	-0.303
HLA-DRB1	0	2.99406	0.347	0.044	0	up	0.303
FKBP2	0	-4.08329	0.045	0.348	0	down	-0.303
ADAMTS1	0	6.37494	0.317	0.014	0	up	0.303
NNMT	0	7.57825	0.304	0.002	0	up	0.302
ID1	0	6.08747	0.313	0.011	0	up	0.302
SEPTIN2	0	12.3389	0.302	0	0	up	0.302
ATPIF1	0	-15.607	0	0.301	0	down	-0.301
TIPARP	0	5.13647	0.323	0.022	0	up	0.301
SMCHD1	0	4.30981	0.35	0.05	0	up	0.3
ERGIC3	0	-2.94595	0.165	0.464	0	down	-0.299
S100A9	0	-2.65149	0.14	0.439	0	down	-0.299
NKTR	0	2.67107	0.439	0.14	0	up	0.299
NFKBIZ	0	4.07518	0.351	0.052	0	up	0.299
RGCC	0	3.37248	0.369	0.07	0	up	0.299
KMT2A	0	3.42531	0.4	0.102	0	up	0.298
RSRC2	0	2.05186	0.526	0.228	0	up	0.298
PRPF4B	0	2.18125	0.489	0.191	0	up	0.298
JAK1	0	2.77337	0.431	0.134	0	up	0.297
ZFAND5	0	2.24532	0.495	0.198	0	up	0.297
SLPI	0	-3.24156	0.066	0.363	0	down	-0.297
MGP	0	-2.68007	0.703	0.998	0	down	-0.295
FOXP1	0	3.59547	0.365	0.07	0	up	0.295
TOMM6	0	12.2445	0.295	0	0	up	0.295
SELENOS	0	12.3149	0.295	0	0	up	0.295
NME1	0	-2.61611	0.195	0.489	0	down	-0.294
SNHG12	0	12.9631	0.294	0	0	up	0.294
KCNQ1OT1	0	13.4282	0.294	0	0	up	0.294
REX1BD	0	12.2682	0.294	0	0	up	0.294
PPP1R1B	0	-2.24542	0.121	0.414	0	down	-0.293
ELOC	0	12.2863	0.293	0	0	up	0.293
NR3C1	0	5.93201	0.306	0.014	0	up	0.292
KDELR2	0	-2.70119	0.188	0.48	0	down	-0.292
RNF213	0	3.03456	0.446	0.155	0	up	0.291
MAFF	0	4.08211	0.34	0.049	0	up	0.291
TUBB	0	-2.45005	0.322	0.613	0	down	-0.291
2024-09-02	0	-15.3798	0	0.29	0	down	-0.29
CITED4	0	-2.43903	0.152	0.441	0	down	-0.289
C19orf24	0	-15.2325	0	0.289	0	down	-0.289
MRPL14	0	-2.74254	0.162	0.45	0	down	-0.288
IQGAP1	0	2.63876	0.427	0.139	0	up	0.288
IL32	0	4.90676	0.304	0.016	0	up	0.288
TUT4	0	12.6425	0.288	0	0	up	0.288
OGA	0	12.5105	0.288	0	0	up	0.288
ATP5F1B	0	12.1944	0.288	0	0	up	0.288
BOD1L1	0	3.38272	0.374	0.087	0	up	0.287
MAGEA4	0	-15.5342	0	0.287	0	down	-0.287
PRDX4	0	-2.92223	0.17	0.456	0	down	-0.286
MUCL1	0	8.32213	0.29	0.004	0	up	0.286
RBIS	0	12.1942	0.286	0	0	up	0.286
RTRAF	0	12.1139	0.286	0	0	up	0.286
CYC1	0	-2.79319	0.144	0.429	0	down	-0.285
TPD52	0	-2.49262	0.111	0.395	0	down	-0.284
NDUFA4	0	-2.20608	0.465	0.749	0	down	-0.284
C7orf55	0	-15.4041	0	0.283	0	down	-0.283
C11orf96	0	9.63958	0.284	0.001	0	up	0.283
TGFBR2	0	5.55361	0.309	0.027	0	up	0.282
SPTAN1	0	3.1096	0.358	0.076	0	up	0.282
MRPS12	0	-2.89276	0.135	0.417	0	down	-0.282
SPRY1	0	5.16862	0.324	0.043	0	up	0.281
CAST	0	2.26795	0.458	0.179	0	up	0.279
IER5L	0	3.80052	0.378	0.099	0	up	0.279
ARID5B	0	2.85112	0.444	0.165	0	up	0.279
UBE2V1	0	3.69626	0.332	0.053	0	up	0.279
CHD1	0	3.41589	0.339	0.061	0	up	0.278
ABRACL	0	-2.47329	0.158	0.436	0	down	-0.278
RNF19A	0	3.92414	0.352	0.074	0	up	0.278
POLR2A	0	3.58131	0.354	0.076	0	up	0.278
RPL39L	0	-4.19826	0.033	0.31	0	down	-0.277
LY6E	0	-2.22838	0.308	0.585	0	down	-0.277
COX7A2L	0	-2.58239	0.222	0.498	0	down	-0.276
LRRFIP1	0	2.20633	0.459	0.183	0	up	0.276
COX8A	0	-2.33184	0.36	0.635	0	down	-0.275
CDK2AP1	0	-2.70938	0.163	0.437	0	down	-0.274
EI24	0	-2.99923	0.107	0.38	0	down	-0.273
CLEC2B	0	5.94278	0.283	0.01	0	up	0.273
UBE2C	0	-5.54825	0.015	0.288	0	down	-0.273
AHR	0	4.44198	0.31	0.038	0	up	0.272
ANKRD11	0	2.58985	0.452	0.18	0	up	0.272
NR4A2	0	6.46794	0.291	0.019	0	up	0.272
S100A8	0	-3.32785	0.07	0.34	0	down	-0.27
HSD17B10	0	-2.80866	0.126	0.396	0	down	-0.27
TMEM147	0	-2.6467	0.165	0.435	0	down	-0.27
PECAM1	0	6.79909	0.282	0.012	0	up	0.27
PDIA6	0	-2.53438	0.264	0.533	0	down	-0.269
PMAIP1	0	5.03854	0.298	0.029	0	up	0.269
LAPTM4B	0	-3.03466	0.115	0.383	0	down	-0.268
DSCR8	0	-10.2014	0.001	0.269	0	down	-0.268
CAVIN3	0	12.7031	0.266	0	0	up	0.266
SELK	0	-15.1054	0	0.264	0	down	-0.264
SFT2D1	0	-2.83662	0.109	0.373	0	down	-0.264
VIMP	0	-15.3947	0	0.264	0	down	-0.264
LDHB	0	-2.23855	0.274	0.536	0	down	-0.262
ATP5F1C	0	11.9559	0.262	0	0	up	0.262
ATP5PO	0	11.9584	0.262	0	0	up	0.262
NENF	0	-2.57222	0.209	0.47	0	down	-0.261
PGK1	0	-2.31438	0.253	0.514	0	down	-0.261
EIF5A	0	-2.3101	0.317	0.578	0	down	-0.261
C1orf43	0	-2.57233	0.157	0.417	0	down	-0.26
TSTD1	0	-2.00945	0.166	0.426	0	down	-0.26
DYNLT1	0	-2.22167	0.247	0.507	0	down	-0.26
AFDN	0	12.3762	0.26	0	0	up	0.26
SLC25A39	0	-2.63202	0.103	0.361	0	down	-0.258
GPX1	0	-16.6931	0	0.255	0	down	-0.255
NDUFB4	0	-2.15945	0.36	0.615	0	down	-0.255
2024-09-09	0	-15.0607	0	0.255	0	down	-0.255
ELF5	0	-2.26066	0.05	0.304	0	down	-0.254
TMEM258	0	-2.28209	0.338	0.592	0	down	-0.254
COX7A2	0	-2.19941	0.409	0.661	0	down	-0.252
PSMD8	0	-2.15636	0.302	0.554	0	down	-0.252
TMEM261	0	-15.1246	0	0.251	0	down	-0.251
PLPP2	0	-3.03172	0.079	0.33	0	down	-0.251
PUF60	0	-2.44907	0.172	0.422	0	down	-0.25
EXOSC4	0	-3.21596	0.065	0.315	0	down	-0.25
NME4	0	-2.52048	0.144	0.393	0	down	-0.249
PFDN4	0	-2.52219	0.147	0.396	0	down	-0.249
ANAPC11	0	-2.27237	0.25	0.499	0	down	-0.249
GPI	0	-2.4583	0.123	0.372	0	down	-0.249
PRDX3	0	-2.6498	0.116	0.364	0	down	-0.248
LSM4	0	-2.47189	0.146	0.393	0	down	-0.247
IFI6	0	-2.26849	0.267	0.514	0	down	-0.247
C19orf60	0	-14.9405	0	0.246	0	down	-0.246
UQCR10	0	-2.0778	0.326	0.572	0	down	-0.246
MRPL23	0	-2.91126	0.072	0.317	0	down	-0.245
RPN2	0	-2.5924	0.183	0.428	0	down	-0.245
ACP1	0	-2.36211	0.171	0.416	0	down	-0.245
APH1A	0	-2.61274	0.121	0.365	0	down	-0.244
MRPL24	0	-3.0617	0.076	0.32	0	down	-0.244
TMED3	0	-2.95871	0.089	0.332	0	down	-0.243
PEBP1	0	-2.01647	0.349	0.592	0	down	-0.243
GBAS	0	-14.8574	0	0.242	0	down	-0.242
SLIRP	0	-2.24438	0.245	0.487	0	down	-0.242
TXNDC17	0	-2.09289	0.26	0.502	0	down	-0.242
PSAP	0	-2.21723	0.332	0.574	0	down	-0.242
PHB	0	-2.20094	0.201	0.442	0	down	-0.241
UQCRH	0	-2.11427	0.423	0.663	0	down	-0.24
MSRB2	0	-2.52473	0.13	0.37	0	down	-0.24
NPC2	0	-2.06523	0.264	0.503	0	down	-0.239
MRPS14	0	-2.95091	0.071	0.308	0	down	-0.237
MRPL13	0	-2.60328	0.113	0.35	0	down	-0.237
COA3	0	-2.67742	0.112	0.349	0	down	-0.237
RPS17	0	-2.43664	0.694	0.93	0	down	-0.236
GPAA1	0	-2.58651	0.1	0.336	0	down	-0.236
POLR2I	0	-2.25733	0.219	0.455	0	down	-0.236
RGS10	0	-2.08574	0.143	0.378	0	down	-0.235
C1QBP	0	-2.19844	0.225	0.46	0	down	-0.235
URI1	0	-2.23805	0.204	0.439	0	down	-0.235
TMEM14B	0	-2.27964	0.19	0.425	0	down	-0.235
PFN1	0	-2.04596	0.553	0.788	0	down	-0.235
ATP6V1F	0	-2.1274	0.264	0.498	0	down	-0.234
NUDT5	0	-2.54368	0.104	0.337	0	down	-0.233
SSR2	0	-2.15847	0.319	0.551	0	down	-0.232
ILF2	0	-2.1598	0.226	0.458	0	down	-0.232
TBCB	0	-2.10744	0.207	0.439	0	down	-0.232
RSU1	0	-2.51189	0.119	0.351	0	down	-0.232
S100A6	0	-2.2652	0.725	0.956	0	down	-0.231
GGH	0	-5.03607	0.018	0.247	0	down	-0.229
LAGE3	0	-2.4199	0.123	0.352	0	down	-0.229
CDC123	0	-2.47955	0.116	0.345	0	down	-0.229
TPD52L1	0	-2.23368	0.11	0.338	0	down	-0.228
AES	0	-14.8398	0	0.228	0	down	-0.228
AP1S1	0	-2.82034	0.08	0.308	0	down	-0.228
PTRHD1	0	-2.38301	0.113	0.34	0	down	-0.227
RAB1A	0	-2.11413	0.213	0.44	0	down	-0.227
TMEM106C	0	-3.31933	0.042	0.269	0	down	-0.227
DAP3	0	-2.19653	0.127	0.354	0	down	-0.227
H1F0	0	-2.17558	0.134	0.361	0	down	-0.227
SRP9	0	-2.05242	0.238	0.464	0	down	-0.226
NCBP2-AS2	0	-14.6295	0	0.226	0	down	-0.226
HMGA1	0	-2.02462	0.122	0.348	0	down	-0.226
FAM127B	0	-14.5618	0	0.224	0	down	-0.224
TMEM9	0	-3.02647	0.062	0.286	0	down	-0.224
MAGEF1	0	-3.10402	0.064	0.288	0	down	-0.224
RPL7	0	-2.43286	0.732	0.956	0	down	-0.224
MT-ATP6	0	2.33218	0.992	0.768	0	up	0.224
DMKN	0	-3.2471	0.05	0.272	0	down	-0.222
MRPL55	0	-2.24725	0.141	0.363	0	down	-0.222
GLIPR2	0	-2.71823	0.057	0.277	0	down	-0.22
QPRT	0	-3.92546	0.023	0.243	0	down	-0.22
NUDT19	0	-4.07287	0.026	0.246	0	down	-0.22
UFD1L	0	-14.7633	0	0.22	0	down	-0.22
TIMM50	0	-2.94495	0.062	0.281	0	down	-0.219
LSR	0	-2.60647	0.096	0.315	0	down	-0.219
C14orf1	0	-14.7516	0	0.218	0	down	-0.218
TIMM17B	0	-2.41044	0.081	0.299	0	down	-0.218
TAX1BP3	0	-2.36285	0.119	0.336	0	down	-0.217
SIX3	0	-7.82054	0.001	0.218	0	down	-0.217
BARX2	0	-3.87807	0.023	0.24	0	down	-0.217
HMGB3	0	-2.9179	0.062	0.278	0	down	-0.216
TMEM256	0	-2.18625	0.153	0.369	0	down	-0.216
OST4	0	-2.03418	0.483	0.699	0	down	-0.216
COPZ1	0	-2.25616	0.122	0.337	0	down	-0.215
SH3YL1	0	-2.1264	0.109	0.322	0	down	-0.213
ST14	0	-3.56083	0.032	0.245	0	down	-0.213
MDFI	0	-3.47845	0.035	0.246	0	down	-0.211
FAM127A	0	-14.4384	0	0.211	0	down	-0.211
BPI	0	-10.3647	0	0.211	0	down	-0.211
FAM96A	0	-14.4091	0	0.209	0	down	-0.209
SNAPIN	0	-2.62583	0.06	0.268	0	down	-0.208
C19orf12	0	-3.03836	0.043	0.251	0	down	-0.208
PAFAH1B3	0	-2.16531	0.103	0.308	0	down	-0.205
APOPT1	0	-14.4025	0	0.205	0	down	-0.205
SQRDL	0	-14.7471	0	0.205	0	down	-0.205
POP7	0	-2.29372	0.097	0.299	0	down	-0.202
GAPDH	0	-2.14407	0.699	0.9	0	down	-0.201
C11orf73	0	-14.5889	0	0.201	0	down	-0.201
PMVK	0	-2.19625	0.097	0.298	0	down	-0.201
HDDC2	0	-2.43623	0.088	0.289	0	down	-0.201
PYCR1	0	-3.39026	0.03	0.23	0	down	-0.2
RPL27	0	-2.00315	0.727	0.926	0	down	-0.199
MRPS18A	0	-2.79661	0.056	0.255	0	down	-0.199
RNF187	0	-2.25898	0.104	0.302	0	down	-0.198
GRINA	0	-2.24642	0.098	0.296	0	down	-0.198
CALM2	0	-2.1166	0.686	0.884	0	down	-0.198
HIBADH	0	-2.65931	0.044	0.241	0	down	-0.197
ASNA1	0	-14.3045	0	0.197	0	down	-0.197
NCCRP1	0	-7.1322	0.003	0.2	0	down	-0.197
PVRL4	0	-14.8637	0	0.195	0	down	-0.195
KLHDC3	0	-2.68048	0.054	0.249	0	down	-0.195
TMEM14A	0	-2.74678	0.07	0.265	0	down	-0.195
FAM45A	0	-14.1164	0	0.195	0	down	-0.195
ARMC10	0	-2.33437	0.08	0.274	0	down	-0.194
SSSCA1	0	-14.5453	0	0.194	0	down	-0.194
SPG21	0	-2.04597	0.094	0.287	0	down	-0.193
TROVE2	0	-14.288	0	0.192	0	down	-0.192
GTSF1	0	-6.96368	0.001	0.193	0	down	-0.192
C1orf198	0	-2.86399	0.051	0.242	0	down	-0.191
IRX3	0	-2.07981	0.091	0.282	0	down	-0.191
PTPRF	0	-2.55659	0.07	0.26	0	down	-0.19
UBE2T	0	-4.17426	0.018	0.208	0	down	-0.19
TFAP2C	0	-2.55934	0.049	0.239	0	down	-0.19
MEST	0	-3.52445	0.024	0.212	0	down	-0.188
MTCH2	0	-2.33506	0.077	0.264	0	down	-0.187
SELENBP1	0	-2.59345	0.068	0.254	0	down	-0.186
C9orf142	0	-14.3733	0	0.186	0	down	-0.186
PRSS8	0	-2.85417	0.047	0.233	0	down	-0.186
CTNNBIP1	0	-2.35567	0.073	0.258	0	down	-0.185
LINC00116	0	-14.2652	0	0.185	0	down	-0.185
LRP3	0	-5.60439	0.006	0.19	0	down	-0.184
MORN2	0	-2.67683	0.06	0.243	0	down	-0.183
MLLT4	0	-14.5445	0	0.183	0	down	-0.183
EBP	0	-2.57247	0.071	0.254	0	down	-0.183
PPP1R14C	0	-5.39418	0.007	0.189	0	down	-0.182
TBC1D7	0	-2.77912	0.039	0.22	0	down	-0.181
CHMP4C	0	-3.29992	0.034	0.215	0	down	-0.181
CAPS	0	-2.85008	0.04	0.221	0	down	-0.181
FAM104B	0	-2.69466	0.047	0.227	0	down	-0.18
CECR5	0	-14.3996	0	0.18	0	down	-0.18
AIF1L	0	-2.81082	0.051	0.23	0	down	-0.179
SPINT1	0	-2.46735	0.064	0.243	0	down	-0.179
MRPL53	0	-3.75513	0.018	0.196	0	down	-0.178
SYNGR1	0	-2.60554	0.045	0.223	0	down	-0.178
MFSD3	0	-3.91804	0.019	0.196	0	down	-0.177
WHSC1L1	0	-13.9907	0	0.177	0	down	-0.177
GPM6B	0	-3.22446	0.043	0.219	0	down	-0.176
SERPINE2	0	-2.83041	0.047	0.222	0	down	-0.175
FAM173A	0	-14.0822	0	0.175	0	down	-0.175
FAHD2A	0	-2.6167	0.047	0.221	0	down	-0.174
POLDIP2	0	-2.25188	0.067	0.241	0	down	-0.174
PIGC	0	-2.32511	0.051	0.224	0	down	-0.173
PKP3	0	-3.18471	0.03	0.203	0	down	-0.173
MAGED1	0	-2.52524	0.071	0.244	0	down	-0.173
DHCR7	0	-3.85488	0.021	0.193	0	down	-0.172
ERI3	0	-2.42374	0.059	0.23	0	down	-0.171
PODXL2	0	-3.60806	0.024	0.195	0	down	-0.171
VGLL1	0	-7.02579	0.002	0.173	0	down	-0.171
TTYH1	0	-4.07827	0.015	0.186	0	down	-0.171
MOSPD3	0	-2.97597	0.029	0.199	0	down	-0.17
RAC3	0	-3.27253	0.024	0.193	0	down	-0.169
PAK4	0	-2.58876	0.045	0.213	0	down	-0.168
NPM3	0	-2.9002	0.036	0.203	0	down	-0.167
PLEKHB1	0	-5.04115	0.007	0.174	0	down	-0.167
MRPL37	0	-2.61253	0.054	0.22	0	down	-0.166
EFNA4	0	-3.48519	0.024	0.19	0	down	-0.166
FAM103A1	0	-13.874	0	0.165	0	down	-0.165
FAM195A	0	-13.8876	0	0.165	0	down	-0.165
SCD	0	-3.16995	0.032	0.196	0	down	-0.164
ALG3	0	-2.57023	0.05	0.214	0	down	-0.164
AP1M2	0	-3.28164	0.03	0.193	0	down	-0.163
EPHB3	0	-2.80892	0.031	0.192	0	down	-0.161
ESRP1	0	-2.56228	0.033	0.194	0	down	-0.161
CENPW	0	-3.63631	0.028	0.188	0	down	-0.16
CERS4	0	-2.70854	0.039	0.199	0	down	-0.16
S100P	0	-2.39034	0.043	0.2	0	down	-0.157
RPS16	0	-2.33808	0.835	0.99	0	down	-0.155
C17orf62	0	-13.8095	0	0.155	0	down	-0.155
LAD1	0	-3.12497	0.02	0.174	0	down	-0.154
HN1L	0	-14.1166	0	0.154	0	down	-0.154
APOC1	0	-3.45877	0.053	0.207	0	down	-0.154
C2orf82	0	-14.7524	0	0.153	0	down	-0.153
C6orf1	0	-13.9027	0	0.152	0	down	-0.152
SYT8	0	-3.86762	0.011	0.163	0	down	-0.152
C21orf59	0	-13.9804	0	0.152	0	down	-0.152
MESDC2	0	-14.0691	0	0.151	0	down	-0.151
EFNA3	0	-3.53734	0.014	0.164	0	down	-0.15
SYNE4	0	-3.21231	0.026	0.176	0	down	-0.15
TF	0	-5.57726	0.009	0.158	0	down	-0.149
IMPA2	0	-3.29055	0.024	0.173	0	down	-0.149
PTP4A1	0	-6.4365	0.001	0.149	0	down	-0.148
PRKCDBP	0	-14.4797	0	0.148	0	down	-0.148
NUPR2	0	-4.04636	0.013	0.16	0	down	-0.147
MAGEA9B	0	-13.9446	0	0.147	0	down	-0.147
THEM6	0	-2.59885	0.039	0.186	0	down	-0.147
ICT1	0	-13.7543	0	0.147	0	down	-0.147
MUM1	0	-13.6717	0	0.147	0	down	-0.147
FAM84A	0	-14.0788	0	0.146	0	down	-0.146
PGM1	0	-2.64612	0.034	0.179	0	down	-0.145
MBOAT2	0	-2.66808	0.033	0.178	0	down	-0.145
MARVELD1	0	-2.83561	0.032	0.177	0	down	-0.145
SLURP1	0	-6.85528	0.001	0.145	0	down	-0.144
MRPL48	0	-2.48088	0.042	0.186	0	down	-0.144
FBXO18	0	-13.5259	0	0.144	0	down	-0.144
KIAA0101	0	-15.0988	0	0.144	0	down	-0.144
CCNE1	0	-4.2874	0.011	0.155	0	down	-0.144
OPN3	0	-2.96276	0.025	0.168	0	down	-0.143
C1orf123	0	-13.6421	0	0.143	0	down	-0.143
MAEL	0	-11.0712	0	0.143	0	down	-0.143
ECE2	0	-14.1265	0	0.143	0	down	-0.143
FAM60A	0	-13.4916	0	0.143	0	down	-0.143
PTPRS	0	-4.25603	0.01	0.153	0	down	-0.143
PITX1	0	-3.03726	0.019	0.161	0	down	-0.142
ACOT8	0	-2.62724	0.027	0.169	0	down	-0.142
JMJD4	0	-2.69535	0.03	0.172	0	down	-0.142
SOX11	0	-2.0714	0.029	0.17	0	down	-0.141
2024-09-11	0	-13.9167	0	0.14	0	down	-0.14
GNG4	0	-4.6182	0.005	0.144	0	down	-0.139
B3GNT7	0	-4.91796	0.005	0.144	0	down	-0.139
RRAGD	0	-3.73343	0.012	0.151	0	down	-0.139
TMEM139	0	-4.28778	0.008	0.147	0	down	-0.139
DGAT2	0	-5.78771	0.003	0.142	0	down	-0.139
RFWD2	0	-13.5768	0	0.138	0	down	-0.138
FADS2	0	-3.60768	0.017	0.155	0	down	-0.138
METTL13	0	-13.8729	0	0.137	0	down	-0.137
LINC01420	0	-13.7635	0	0.137	0	down	-0.137
HRSP12	0	-13.6681	0	0.137	0	down	-0.137
MEX3A	0	-2.84065	0.031	0.167	0	down	-0.136
APOO	0	-2.71364	0.026	0.161	0	down	-0.135
FAM127C	0	-13.5978	0	0.135	0	down	-0.135
LYRM5	0	-13.457	0	0.135	0	down	-0.135
GPT2	0	-3.23954	0.016	0.151	0	down	-0.135
TMEM98	0	-3.09086	0.03	0.165	0	down	-0.135
TSSC1	0	-13.6368	0	0.134	0	down	-0.134
PIR	0	-3.14994	0.029	0.162	0	down	-0.133
PRSS33	0	-13.8125	0	0.132	0	down	-0.132
ANKRD27	0	-2.58664	0.026	0.158	0	down	-0.132
SOX10	0	-3.11483	0.016	0.148	0	down	-0.132
ANKRD35	0	-4.07526	0.014	0.146	0	down	-0.132
KANK4	0	-5.0411	0.005	0.136	0	down	-0.131
STAP2	0	-2.771	0.032	0.163	0	down	-0.131
FAM58A	0	-13.399	0	0.129	0	down	-0.129
CCDC53	0	-13.4729	0	0.129	0	down	-0.129
ZC3H11A	0	-3.00169	0.018	0.146	0	down	-0.128
CYB5R2	0	-4.17086	0.009	0.137	0	down	-0.128
FAM134A	0	-13.3489	0	0.127	0	down	-0.127
HBB	0	-5.57278	0.011	0.138	0	down	-0.127
RAB7B	0	-5.06836	0.005	0.131	0	down	-0.126
BCL11A	0	-2.25045	0.022	0.148	0	down	-0.126
ADCK4	0	-13.5706	0	0.126	0	down	-0.126
NUPL2	0	-13.5803	0	0.125	0	down	-0.125
H2AFY2	0	-3.25605	0.019	0.144	0	down	-0.125
FAM50B	0	-3.11167	0.023	0.146	0	down	-0.123
C6orf203	0	-13.722	0	0.122	0	down	-0.122
SERTAD4	0	-3.46483	0.015	0.136	0	down	-0.121
PCCB	0	-2.97414	0.025	0.146	0	down	-0.121
CRB3	0	-2.84877	0.026	0.147	0	down	-0.121
UPK3BL	0	-13.3697	0	0.12	0	down	-0.12
CDCA7L	0	-2.7602	0.02	0.139	0	down	-0.119
C3orf17	0	-13.4556	0	0.119	0	down	-0.119
FAM208B	0	-13.4395	0	0.118	0	down	-0.118
ST20	0	-13.4364	0	0.118	0	down	-0.118
TOMM70A	0	-13.2104	0	0.117	0	down	-0.117
C7orf49	0	-13.2916	0	0.117	0	down	-0.117
MGEA5	0	-13.4351	0	0.117	0	down	-0.117
FBXO17	0	-3.14359	0.02	0.137	0	down	-0.117
CLPSL1	0	-5.45801	0.004	0.121	0	down	-0.117
SCNN1B	0	-5.51843	0.005	0.122	0	down	-0.117
PQLC3	0	-13.2981	0	0.116	0	down	-0.116
TRIM29	0	-2.37697	0.02	0.136	0	down	-0.116
WRB	0	-13.3413	0	0.116	0	down	-0.116
PRSS27	0	-3.3404	0.008	0.123	0	down	-0.115
BBOX1	0	-3.94298	0.011	0.125	0	down	-0.114
ECHDC3	0	-3.15899	0.018	0.132	0	down	-0.114
WBSCR16	0	-13.3498	0	0.113	0	down	-0.113
FDX1L	0	-13.1795	0	0.113	0	down	-0.113
RNASEH2A	0	-3.64592	0.011	0.124	0	down	-0.113
CYR61	0	-13.8522	0	0.112	0	down	-0.112
CT83	0	-5.53194	0.002	0.114	0	down	-0.112
PPP2R4	0	-13.1909	0	0.111	0	down	-0.111
RGMA	0	-3.04719	0.016	0.127	0	down	-0.111
CCDC64B	0	-13.1874	0	0.111	0	down	-0.111
BIRC5	0	-3.82579	0.013	0.124	0	down	-0.111
CTB-50L17.10	0	-13.1698	0	0.111	0	down	-0.111
INADL	0	-13.3331	0	0.11	0	down	-0.11
FTSJ2	0	-13.1538	0	0.11	0	down	-0.11
TMEM97	0	-3.39707	0.019	0.129	0	down	-0.11
BRE	0	-13.4013	0	0.109	0	down	-0.109
FTH1	0	-2.08152	0.888	0.997	0	down	-0.109
TK1	0	-3.15073	0.017	0.125	0	down	-0.108
TMEM206	0	-13.303	0	0.107	0	down	-0.107
UTP11L	0	-13.4286	0	0.106	0	down	-0.106
GAL	0	-5.08012	0.006	0.112	0	down	-0.106
CLEC2L	0	-9.08654	0	0.105	0	down	-0.105
FTL	0	-2.03185	0.793	0.898	0	down	-0.105
C10orf35	0	-13.0782	0	0.104	0	down	-0.104
RP11-345J4.5	0	-13.1985	0	0.104	0	down	-0.104
KIAA0907	0	-12.906	0	0.101	0	down	-0.101
PQLC2L	0	-12.8615	0	0.1	0	down	-0.1
WDR72	0	-7.41623	0	0.1	0	down	-0.1
PVRL2	0	-13.2138	0	0.1	0	down	-0.1
HRASLS	0	-12.9208	0	0.099	0	down	-0.099
C4orf27	0	-13.3751	0	0.099	0	down	-0.099
C11orf57	0	-12.5782	0	0.099	0	down	-0.099
FAAP24	0	-3.44968	0.008	0.107	0	down	-0.099
ATP5SL	0	-12.8919	0	0.099	0	down	-0.099
RQCD1	0	-12.9484	0	0.098	0	down	-0.098
FAM71D	0	-5.87104	0.002	0.1	0	down	-0.098
LYNX1	0	-3.90909	0.007	0.105	0	down	-0.098
C1orf27	0	-12.7685	0	0.097	0	down	-0.097
MINA	0	-13.0857	0	0.097	0	down	-0.097
DEFB1	0	-3.38138	0.015	0.112	0	down	-0.097
KIAA1429	0	-12.9473	0	0.097	0	down	-0.097
N6AMT2	0	-13.3643	0	0.097	0	down	-0.097
PRTFDC1	0	-3.45685	0.013	0.109	0	down	-0.096
GJB2	0	-5.68065	0.004	0.1	0	down	-0.096
C19orf47	0	-3.44452	0.012	0.108	0	down	-0.096
METTL10	0	-12.9879	0	0.095	0	down	-0.095
SHC4	0	-3.70887	0.006	0.101	0	down	-0.095
KLK5	0	-4.45122	0.011	0.106	0	down	-0.095
CHD1L	0	-3.20731	0.009	0.103	0	down	-0.094
AURKB	0	-4.97943	0.005	0.099	0	down	-0.094
HKR1	0	-12.9394	0	0.094	0	down	-0.094
WASH1	0	-12.8321	0	0.092	0	down	-0.092
DBNDD1	0	-2.85208	0.013	0.105	0	down	-0.092
FBXO27	0	-4.15507	0.005	0.097	0	down	-0.092
PYCRL	0	-12.9871	0	0.091	0	down	-0.091
ZNF90	0	-2.49232	0.011	0.102	0	down	-0.091
EN1	0	-4.02617	0.006	0.096	0	down	-0.09
SEPP1	0	-14.4369	0	0.09	0	down	-0.09
C3orf58	0	-13.0592	0	0.089	0	down	-0.089
C19orf52	0	-12.8422	0	0.089	0	down	-0.089
CLDN23	0	-3.31338	0.011	0.099	0	down	-0.088
TMEM55B	0	-12.8717	0	0.087	0	down	-0.087
MTSS1L	0	-13.2107	0	0.087	0	down	-0.087
CTSV	0	-3.69598	0.01	0.096	0	down	-0.086
DIEXF	0	-12.7211	0	0.086	0	down	-0.086
KIAA1033	0	-12.817	0	0.086	0	down	-0.086
CKMT1A	0	-4.70094	0.006	0.092	0	down	-0.086
HOXC10	0	-2.62884	0.01	0.095	0	down	-0.085
ATP5S	0	-12.8714	0	0.085	0	down	-0.085
CKMT1B	0	-4.60297	0.006	0.091	0	down	-0.085
CPSF3L	0	-12.9276	0	0.084	0	down	-0.084
AHSA2	0	-12.7156	0	0.084	0	down	-0.084
XAGE2	0	-13.316	0	0.084	0	down	-0.084
VWA9	0	-12.7883	0	0.084	0	down	-0.084
C10orf11	0	-12.8835	0	0.083	0	down	-0.083
PLA2G7	0	-4.3606	0.004	0.087	0	down	-0.083
RENBP	0	-3.63187	0.007	0.09	0	down	-0.083
C2orf47	0	-12.9941	0	0.082	0	down	-0.082
TLDC1	0	-13.1186	0	0.082	0	down	-0.082
LRFN1	0	-4.71092	0.003	0.085	0	down	-0.082
THAP8	0	-3.45766	0.006	0.088	0	down	-0.082
TCEB3	0	-12.5177	0	0.081	0	down	-0.081
MUT	0	-12.7189	0	0.081	0	down	-0.081
PLA2G16	0	-13.6115	0	0.081	0	down	-0.081
CTGF	0	-13.7426	0	0.08	0	down	-0.08
KIAA0196	0	-12.8634	0	0.08	0	down	-0.08
CHTF8	0	-3.87866	0.006	0.086	0	down	-0.08
OBFC1	0	-12.1983	0	0.079	0	down	-0.079
FAM134C	0	-12.918	0	0.079	0	down	-0.079
SBSN	0	-7.63812	0.001	0.08	0	down	-0.079
AC136616.1	0	-9.21713	0	0.079	0	down	-0.079
LRRC16A	0	-12.807	0	0.078	0	down	-0.078
C9orf69	0	-12.3734	0	0.078	0	down	-0.078
C19orf66	0	-12.7094	0	0.078	0	down	-0.078
TFF2	0	-8.30924	0	0.078	0	down	-0.078
SOSTDC1	0	-4.51033	0.004	0.081	0	down	-0.077
2024-09-06	0	-12.6606	0	0.077	0	down	-0.077
RP11-195F19.5	0	-12.5403	0	0.077	0	down	-0.077
ATP5EP2	0	-12.6628	0	0.077	0	down	-0.077
HBA2	0	-6.79771	0.006	0.083	0	down	-0.077
RNMTL1	0	-12.7264	0	0.077	0	down	-0.077
PRAME	0	-3.89476	0.005	0.082	0	down	-0.077
PDDC1	0	-12.6802	0	0.076	0	down	-0.076
TMEM57	0	-12.5007	0	0.075	0	down	-0.075
FAM198A	0	-12.9379	0	0.075	0	down	-0.075
PRKRIR	0	-12.114	0	0.075	0	down	-0.075
MESDC1	0	-12.3907	0	0.075	0	down	-0.075
ZCCHC11	0	-12.5609	0	0.074	0	down	-0.074
CCDC109B	0	-12.7697	0	0.074	0	down	-0.074
AAED1	0	-12.2603	0	0.074	0	down	-0.074
TMSB10	0	-2.04614	0.926	1	0	down	-0.074
YAE1D1	0	-12.8567	0	0.073	0	down	-0.073
FAM46A	0	-12.2535	0	0.072	0	down	-0.072
DSCR3	0	-12.2283	0	0.072	0	down	-0.072
CENPA	0	-4.8074	0.004	0.075	0	down	-0.071
ADRBK1	0	-12.2251	0	0.071	0	down	-0.071
FAM63B	0	-12.4574	0	0.071	0	down	-0.071
PQLC1	0	-12.3974	0	0.071	0	down	-0.071
KCNG1	0	-4.56202	0.002	0.073	0	down	-0.071
LGALS7B	0	-4.79424	0.004	0.075	0	down	-0.071
PROSC	0	-12.1047	0	0.07	0	down	-0.07
FAM129B	0	-12.9088	0	0.07	0	down	-0.07
GGT1	0	-10.6377	0	0.07	0	down	-0.07
C15orf57	0	-12.3128	0	0.068	0	down	-0.068
ST6GALNAC2	0	-5.10448	0.002	0.07	0	down	-0.068
SEPN1	0	-12.606	0	0.067	0	down	-0.067
KIAA1715	0	-12.0875	0	0.067	0	down	-0.067
CLPSL2	0	-5.38676	0.002	0.069	0	down	-0.067
CNTFR	0	-4.82085	0.002	0.069	0	down	-0.067
PVRL1	0	-12.4429	0	0.067	0	down	-0.067
NLRP2	0	-4.22662	0.003	0.07	0	down	-0.067
SSFA2	0	-12.2904	0	0.066	0	down	-0.066
TMEM136	0	-12.1492	0	0.066	0	down	-0.066
GPRIN2	0	-6.09029	0.001	0.067	0	down	-0.066
ADCK3	0	-12.8328	0	0.065	0	down	-0.065
CASC10	0	-12.4536	0	0.065	0	down	-0.065
C16orf62	0	-12.4298	0	0.065	0	down	-0.065
PRUNE	0	-12.0987	0	0.064	0	down	-0.064
LEMD1	0	-5.5929	0.001	0.065	0	down	-0.064
SKIV2L2	0	-12.1808	0	0.064	0	down	-0.064
ERBB2IP	0	-12.292	0	0.064	0	down	-0.064
PSCA	0	-4.13311	0.003	0.067	0	down	-0.064
DGCR14	0	-12.2101	0	0.064	0	down	-0.064
THTPA	0	-3.25988	0.003	0.066	0	down	-0.063
NARFL	0	-12.3117	0	0.063	0	down	-0.063
C1orf186	0	-12.6354	0	0.062	0	down	-0.062
GRAMD3	0	-12.212	0	0.062	0	down	-0.062
C6orf106	0	-12.4678	0	0.062	0	down	-0.062
C7orf60	0	-12.5969	0	0.062	0	down	-0.062
MRE11A	0	-12.4469	0	0.062	0	down	-0.062
NCAN	0	-9.87865	0	0.062	0	down	-0.062
C22orf29	0	-11.97	0	0.062	0	down	-0.062
AC013461.1	0	-12.2292	0	0.061	0	down	-0.061
KIAA1147	0	-12.1376	0	0.061	0	down	-0.061
FAM175B	0	-12.0347	0	0.061	0	down	-0.061
ASUN	0	-12.1718	0	0.061	0	down	-0.061
PCNXL4	0	-12.1165	0	0.06	0	down	-0.06
C15orf52	0	-11.9352	0	0.06	0	down	-0.06
EPT1	0	-12.8004	0	0.059	0	down	-0.059
ZCCHC6	0	-11.6946	0	0.059	0	down	-0.059
GYLTL1B	0	-12.0127	0	0.059	0	down	-0.059
CARKD	0	-11.9914	0	0.059	0	down	-0.059
RP11-511P7.5	0	-11.946	0	0.058	0	down	-0.058
APITD1	0	-12.2691	0	0.057	0	down	-0.057
FAM101A	0	-12.2766	0	0.057	0	down	-0.057
RNF219	0	-12.3085	0	0.057	0	down	-0.057
CCDC94	0	-12.1622	0	0.057	0	down	-0.057
WBSCR27	0	-12.4679	0	0.056	0	down	-0.056
TMEM55A	0	-12.0206	0	0.056	0	down	-0.056
2024-09-10	0	-11.6142	0	0.055	0	down	-0.055
QTRTD1	0	-11.869	0	0.055	0	down	-0.055
C14orf80	0	-12.3308	0	0.055	0	down	-0.055
CYP2F1	0	-6.27559	0.001	0.056	0	down	-0.055
ZZZ3	0	-12.016	0	0.054	0	down	-0.054
C18orf8	0	-12.3099	0	0.054	0	down	-0.054
CCBL2	0	-11.794	0	0.053	0	down	-0.053
DFNA5	0	-12.1037	0	0.053	0	down	-0.053
MTL5	0	-12.202	0	0.052	0	down	-0.052
FAM179B	0	-11.9194	0	0.052	0	down	-0.052
C14orf142	0	-11.719	0	0.052	0	down	-0.052
FO538757.2	0	-11.677	0	0.051	0	down	-0.051
FAM73A	0	-11.8403	0	0.051	0	down	-0.051
SGOL2	0	-12.5988	0	0.051	0	down	-0.051
C21orf2	0	-12.0083	0	0.051	0	down	-0.051
FAM213B	0	-11.907	0	0.05	0	down	-0.05
PAPD4	0	-11.8625	0	0.05	0	down	-0.05
RBAK-RBAKDN	0	-11.5045	0	0.05	0	down	-0.05
ATHL1	0	-12.2796	0	0.05	0	down	-0.05
KIAA0430	0	-11.8243	0	0.05	0	down	-0.05
HORMAD1	0	-5.3392	0.001	0.05	0	down	-0.049
C5orf28	0	-12.1184	0	0.049	0	down	-0.049
FAM57A	0	-11.462	0	0.049	0	down	-0.049
PTRF	0	-12.5784	0	0.049	0	down	-0.049
AIM1	0	-12.229	0	0.048	0	down	-0.048
FAM84B	0	-12.0168	0	0.048	0	down	-0.048
EP400NL	0	-11.7685	0	0.047	0	down	-0.047
HEXDC	0	-11.3701	0	0.047	0	down	-0.047
GJB6	0	-6.70773	0	0.046	0	down	-0.046
UTP14C	0	-11.4668	0	0.046	0	down	-0.046
FAM134B	0	-12.0138	0	0.045	0	down	-0.045
RP11-722G7.1	0	-11.5803	0	0.045	0	down	-0.045
FAM35A	0	-11.6907	0	0.045	0	down	-0.045
XRCC6BP1	0	-12.1785	0	0.045	0	down	-0.045
FAM109B	0	-11.6829	0	0.045	0	down	-0.045
LDOC1L	0	-11.5113	0	0.045	0	down	-0.045
C4orf32	0	-11.888	0	0.044	0	down	-0.044
ZUFSP	0	-12.0681	0	0.044	0	down	-0.044
TMEM5	0	-11.5477	0	0.044	0	down	-0.044
FAM64A	0	-12.8074	0	0.044	0	down	-0.044
CECR1	0	-11.7743	0	0.044	0	down	-0.044
DIRC2	0	-11.5875	0	0.043	0	down	-0.043
PCNXL3	0	-12.0309	0	0.043	0	down	-0.043
MKL2	0	-11.797	0	0.043	0	down	-0.043
RP1-34B20.21	0	-11.9074	0	0.042	0	down	-0.042
FAM188A	0	-11.9199	0	0.042	0	down	-0.042
PCNXL2	0	-11.5716	0	0.041	0	down	-0.041
AKT2	5.01e-308	-2.1418	0.087	0.275	1.45e-303	down	-0.188
ZIC1	9.07e-308	-5.3322	0.001	0.047	2.61e-303	down	-0.046
PLVAP	6.65e-307	8.3826	0.265	0.006	1.92e-302	up	0.259
TCIM	3.77e-306	13.2863	0.258	0	1.09e-301	up	0.258
RASD2	7.44e-306	-3.31351	0.009	0.089	2.15e-301	down	-0.08
ZDHHC4	1.33e-305	-2.30331	0.038	0.177	3.84e-301	down	-0.139
GPBP1	2.83e-305	2.29216	0.433	0.162	8.15e-301	up	0.271
ASNS	5.39e-305	-3.27233	0.011	0.099	1.55e-300	down	-0.088
BANF1	7.3e-305	-2.01558	0.242	0.465	2.1e-300	down	-0.223
CREBRF	8.9e-305	4.12125	0.312	0.045	2.57e-300	up	0.267
STAC2	6.98e-304	-2.64105	0.014	0.108	2.01e-299	down	-0.094
KIAA1551	1.01e-303	-11.14	0	0.04	2.92e-299	down	-0.04
KDELC2	1.01e-303	-12.0784	0	0.04	2.92e-299	down	-0.04
CIAO2B	1.42e-303	11.9168	0.256	0	4.1e-299	up	0.256
CRYL1	3.18e-303	-2.54206	0.036	0.17	9.17e-299	down	-0.134
ANKHD1	4.09e-303	5.29107	0.281	0.019	1.18e-298	up	0.262
CSRNP1	1.14e-302	5.45025	0.282	0.02	3.28e-298	up	0.262
TSC22D4	1.33e-302	-2.03363	0.09	0.28	3.84e-298	down	-0.19
ASCL2	2.29e-302	-3.4919	0.005	0.073	6.59e-298	down	-0.068
KRT16	3.9e-302	-3.00215	0.027	0.146	1.12e-297	down	-0.119
PAPD5	5.71e-302	-11.3323	0	0.04	1.65e-297	down	-0.04
FAM63A	5.71e-302	-11.247	0	0.04	1.65e-297	down	-0.04
WIPI1	4.48e-301	-2.12852	0.041	0.18	1.29e-296	down	-0.139
POLR2F	6.31e-301	-2.18439	0.194	0.416	1.82e-296	down	-0.222
EDN2	1.16e-300	-5.2494	0.001	0.05	3.33e-296	down	-0.049
SP100	1.27e-300	2.90562	0.359	0.086	3.66e-296	up	0.273
XAF1	1.63e-300	3.44641	0.344	0.073	4.69e-296	up	0.271
HSD17B14	2.35e-300	-2.95566	0.014	0.107	6.78e-296	down	-0.093
ATP5MC1	2.54e-300	12.0737	0.254	0	7.33e-296	up	0.254
MEF2C	4.17e-300	3.8072	0.293	0.026	1.2e-295	up	0.267
BOLA3	1.75e-299	-2.19987	0.131	0.34	5.03e-295	down	-0.209
EPS8L2	6.86e-299	-2.08517	0.057	0.215	1.98e-294	down	-0.158
VPS72	8.84e-299	-2.35818	0.058	0.216	2.55e-294	down	-0.158
PSMB5	9e-299	-2.10337	0.207	0.431	2.59e-294	down	-0.224
MPST	1.46e-298	-2.21863	0.072	0.244	4.2e-294	down	-0.172
C10orf54	1.81e-298	-12.0674	0	0.04	5.22e-294	down	-0.04
DNAJB4	4.36e-298	4.20194	0.305	0.042	1.26e-293	up	0.263
GEMIN6	6.77e-298	-2.54051	0.042	0.183	1.95e-293	down	-0.141
ADORA1	9.45e-298	-3.35844	0.005	0.071	2.72e-293	down	-0.066
INTS6	7.64e-297	3.51425	0.347	0.082	2.2e-292	up	0.265
ORAOV1	1.02e-296	-11.5334	0	0.039	2.94e-292	down	-0.039
METTL21B	1.02e-296	-11.8752	0	0.039	2.94e-292	down	-0.039
CNIH4	1.4e-296	-2.28321	0.151	0.364	4.04e-292	down	-0.213
TCEAL9	3.13e-296	12.1841	0.251	0	9.02e-292	up	0.251
UBE2S	4.89e-296	2.31752	0.425	0.153	1.41e-291	up	0.272
KIAA1755	9.56e-296	-3.40436	0.006	0.077	2.76e-291	down	-0.071
SHISA4	3e-295	-2.81884	0.016	0.112	8.65e-291	down	-0.096
AQP1	3.02e-295	7.1331	0.258	0.006	8.71e-291	up	0.252
MPC2	4.12e-295	-2.00616	0.204	0.426	1.19e-290	down	-0.222
EPAS1	5.27e-295	3.42416	0.344	0.08	1.52e-290	up	0.264
FAM105A	5.74e-295	-11.4428	0	0.039	1.66e-290	down	-0.039
ANKRD28	1e-294	3.92199	0.297	0.035	2.89e-290	up	0.262
SMIM26	1.42e-294	11.8969	0.25	0	4.08e-290	up	0.25
HDAC2	2.09e-294	-2.20342	0.138	0.349	6.03e-290	down	-0.211
MRPL9	2.87e-294	-2.15573	0.11	0.308	8.28e-290	down	-0.198
COPG1	5e-294	-2.2345	0.06	0.22	1.44e-289	down	-0.16
GLMP	1.33e-293	-2.5856	0.033	0.16	3.85e-289	down	-0.127
DPY30	1.5e-293	-2.07178	0.159	0.378	4.34e-289	down	-0.219
SNX22	1.55e-293	-2.87815	0.007	0.078	4.48e-289	down	-0.071
CALCRL	1.83e-293	8.76813	0.25	0	5.28e-289	up	0.25
OSR1	2.65e-293	-3.34761	0.008	0.084	7.65e-289	down	-0.076
C2orf70	3.23e-293	-11.5647	0	0.039	9.32e-289	down	-0.039
TRAPPC2P1	3.23e-293	-11.2618	0	0.039	9.32e-289	down	-0.039
MKKS	5.09e-293	-2.39609	0.032	0.157	1.47e-288	down	-0.125
SNHG15	4.46e-292	11.9869	0.248	0	1.29e-287	up	0.248
AARD	8.07e-292	-2.15219	0.023	0.133	2.33e-287	down	-0.11
FTX	1.07e-291	12.2846	0.248	0	3.09e-287	up	0.248
DHTKD1	1.55e-291	-2.33079	0.033	0.16	4.45e-287	down	-0.127
LRRC61	1.83e-291	-3.15347	0.01	0.09	5.27e-287	down	-0.08
NUF2	2.28e-291	-4.09322	0.007	0.079	6.57e-287	down	-0.072
VPS13C	1.6e-290	4.59061	0.3	0.043	4.6e-286	up	0.257
CCNL2	1.7e-290	2.97479	0.334	0.067	4.91e-286	up	0.267
JPX	4.75e-290	12.0955	0.247	0	1.37e-285	up	0.247
TMEM132A	1.5e-289	-2.61168	0.055	0.207	4.32e-285	down	-0.152
H19	2.47e-289	13.6689	0.246	0	7.13e-285	up	0.246
CCN2	3e-289	12.9473	0.246	0	8.66e-285	up	0.246
PBK	5.32e-289	-3.92332	0.006	0.073	1.53e-284	down	-0.067
PALM2-AKAP2	6.14e-287	9.99002	0.245	0	1.77e-282	up	0.245
MICOS13	7.51e-287	11.8606	0.244	0	2.17e-282	up	0.244
DGUOK	1.09e-286	-2.11724	0.133	0.339	3.14e-282	down	-0.206
FAM208A	3.24e-286	-11.1981	0	0.038	9.34e-282	down	-0.038
YIF1B	6.52e-286	-2.21853	0.045	0.186	1.88e-281	down	-0.141
GCC2	6.53e-286	3.14863	0.35	0.09	1.88e-281	up	0.26
LSM2	1.07e-285	-2.18176	0.144	0.352	3.09e-281	down	-0.208
CCL14	1.82e-285	14.08	0.243	0	5.26e-281	up	0.243
SNAP47	2.09e-284	-2.1249	0.041	0.176	6.02e-280	down	-0.135
SNHG32	2.24e-284	11.9138	0.243	0	6.46e-280	up	0.243
FOLR1	2.79e-284	-3.58292	0.017	0.112	8.04e-280	down	-0.095
MRPL3	5.45e-284	-2.1688	0.108	0.3	1.57e-279	down	-0.192
CDC20	5.75e-284	-3.82824	0.012	0.096	1.66e-279	down	-0.084
DLX4	9.76e-284	-5.6212	0.001	0.044	2.81e-279	down	-0.043
CSKMT	1.7e-283	13.2282	0.242	0	4.89e-279	up	0.242
SMARCA5	8.18e-283	2.79271	0.356	0.097	2.36e-278	up	0.259
C9orf9	1.02e-282	-11.0282	0	0.038	2.95e-278	down	-0.038
2024-09-01	1.02e-282	-10.9675	0	0.038	2.95e-278	down	-0.038
2024-09-08	1.02e-282	-12.3687	0	0.038	2.95e-278	down	-0.038
TMPRSS13	1.14e-282	-3.37505	0.006	0.075	3.27e-278	down	-0.069
ETS2	1.36e-282	3.75961	0.312	0.056	3.91e-278	up	0.256
MRPL12	1.27e-281	-2.24566	0.102	0.291	3.66e-277	down	-0.189
DAPL1	1.53e-281	-2.89345	0.009	0.086	4.42e-277	down	-0.077
COMMD3	2.79e-281	-2.02775	0.12	0.319	8.04e-277	down	-0.199
METTL12	5.76e-281	-11.4064	0	0.037	1.66e-276	down	-0.037
SGOL1	5.76e-281	-12.331	0	0.037	1.66e-276	down	-0.037
VGF	2.27e-280	-3.99709	0.003	0.06	6.53e-276	down	-0.057
ELF1	4.2e-280	2.91974	0.358	0.1	1.21e-275	up	0.258
GFRA3	2.77e-279	-5.97762	0	0.04	7.97e-275	down	-0.04
C9orf114	3.24e-279	-11.1978	0	0.037	9.33e-275	down	-0.037
ELK3	6e-279	3.6678	0.303	0.05	1.73e-274	up	0.253
H3F3C	1.28e-278	-3.58813	0.003	0.057	3.68e-274	down	-0.054
SUCLG1	3.16e-278	-2.18134	0.132	0.334	9.1e-274	down	-0.202
NPDC1	3.64e-278	3.31607	0.326	0.071	1.05e-273	up	0.255
EIF4EBP1	3.32e-277	-2.17473	0.11	0.3	9.58e-273	down	-0.19
AFF4	4.31e-277	3.08274	0.341	0.085	1.24e-272	up	0.256
MRPS23	1.3e-276	-2.27627	0.09	0.268	3.76e-272	down	-0.178
ZC3HAV1	2.51e-276	3.40074	0.341	0.088	7.22e-272	up	0.253
C14orf169	1.02e-275	-11.5224	0	0.037	2.94e-271	down	-0.037
MRPS24	2.27e-275	6.07549	0.248	0.008	6.54e-271	up	0.24
KLF9	5.2e-275	4.18745	0.29	0.042	1.5e-270	up	0.248
TGFB1	1.66e-274	4.58679	0.277	0.03	4.77e-270	up	0.247
C16orf52	5.74e-274	-11.0862	0	0.036	1.65e-269	down	-0.036
SDCCAG3	5.74e-274	-11.0645	0	0.036	1.65e-269	down	-0.036
ENTHD2	5.74e-274	-11.2112	0	0.036	1.65e-269	down	-0.036
FABP4	6.02e-274	6.86698	0.241	0.003	1.73e-269	up	0.238
C20orf27	2.34e-273	-2.13549	0.062	0.218	6.75e-269	down	-0.156
TRIP6	4.5e-273	-2.19673	0.099	0.283	1.3e-268	down	-0.184
BOP1	9.77e-273	-2.49434	0.048	0.188	2.82e-268	down	-0.14
STK17B	1.05e-272	5.14619	0.267	0.024	3.03e-268	up	0.243
HMHA1	3.22e-272	-11.4771	0	0.036	9.29e-268	down	-0.036
VWF	4.34e-272	6.46223	0.244	0.007	1.25e-267	up	0.237
FNBP4	1.65e-271	2.66012	0.355	0.1	4.75e-267	up	0.255
SMAD7	2.41e-271	7.21679	0.242	0.006	6.93e-267	up	0.236
C2CD4D	1.11e-270	-3.15028	0.003	0.057	3.2e-266	down	-0.054
PDZK1IP1	1.18e-269	-2.47893	0.029	0.143	3.41e-265	down	-0.114
LUZP1	1.87e-269	3.32466	0.325	0.077	5.4e-265	up	0.248
TIMM8B	2.26e-269	-2.05374	0.21	0.421	6.52e-265	down	-0.211
CPA4	2.75e-269	-3.87105	0.003	0.055	7.93e-265	down	-0.052
SLC25A10	2.83e-269	-2.73156	0.014	0.101	8.14e-265	down	-0.087
CBX2	3.9e-269	-2.68414	0.013	0.098	1.12e-264	down	-0.085
FAM129A	1.02e-268	-11.5953	0	0.036	2.93e-264	down	-0.036
PSMA3-AS1	3.02e-268	12.0112	0.231	0	8.71e-264	up	0.231
DANCR	3.32e-268	12.0691	0.231	0	9.58e-264	up	0.231
SPTSSA	1.17e-267	-2.05294	0.148	0.349	3.38e-263	down	-0.201
PCM1	2.97e-267	2.74219	0.36	0.111	8.56e-263	up	0.249
ZBTB20	3.61e-266	5.55559	0.246	0.011	1.04e-261	up	0.235
MACROD1	2.57e-264	-2.30929	0.049	0.189	7.41e-260	down	-0.14
SETD2	3.74e-264	4.20804	0.281	0.04	1.08e-259	up	0.241
CETN2	5.88e-264	-2.20186	0.09	0.265	1.69e-259	down	-0.175
PPP1R15B	6.71e-264	3.5119	0.305	0.061	1.93e-259	up	0.244
COL9A3	2.63e-263	-3.19335	0.011	0.09	7.59e-259	down	-0.079
BPTF	2.88e-263	2.06233	0.423	0.173	8.3e-259	up	0.25
PRSS22	3.07e-263	-2.41477	0.037	0.16	8.84e-259	down	-0.123
FH	5.45e-263	-2.5787	0.053	0.196	1.57e-258	down	-0.143
HIST1H1E	1.29e-262	6.527	0.247	0.014	3.73e-258	up	0.233
AREG	4.22e-262	5.93927	0.249	0.015	1.22e-257	up	0.234
GNAI2	8.33e-262	2.13251	0.385	0.132	2.4e-257	up	0.253
BNIP3	1.22e-261	-2.28421	0.118	0.303	3.51e-257	down	-0.185
ENPP5	1.92e-261	-3.19127	0.009	0.082	5.54e-257	down	-0.073
C1QB	2.97e-261	-3.93923	0.018	0.111	8.57e-257	down	-0.093
FOSL2	4.43e-261	3.07987	0.322	0.077	1.28e-256	up	0.245
MT-ND6	6.01e-261	2.12612	0.413	0.162	1.73e-256	up	0.251
MANBAL	6.45e-261	-2.33303	0.045	0.179	1.86e-256	down	-0.134
BMPR1B	1.44e-260	-3.83842	0.003	0.056	4.14e-256	down	-0.053
PAXX	2.1e-260	11.906	0.226	0	6.06e-256	up	0.226
MYADM	6.12e-260	3.24803	0.323	0.081	1.76e-255	up	0.242
HP1BP3	1.72e-259	2.01194	0.431	0.186	4.97e-255	up	0.245
PCYT2	5.98e-259	-2.34782	0.028	0.137	1.72e-254	down	-0.109
NEDD9	1.48e-258	4.25723	0.278	0.041	4.26e-254	up	0.237
ATRAID	3.04e-258	-2.09953	0.177	0.379	8.75e-254	down	-0.202
PARP14	3.1e-258	3.46439	0.311	0.068	8.94e-254	up	0.243
RARRES3	3.17e-258	-12.3043	0	0.034	9.13e-254	down	-0.034
SLC52A2	3.96e-258	-2.26368	0.079	0.244	1.14e-253	down	-0.165
PGAM1	4.14e-258	-2.01136	0.16	0.364	1.19e-253	down	-0.204
ROCK1	5.85e-258	2.62828	0.356	0.11	1.69e-253	up	0.246
TACC1	8.29e-258	3.64631	0.272	0.034	2.39e-253	up	0.238
TMEM120A	1.77e-257	-2.3115	0.052	0.193	5.11e-253	down	-0.141
NUTF2	1.69e-256	-2.04566	0.156	0.36	4.86e-252	down	-0.204
COL4A3BP	1.77e-256	-11.1892	0	0.034	5.12e-252	down	-0.034
KIAA0368	1.77e-256	-11.9082	0	0.034	5.12e-252	down	-0.034
DNASE2	3.75e-256	-2.43746	0.058	0.203	1.08e-251	down	-0.145
YIF1A	4.82e-256	-2.10897	0.115	0.301	1.39e-251	down	-0.186
PHLDA3	7.91e-256	-2.34897	0.076	0.236	2.28e-251	down	-0.16
RAB5IF	1.05e-255	11.7018	0.222	0	3.04e-251	up	0.222
BPNT1	1.23e-255	-2.40943	0.031	0.146	3.56e-251	down	-0.115
SELENOF	1.68e-255	11.6289	0.222	0	4.84e-251	up	0.222
VPS25	2.1e-255	-2.18647	0.075	0.236	6.04e-251	down	-0.161
SNHG16	3.22e-255	11.7172	0.222	0	9.28e-251	up	0.222
CXorf23	9.95e-255	-10.8879	0	0.034	2.87e-250	down	-0.034
CH507-9B2.3	9.95e-255	-11.3069	0	0.034	2.87e-250	down	-0.034
CLDN5	2.27e-254	13.2897	0.221	0	6.53e-250	up	0.221
ZEB1	3.73e-254	5.76993	0.227	0.004	1.08e-249	up	0.223
CCNB2	6.68e-254	-4.03576	0.009	0.08	1.93e-249	down	-0.071
ATP5F1A	7.57e-254	11.6282	0.221	0	2.18e-249	up	0.221
PDK4	9.14e-254	4.37905	0.253	0.021	2.63e-249	up	0.232
CDK5	1.01e-253	-2.40421	0.026	0.131	2.91e-249	down	-0.105
DUSP6	1.21e-253	4.0661	0.259	0.026	3.49e-249	up	0.233
NTPCR	1.63e-253	-2.12522	0.082	0.247	4.69e-249	down	-0.165
DNAJC30	2.01e-253	-2.18631	0.038	0.163	5.79e-249	down	-0.125
PEX11B	3.6e-253	-2.24759	0.018	0.111	1.04e-248	down	-0.093
KIAA0141	5.58e-253	-11.4673	0	0.034	1.61e-248	down	-0.034
FAM220A	1.36e-252	-5.19106	0.001	0.038	3.91e-248	down	-0.037
SMG1	3.2e-252	3.03085	0.314	0.074	9.21e-248	up	0.24
CSE1L	4.87e-252	-2.35888	0.056	0.199	1.41e-247	down	-0.143
SNHG1	7.1e-252	12.2235	0.22	0	2.05e-247	up	0.22
FAM83H	1.82e-251	-2.89651	0.016	0.102	5.25e-247	down	-0.086
MTUS1	2.3e-251	4.0576	0.268	0.036	6.62e-247	up	0.232
CDK4	4.72e-251	-2.12134	0.098	0.274	1.36e-246	down	-0.176
KLK8	6.54e-251	-3.08046	0.017	0.104	1.89e-246	down	-0.087
YTHDC1	2.95e-250	2.18386	0.395	0.156	8.51e-246	up	0.239
ACOT2	1.09e-249	-2.85978	0.017	0.105	3.13e-245	down	-0.088
HRK	1.44e-248	-3.45509	0.004	0.057	4.16e-244	down	-0.053
LBH	1.46e-248	6.37988	0.23	0.009	4.21e-244	up	0.221
KLF10	2.4e-248	3.66408	0.28	0.047	6.92e-244	up	0.233
2024-03-01	9.8e-248	-11.5025	0	0.033	2.83e-243	down	-0.033
RHOD	3.55e-247	-2.33916	0.048	0.18	1.02e-242	down	-0.132
C12orf49	7.34e-247	-2.00187	0.069	0.223	2.11e-242	down	-0.154
TMIGD3	9.2e-247	-5.85478	0.003	0.051	2.65e-242	down	-0.048
MYL9	1.66e-246	5.10914	0.228	0.008	4.77e-242	up	0.22
LIMA1	4.26e-246	3.43581	0.28	0.049	1.23e-241	up	0.231
ACAT1	5.14e-246	-2.18853	0.086	0.251	1.48e-241	down	-0.165
CRYBG3	9.99e-246	7.75412	0.222	0.005	2.88e-241	up	0.217
SLC35B2	2.26e-245	-2.24984	0.033	0.148	6.5e-241	down	-0.115
SMARCA2	7.24e-245	4.69545	0.241	0.019	2.09e-240	up	0.222
AHI1	7.67e-245	4.0819	0.266	0.038	2.21e-240	up	0.228
GOLGA8A	7.95e-245	4.9902	0.247	0.023	2.29e-240	up	0.224
POLR2G	9.28e-245	-2.09207	0.115	0.299	2.67e-240	down	-0.184
ADGRL4	1.63e-244	12.4359	0.214	0	4.71e-240	up	0.214
TRIL	1.84e-244	-3.20207	0.009	0.08	5.29e-240	down	-0.071
PTPRC	5.42e-244	5.0682	0.252	0.028	1.56e-239	up	0.224
UGCG	8.13e-244	3.93914	0.261	0.035	2.34e-239	up	0.226
DPM1	1.17e-243	-2.08145	0.129	0.318	3.37e-239	down	-0.189
CDKN1C	1.38e-243	5.21297	0.241	0.019	3.98e-239	up	0.222
NECTIN2	8.39e-243	11.5959	0.213	0	2.42e-238	up	0.213
GABARAPL1	1.78e-242	4.20969	0.252	0.028	5.14e-238	up	0.224
CSF3R	2.81e-242	-2.29403	0.009	0.077	8.09e-238	down	-0.068
STOML2	4.03e-242	-2.0428	0.134	0.323	1.16e-237	down	-0.189
ZFC3H1	7.61e-242	3.84766	0.261	0.035	2.19e-237	up	0.226
RABIF	1.41e-241	-2.01488	0.061	0.207	4.07e-237	down	-0.146
ADAMTS9	1.64e-241	7.33129	0.216	0.002	4.73e-237	up	0.214
CNOT6L	1.96e-241	4.51032	0.25	0.027	5.66e-237	up	0.223
TFF1	2.44e-241	12.2216	0.213	0.001	7.04e-237	up	0.212
NRARP	3.12e-241	7.10474	0.218	0.004	8.98e-237	up	0.214
SGK494	9.63e-241	-10.6165	0	0.032	2.78e-236	down	-0.032
PQLC2	9.63e-241	-11.2894	0	0.032	2.78e-236	down	-0.032
EPS8	1.53e-240	6.07078	0.227	0.011	4.41e-236	up	0.216
SNHG9	2.01e-240	12.0464	0.211	0	5.8e-236	up	0.211
MESP1	2.08e-240	-2.44847	0.019	0.109	5.98e-236	down	-0.09
OLFM2	5.67e-240	-2.51347	0.013	0.093	1.64e-235	down	-0.08
PSMB8	7.05e-240	2.68162	0.289	0.053	2.03e-235	up	0.236
PHEX	1.27e-239	-3.40978	0.006	0.066	3.66e-235	down	-0.06
MORN4	1.65e-239	-2.78983	0.008	0.075	4.75e-235	down	-0.067
KIF1A	3.62e-239	-6.08226	0.001	0.038	1.04e-234	down	-0.037
CHID1	4.02e-239	-2.13602	0.08	0.24	1.16e-234	down	-0.16
C10orf76	5.39e-239	-11.3667	0	0.032	1.55e-234	down	-0.032
C16orf59	5.39e-239	-11.7552	0	0.032	1.55e-234	down	-0.032
PRPF38B	6.16e-239	2.2469	0.388	0.156	1.78e-234	up	0.232
UACA	6.89e-239	3.89796	0.266	0.041	1.99e-234	up	0.225
SEPHS2	1.96e-238	9.24417	0.212	0.002	5.66e-234	up	0.21
PHLDA2	2.08e-238	2.98277	0.269	0.04	6e-234	up	0.229
SELENOP	6.83e-238	11.816	0.209	0	1.97e-233	up	0.209
MIDN	7.63e-238	2.46617	0.363	0.134	2.2e-233	up	0.229
TUT7	1.41e-237	12.0463	0.209	0	4.07e-233	up	0.209
FAM241A	1.41e-237	11.7739	0.209	0	4.07e-233	up	0.209
CENPV	6.14e-237	-2.28792	0.029	0.135	1.77e-232	down	-0.106
BAG3	7.9e-237	3.57812	0.276	0.052	2.28e-232	up	0.224
FILIP1L	1.94e-236	6.51934	0.224	0.011	5.6e-232	up	0.213
CADM1	2.05e-236	-2.37077	0.043	0.167	5.9e-232	down	-0.124
CSAG1	4.02e-236	-7.03144	0	0.034	1.16e-231	down	-0.034
SNX8	7.23e-236	-2.32017	0.026	0.128	2.08e-231	down	-0.102
GADD45A	7.46e-236	2.40339	0.35	0.117	2.15e-231	up	0.233
PCAT19	1.58e-235	12.2723	0.208	0	4.56e-231	up	0.208
GLTSCR1L	1.69e-235	-10.8451	0	0.031	4.86e-231	down	-0.031
FAM109A	1.69e-235	-11.178	0	0.031	4.86e-231	down	-0.031
WHSC1	1.69e-235	-10.8018	0	0.031	4.86e-231	down	-0.031
C1QC	9.53e-235	-4.42568	0.012	0.087	2.75e-230	down	-0.075
BEX3	1.27e-234	11.637	0.207	0	3.66e-230	up	0.207
CALD1	1.6e-234	2.40574	0.453	0.233	4.62e-230	up	0.22
AP000769.1	9.44e-234	-11.0405	0	0.031	2.72e-229	down	-0.031
GATSL3	9.44e-234	-10.9211	0	0.031	2.72e-229	down	-0.031
SOCS1	1.26e-233	5.8338	0.23	0.017	3.62e-229	up	0.213
SPEN	1.98e-233	3.11676	0.28	0.054	5.72e-229	up	0.226
SCGB3A1	3.64e-233	4.47853	0.228	0.014	1.05e-228	up	0.214
CELF4	1.04e-232	-3.39655	0.002	0.046	3e-228	down	-0.044
PHF3	3.01e-232	3.15844	0.301	0.076	8.68e-228	up	0.225
MIR22HG	3.77e-232	11.6821	0.205	0	1.09e-227	up	0.205
SEPTIN9	4.3e-231	11.6469	0.204	0	1.24e-226	up	0.204
SMYD2	4.33e-231	-2.05839	0.041	0.162	1.25e-226	down	-0.121
HNRNPA1L2	5.81e-231	-2.55181	0.013	0.091	1.68e-226	down	-0.078
EFNB2	6.93e-231	8.9117	0.207	0.002	2e-226	up	0.205
HLA-F	1.6e-230	3.37823	0.262	0.041	4.62e-226	up	0.221
VAMP5	5.64e-230	2.8098	0.277	0.052	1.63e-225	up	0.225
NIPBL	1.06e-229	3.07792	0.291	0.068	3.06e-225	up	0.223
BIRC3	1.39e-229	6.80807	0.21	0.004	4.01e-225	up	0.206
CSTF1	2.62e-229	-2.23533	0.032	0.142	7.56e-225	down	-0.11
PLAAT4	4.63e-229	11.8906	0.203	0	1.33e-224	up	0.203
CXCL2	4.9e-229	8.29556	0.208	0.003	1.41e-224	up	0.205
FERMT2	8.39e-229	5.80796	0.212	0.006	2.42e-224	up	0.206
MIR4435-2HG	1.36e-228	12.0345	0.202	0	3.92e-224	up	0.202
C22orf46	1.65e-228	-10.7195	0	0.03	4.75e-224	down	-0.03
DOPEY2	1.65e-228	-11.1518	0	0.03	4.75e-224	down	-0.03
SELO	1.65e-228	-11.6183	0	0.03	4.75e-224	down	-0.03
VSIG4	4.92e-228	-5.799	0.004	0.056	1.42e-223	down	-0.052
EPB41L4A-AS1	6.84e-228	11.5046	0.202	0	1.97e-223	up	0.202
KAT6A	1.43e-227	3.7839	0.266	0.049	4.12e-223	up	0.217
BOLA1	1.52e-227	-2.15296	0.048	0.175	4.38e-223	down	-0.127
MTG2	1.72e-227	-2.00964	0.042	0.164	4.95e-223	down	-0.122
ITPRID2	2.87e-227	11.7284	0.201	0	8.27e-223	up	0.201
FRYL	2.99e-227	4.32232	0.243	0.03	8.62e-223	up	0.213
ST3GAL4	5.2e-227	-2.1727	0.034	0.144	1.5e-222	down	-0.11
THUMPD3-AS1	5.38e-227	11.9503	0.201	0	1.55e-222	up	0.201
C11orf84	9.22e-227	-10.8083	0	0.03	2.66e-222	down	-0.03
TLX1	9.22e-227	-11.5218	0	0.03	2.66e-222	down	-0.03
ZFYVE21	9.65e-227	-2.0072	0.088	0.248	2.78e-222	down	-0.16
SYNE1	1.46e-226	6.37963	0.212	0.008	4.21e-222	up	0.204
NRP1	5.32e-226	5.62616	0.219	0.012	1.53e-221	up	0.207
TRAPPC5	8.33e-226	2.54653	0.311	0.087	2.4e-221	up	0.224
NUTM2A-AS1	1.13e-225	11.5707	0.2	0	3.25e-221	up	0.2
KAT6B	1.49e-225	3.86169	0.262	0.047	4.3e-221	up	0.215
PEG3	3.9e-225	-2.51679	0.02	0.11	1.12e-220	down	-0.09
ERBIN	1.15e-224	11.6887	0.199	0	3.32e-220	up	0.199
LCN2	1.27e-224	-2.10862	0.032	0.139	3.65e-220	down	-0.107
ME1	4.27e-224	-3.26837	0.004	0.057	1.23e-219	down	-0.053
RBBP6	1.24e-223	2.49319	0.359	0.139	3.58e-219	up	0.22
SNRNP25	1.84e-223	-2.05211	0.065	0.207	5.3e-219	down	-0.142
PTH2R	2.73e-223	-4.43102	0.001	0.039	7.87e-219	down	-0.038
C1orf106	2.88e-223	-11.0814	0	0.03	8.29e-219	down	-0.03
TMEM69	3.32e-223	-2.33933	0.026	0.125	9.56e-219	down	-0.099
PER1	3.48e-223	4.99451	0.226	0.019	1e-218	up	0.207
SETX	4.89e-223	3.65417	0.259	0.044	1.41e-218	up	0.215
FAM162A	6.91e-223	-2.22721	0.143	0.326	1.99e-218	down	-0.183
UBL4A	1.94e-222	-2.13321	0.035	0.145	5.6e-218	down	-0.11
PDSS1	2.09e-222	-2.66547	0.013	0.087	6.02e-218	down	-0.074
ZNF695	4.22e-222	-4.18253	0.003	0.051	1.22e-217	down	-0.048
FAM175A	1.61e-221	-11.1453	0	0.029	4.63e-217	down	-0.029
TROAP	2.56e-221	-3.84216	0.005	0.058	7.39e-217	down	-0.053
RCOR2	2.9e-221	-3.16382	0.003	0.047	8.37e-217	down	-0.044
TFF3	4.2e-221	6.21819	0.217	0.014	1.21e-216	up	0.203
TAGLN	1.1e-220	2.68283	0.282	0.059	3.17e-216	up	0.223
PLK3	1.97e-220	3.9949	0.233	0.025	5.67e-216	up	0.208
DPM3	4.22e-220	-2.03054	0.148	0.331	1.22e-215	down	-0.183
ZNF573	4.62e-220	-2.20458	0.012	0.084	1.33e-215	down	-0.072
CRTAC1	4.76e-220	-3.25788	0.006	0.061	1.37e-215	down	-0.055
PRDM2	7.15e-220	3.2426	0.283	0.068	2.06e-215	up	0.215
WBP5	8.98e-220	-11.9614	0	0.029	2.59e-215	down	-0.029
LMCD1	1.06e-219	4.63143	0.22	0.016	3.04e-215	up	0.204
CDK12	1.52e-219	2.72667	0.33	0.111	4.39e-215	up	0.219
USP15	4.64e-219	2.93296	0.304	0.085	1.34e-214	up	0.219
TTC22	5.21e-219	-2.92492	0.005	0.06	1.5e-214	down	-0.055
RAB6B	7.67e-219	-2.86422	0.015	0.093	2.21e-214	down	-0.078
PIFO	9.72e-219	-3.38762	0.007	0.068	2.8e-214	down	-0.061
PIK3R1	1.84e-218	3.10105	0.306	0.088	5.29e-214	up	0.218
FYN	2.23e-218	4.27403	0.256	0.047	6.42e-214	up	0.209
AGBL5	3.95e-218	-2.41657	0.014	0.092	1.14e-213	down	-0.078
CD93	7.23e-218	5.82552	0.211	0.011	2.08e-213	up	0.2
TRIM44	1.2e-217	2.61899	0.31	0.09	3.46e-213	up	0.22
PPP1R12A	2.16e-217	2.23441	0.337	0.117	6.23e-213	up	0.22
PDIA4	3.32e-217	-2.06565	0.151	0.335	9.56e-213	down	-0.184
ENG	4.24e-217	3.48826	0.271	0.058	1.22e-212	up	0.213
EVA1B	5.29e-217	4.33436	0.236	0.031	1.53e-212	up	0.205
L1CAM	7.67e-217	-3.46781	0.002	0.046	2.21e-212	down	-0.044
RBM5	1.3e-216	2.91176	0.284	0.069	3.74e-212	up	0.215
KLK6	1.88e-216	-3.68269	0.009	0.072	5.42e-212	down	-0.063
NRIP1	2.77e-216	6.18237	0.209	0.011	7.97e-212	up	0.198
CTAGE5	2.8e-216	-10.7388	0	0.029	8.07e-212	down	-0.029
FYB	2.8e-216	-11.8927	0	0.029	8.07e-212	down	-0.029
2024-09-04	2.8e-216	-12.1413	0	0.029	8.07e-212	down	-0.029
MESD	3.23e-216	11.5276	0.193	0	9.3e-212	up	0.193
KRT81	6.53e-216	-2.78875	0.028	0.127	1.88e-211	down	-0.099
MB	7.14e-216	-2.63656	0.018	0.101	2.06e-211	down	-0.083
MFAP2	1.31e-215	-2.27456	0.028	0.129	3.78e-211	down	-0.101
GSTA4	1.58e-215	-2.71042	0.033	0.139	4.57e-211	down	-0.106
CDK1	1.83e-215	-3.17938	0.014	0.088	5.27e-211	down	-0.074
MAST4	3.14e-215	5.64467	0.202	0.006	9.04e-211	up	0.196
MPZL2	3.98e-215	-2.15659	0.055	0.186	1.15e-210	down	-0.131
KDF1	4.14e-215	-2.80949	0.008	0.069	1.19e-210	down	-0.061
GABPB1-AS1	1.1e-214	11.9413	0.192	0	3.17e-210	up	0.192
PAQR5	1.53e-214	-4.03111	0.002	0.043	4.41e-210	down	-0.041
PCNX	1.56e-214	-10.9227	0	0.029	4.5e-210	down	-0.029
COL11A1	2.21e-214	-2.9531	0.006	0.062	6.37e-210	down	-0.056
MTX1	2.16e-213	-2.00999	0.08	0.231	6.22e-209	down	-0.151
SLC35F6	1.35e-212	-2.11091	0.046	0.166	3.88e-208	down	-0.12
SNHG25	3.07e-212	12.0227	0.19	0	8.85e-208	up	0.19
ZNF599	3.43e-212	-2.54957	0.015	0.091	9.87e-208	down	-0.076
CENPC	1.41e-211	3.93782	0.244	0.039	4.06e-207	up	0.205
SLC12A8	4.13e-211	-2.81918	0.007	0.066	1.19e-206	down	-0.059
NDUFAF8	5.56e-211	11.3788	0.189	0	1.6e-206	up	0.189
FAXC	8.2e-211	-2.94611	0.007	0.065	2.36e-206	down	-0.058
OAZ3	8.93e-211	-2.53524	0.015	0.09	2.57e-206	down	-0.075
ESAM	9.73e-211	10.8351	0.189	0	2.8e-206	up	0.189
ITPR2	1.43e-210	4.73099	0.226	0.026	4.13e-206	up	0.2
ANKRD30A	1.81e-210	12.3674	0.189	0	5.22e-206	up	0.189
ARHGDIG	2.96e-210	-9.55424	0	0.029	8.52e-206	down	-0.029
SLC35A2	3.41e-210	-2.08248	0.036	0.145	9.83e-206	down	-0.109
DNAH11	5.43e-210	-3.83805	0.002	0.043	1.56e-205	down	-0.041
HEPN1	7.58e-210	-5.34699	0.001	0.034	2.19e-205	down	-0.033
MCAM	1.08e-209	4.76346	0.225	0.026	3.1e-205	up	0.199
C10orf10	2.71e-209	-11.1203	0	0.028	7.82e-205	down	-0.028
NGEF	2.99e-209	-3.41146	0.003	0.046	8.61e-205	down	-0.043
HIPK3	3.04e-209	3.56523	0.234	0.032	8.77e-205	up	0.202
PDCD2L	3.5e-209	-2.88367	0.017	0.097	1.01e-204	down	-0.08
KLC3	1.16e-208	-2.51014	0.011	0.079	3.35e-204	down	-0.068
ZRANB2	2.9e-208	2.33575	0.346	0.132	8.36e-204	up	0.214
METTL26	3.31e-208	11.3578	0.187	0	9.54e-204	up	0.187
PAXBP1	3.86e-208	3.14028	0.275	0.066	1.11e-203	up	0.209
MSI1	5.56e-208	-3.84553	0.003	0.048	1.6e-203	down	-0.045
C1orf116	6.31e-208	-2.714	0.009	0.073	1.82e-203	down	-0.064
TUG1	8.65e-208	11.5615	0.187	0	2.49e-203	up	0.187
RFC4	1.23e-207	-2.40377	0.025	0.118	3.56e-203	down	-0.093
EGR3	6.13e-207	5.20003	0.207	0.014	1.77e-202	up	0.193
CFAP298	8.36e-207	11.3896	0.186	0	2.41e-202	up	0.186
CIB2	1.76e-206	-2.32412	0.013	0.086	5.06e-202	down	-0.073
COL15A1	2.37e-206	9.83579	0.189	0.002	6.83e-202	up	0.187
C1orf56	3.87e-206	-2.11523	0.077	0.22	1.11e-201	down	-0.143
IRF9	5.57e-206	4.0488	0.235	0.036	1.61e-201	up	0.199
NFAT5	7.13e-206	3.31766	0.255	0.051	2.05e-201	up	0.204
C5orf45	8.44e-206	-10.5684	0	0.027	2.43e-201	down	-0.027
FAM21A	8.44e-206	-10.7749	0	0.027	2.43e-201	down	-0.027
FAM101B	8.44e-206	-11.0152	0	0.027	2.43e-201	down	-0.027
CDH5	8.78e-206	10.4996	0.186	0	2.53e-201	up	0.186
PIK3R3	2.98e-205	3.52718	0.266	0.061	8.59e-201	up	0.205
CREB3L4	3.24e-205	-2.15829	0.045	0.163	9.34e-201	down	-0.118
MYCBP2	3.35e-204	2.73357	0.33	0.123	9.65e-200	up	0.207
GRASP	3.48e-204	10.2305	0.185	0.001	1e-199	up	0.184
FUK	4.71e-204	-10.792	0	0.027	1.36e-199	down	-0.027
VTCN1	5.8e-204	-2.26348	0.02	0.104	1.67e-199	down	-0.084
MUC20	1.14e-203	-2.26624	0.012	0.081	3.29e-199	down	-0.069
EFNA5	1.33e-203	-2.29708	0.014	0.086	3.84e-199	down	-0.072
FLT1	2.16e-203	7.38517	0.189	0.004	6.22e-199	up	0.185
GHRL	2.91e-203	-3.83376	0.003	0.048	8.39e-199	down	-0.045
KMT2E-AS1	4.2e-203	12.2557	0.183	0	1.21e-198	up	0.183
RPN1	6.06e-203	-2.04396	0.161	0.343	1.75e-198	down	-0.182
FAM133A	1e-202	-6.24593	0	0.031	2.9e-198	down	-0.031
DUSP5	1.31e-202	6.00877	0.195	0.008	3.79e-198	up	0.187
NXPH4	1.32e-202	-3.3964	0.004	0.05	3.8e-198	down	-0.046
EPC1	3.83e-202	2.32503	0.353	0.146	1.1e-197	up	0.207
ADCK2	6.09e-202	-2.10174	0.027	0.121	1.75e-197	down	-0.094
PIK3C2A	6.12e-202	3.48699	0.248	0.048	1.76e-197	up	0.2
POU2F3	1.48e-201	-3.04667	0.003	0.048	4.27e-197	down	-0.045
IL7R	2.4e-201	7.62064	0.186	0.003	6.91e-197	up	0.183
FAM214A	4.09e-201	4.76194	0.219	0.026	1.18e-196	up	0.193
ATP2B1	6.05e-201	3.4399	0.255	0.054	1.74e-196	up	0.201
RHPN2	1.28e-200	-2.62608	0.027	0.12	3.69e-196	down	-0.093
FAM173B	1.46e-200	-10.5966	0	0.027	4.22e-196	down	-0.027
MFI2	1.46e-200	-10.8745	0	0.027	4.22e-196	down	-0.027
ZHX1-C8orf76	1.46e-200	-10.8364	0	0.027	4.22e-196	down	-0.027
MAGEA6	1.46e-200	-11.3654	0	0.027	4.22e-196	down	-0.027
AL118516.1	2.78e-200	12.1191	0.181	0	8.01e-196	up	0.181
DLC1	7.13e-200	5.62732	0.195	0.01	2.06e-195	up	0.185
ACKR1	7.84e-200	13.3875	0.18	0	2.26e-195	up	0.18
RANBP2	1.82e-199	2.99939	0.249	0.049	5.24e-195	up	0.2
TFPI	4.61e-199	8.82139	0.182	0.002	1.33e-194	up	0.18
DUSP2	7.6e-199	4.82359	0.221	0.029	2.19e-194	up	0.192
NUTM2B-AS1	8.05e-199	11.45	0.18	0	2.32e-194	up	0.18
GUCY1A3	8.16e-199	-10.7303	0	0.026	2.35e-194	down	-0.026
APOLD1	3.11e-198	4.58229	0.197	0.011	8.97e-194	up	0.186
ADCY4	6.5e-198	8.58359	0.18	0.001	1.87e-193	up	0.179
TMEM121	1.35e-197	-2.14181	0.027	0.12	3.88e-193	down	-0.093
NIPSNAP1	1.87e-197	-2.00743	0.04	0.15	5.4e-193	down	-0.11
RP5-1187M17.10	4.55e-197	-10.4726	0	0.026	1.31e-192	down	-0.026
TMEM99	5.67e-197	-2.31526	0.041	0.151	1.63e-192	down	-0.11
CDC42EP3	7.54e-197	3.5444	0.247	0.051	2.17e-192	up	0.196
GGT6	1.88e-195	-2.67374	0.012	0.079	5.43e-191	down	-0.067
FAM46B	2.53e-195	-11.1099	0	0.026	7.3e-191	down	-0.026
CAV1	3.16e-195	2.54841	0.297	0.091	9.12e-191	up	0.206
PWP2	3.62e-195	-4.22606	0.002	0.039	1.04e-190	down	-0.037
EMCN	5.2e-195	11.8407	0.177	0	1.5e-190	up	0.177
TUBB4A	5.95e-195	-3.91671	0.002	0.038	1.72e-190	down	-0.036
KIAA1109	6.1e-195	4.00792	0.227	0.035	1.76e-190	up	0.192
BGN	2.17e-194	4.17166	0.21	0.022	6.26e-190	up	0.188
TMEM60	2.79e-194	-2.04107	0.043	0.154	8.04e-190	down	-0.111
ANKRD36C	3.31e-194	3.81588	0.23	0.038	9.54e-190	up	0.192
PLAAT3	4.07e-194	11.2536	0.176	0	1.17e-189	up	0.176
RAMP2	6.73e-194	4.33902	0.227	0.037	1.94e-189	up	0.19
FUT2	8.59e-194	-3.16556	0.005	0.053	2.48e-189	down	-0.048
CD2	9.73e-194	7.22807	0.176	0	2.8e-189	up	0.176
DST	9.76e-194	2.66179	0.333	0.129	2.81e-189	up	0.204
CCL3L3	1.41e-193	-13.3685	0	0.026	4.07e-189	down	-0.026
RITA1	2.99e-193	-2.07432	0.025	0.115	8.61e-189	down	-0.09
CFLAR	3.98e-193	2.36746	0.34	0.139	1.15e-188	up	0.201
CYP27A1	4.85e-193	-2.23949	0.024	0.11	1.4e-188	down	-0.086
CMAS	5.19e-193	-2.08134	0.067	0.2	1.5e-188	down	-0.133
MYBL2	8e-193	-3.00205	0.009	0.07	2.31e-188	down	-0.061
GPS2	8.86e-193	2.8233	0.288	0.089	2.55e-188	up	0.199
DLX5	9.79e-193	-2.85906	0.01	0.072	2.82e-188	down	-0.062
ARIH1	1.13e-192	2.77567	0.288	0.089	3.25e-188	up	0.199
SKIL	1.89e-192	2.56801	0.309	0.11	5.44e-188	up	0.199
EGFL7	2.1e-192	3.24731	0.303	0.107	6.05e-188	up	0.196
HSPA2	3.07e-192	4.24634	0.22	0.031	8.84e-188	up	0.189
ITGA1	3.87e-192	6.79085	0.176	0.001	1.12e-187	up	0.175
NBDY	4.5e-192	11.1717	0.174	0	1.3e-187	up	0.174
HBEGF	6.2e-192	5.15558	0.189	0.009	1.79e-187	up	0.18
POLR3K	7.06e-192	-2.07569	0.052	0.173	2.04e-187	down	-0.121
DSG2	9.7e-192	-2.24799	0.048	0.163	2.8e-187	down	-0.115
CDK13	2.17e-191	3.44981	0.247	0.054	6.26e-187	up	0.193
DEPP1	3.21e-191	12.155	0.174	0	9.25e-187	up	0.174
RO60	3.5e-191	11.3119	0.174	0	1.01e-186	up	0.174
SGK1	4.88e-191	2.19903	0.327	0.119	1.41e-186	up	0.208
OTUD6B-AS1	4.92e-191	11.5121	0.173	0	1.42e-186	up	0.173
ATP5PB	5.35e-191	11.1035	0.173	0	1.54e-186	up	0.173
RGS2	7.17e-191	3.56774	0.229	0.037	2.07e-186	up	0.192
MRTFB	2.48e-190	11.5954	0.173	0	7.16e-186	up	0.173
PXMP4	2.54e-190	-2.24547	0.024	0.11	7.32e-186	down	-0.086
FAM21C	4.38e-190	-10.7593	0	0.025	1.26e-185	down	-0.025
RBM6	6.18e-190	2.43806	0.313	0.112	1.78e-185	up	0.201
PTGES	7.27e-190	-2.67621	0.015	0.085	2.1e-185	down	-0.07
SPAG4	4.49e-189	-2.45804	0.011	0.073	1.29e-184	down	-0.062
FAM131C	6.05e-189	-5.66374	0	0.029	1.74e-184	down	-0.029
TSHZ2	6.42e-189	2.48913	0.267	0.068	1.85e-184	up	0.199
HDGFL3	9.66e-189	11.2359	0.172	0	2.79e-184	up	0.172
THBD	2.02e-188	6.38397	0.178	0.004	5.82e-184	up	0.174
BUD23	8.81e-188	11.1634	0.171	0	2.54e-183	up	0.171
RTF2	1.47e-187	11.0668	0.171	0	4.22e-183	up	0.171
HEPACAM	1.7e-187	-6.16363	0	0.028	4.9e-183	down	-0.028
MCTP1	6.01e-187	9.0335	0.172	0.001	1.73e-182	up	0.171
PSMB9	1.11e-186	2.23963	0.236	0.04	3.2e-182	up	0.196
AL589743.1	1.36e-186	-10.4338	0	0.025	3.91e-182	down	-0.025
VAX1	1.36e-186	-10.3947	0	0.025	3.91e-182	down	-0.025
PTCHD1	2.6e-186	-2.6514	0.007	0.062	7.51e-182	down	-0.055
RERE	9.24e-186	2.67974	0.29	0.094	2.66e-181	up	0.196
SNHG14	9.34e-186	11.7176	0.169	0	2.69e-181	up	0.169
RBM27	2.11e-185	3.96636	0.201	0.021	6.09e-181	up	0.18
NOTCH4	3.81e-185	6.35098	0.176	0.004	1.1e-180	up	0.172
SGK223	7.55e-185	-11.1681	0	0.025	2.18e-180	down	-0.025
MCRIP1	8.43e-185	11.1149	0.168	0	2.43e-180	up	0.168
LDLR	8.52e-185	3.04283	0.231	0.043	2.46e-180	up	0.188
JAG1	1.04e-184	5.39873	0.186	0.012	3.01e-180	up	0.174
FGD5-AS1	1.18e-184	11.2274	0.168	0	3.41e-180	up	0.168
NFKB1	3.42e-184	3.95652	0.22	0.037	9.86e-180	up	0.183
CDK17	6.17e-184	4.76267	0.183	0.009	1.78e-179	up	0.174
TH	8.9e-184	-4.77617	0	0.029	2.57e-179	down	-0.029
EFS	1.58e-183	-2.32461	0.019	0.097	4.56e-179	down	-0.078
PTK6	2.69e-183	-2.75656	0.008	0.062	7.75e-179	down	-0.054
RNF26	3.51e-183	-2.62787	0.019	0.096	1.01e-178	down	-0.077
TEX30	5.02e-183	-2.26786	0.025	0.112	1.45e-178	down	-0.087
NPY1R	5.09e-183	-2.47193	0.02	0.1	1.47e-178	down	-0.08
COL18A1	5.74e-183	2.7385	0.288	0.094	1.65e-178	up	0.194
RGS16	7.95e-183	4.37513	0.194	0.018	2.29e-178	up	0.176
FNBP1	9.54e-183	3.50718	0.248	0.06	2.75e-178	up	0.188
DHCR24	1.44e-182	-2.45658	0.043	0.15	4.16e-178	down	-0.107
CD34	2.62e-182	6.25215	0.168	0.001	7.56e-178	up	0.167
KDM6B	3.56e-182	2.68565	0.277	0.085	1.03e-177	up	0.192
HCG18	4e-182	11.5302	0.166	0	1.15e-177	up	0.166
SNHG3	4e-182	11.6324	0.166	0	1.15e-177	up	0.166
COL1A2	1.24e-181	2.92334	0.177	0.006	3.58e-177	up	0.171
MAP4	1.24e-181	2.26213	0.305	0.109	3.58e-177	up	0.196
COL1A1	1.48e-181	2.8293	0.211	0.03	4.26e-177	up	0.181
EFTUD1	2.34e-181	-10.7688	0	0.024	6.74e-177	down	-0.024
GIMAP7	2.42e-181	5.26357	0.179	0.008	6.98e-177	up	0.171
ARID1B	2.84e-181	2.31674	0.318	0.125	8.19e-177	up	0.193
ASB13	1.94e-180	-2.70488	0.014	0.081	5.58e-176	down	-0.067
TMEM40	2.03e-180	-3.21936	0.005	0.054	5.84e-176	down	-0.049
COX7A1	2.38e-180	5.4227	0.168	0.002	6.87e-176	up	0.166
UFD1	5.72e-180	11.0534	0.165	0	1.65e-175	up	0.165
LRRN2	6.85e-180	-3.78657	0.004	0.046	1.98e-175	down	-0.042
BNIPL	9.95e-180	-2.36073	0.007	0.059	2.87e-175	down	-0.052
GEMIN7	1.22e-179	-2.09147	0.03	0.123	3.51e-175	down	-0.093
C1orf145	1.3e-179	-10.6304	0	0.024	3.75e-175	down	-0.024
CFH	1.94e-179	6.21945	0.167	0.002	5.58e-175	up	0.165
CENPX	2.02e-179	11.1593	0.164	0	5.81e-175	up	0.164
TMEM125	2.48e-179	-2.65914	0.012	0.074	7.15e-175	down	-0.062
AC016549.1	3.2e-179	-4.54031	0.001	0.029	9.23e-175	down	-0.028
YPEL2	8.17e-179	4.67098	0.197	0.023	2.35e-174	up	0.174
SDHAF1	9.49e-179	-2.05706	0.047	0.158	2.74e-174	down	-0.111
RHNO1	9.93e-179	-2.18002	0.017	0.091	2.86e-174	down	-0.074
LPAR6	1.13e-178	4.18049	0.196	0.02	3.26e-174	up	0.176
CD69	3.66e-178	6.2796	0.178	0.01	1.06e-173	up	0.168
IGSF9	4.58e-178	-2.39509	0.011	0.071	1.32e-173	down	-0.06
REL	5.57e-178	2.94263	0.316	0.127	1.6e-173	up	0.189
FAM65A	7.23e-178	-10.4104	0	0.024	2.08e-173	down	-0.024
HPN	2.03e-177	-2.441	0.012	0.074	5.87e-173	down	-0.062
ECSCR	3.08e-177	11.5702	0.162	0	8.87e-173	up	0.162
TPMT	3.36e-177	-2.18808	0.039	0.141	9.68e-173	down	-0.102
SLC4A7	7.95e-177	4.1288	0.214	0.036	2.29e-172	up	0.178
PTPRB	1.08e-176	11.7268	0.162	0	3.11e-172	up	0.162
FILIP1	3.2e-176	11.7197	0.162	0	9.22e-172	up	0.162
LHFPL6	3.2e-176	11.5684	0.162	0	9.22e-172	up	0.162
C14orf79	4.02e-176	-10.9985	0	0.023	1.16e-171	down	-0.023
PAPD7	4.02e-176	-11.184	0	0.023	1.16e-171	down	-0.023
ZFYVE16	4.24e-176	3.63974	0.207	0.031	1.22e-171	up	0.176
TMEM79	4.95e-176	-2.08282	0.014	0.08	1.43e-171	down	-0.066
C1QA	7.91e-176	-3.13463	0.02	0.097	2.28e-171	down	-0.077
TUBG1	1.04e-175	-2.22182	0.04	0.142	3e-171	down	-0.102
CHRM1	1.24e-175	-4.09231	0.001	0.034	3.58e-171	down	-0.033
TNFSF10	3.94e-175	2.99958	0.213	0.034	1.14e-170	up	0.179
SELENOT	7.02e-175	10.9782	0.161	0	2.02e-170	up	0.161
DCPS	8.77e-175	-2.16946	0.04	0.141	2.53e-170	down	-0.101
RAE1	1.26e-174	-2.16571	0.053	0.166	3.64e-170	down	-0.113
NIBAN1	2.25e-174	11.7633	0.16	0	6.5e-170	up	0.16
ACTL6A	2.44e-174	-2.09039	0.063	0.185	7.04e-170	down	-0.122
ADGRF5	4.88e-174	6.86265	0.161	0	1.41e-169	up	0.161
HENMT1	1.5e-173	-2.49459	0.014	0.08	4.32e-169	down	-0.066
ATF7IP	2.34e-173	3.18669	0.247	0.065	6.73e-169	up	0.182
LRRC42	2.54e-173	-2.33621	0.033	0.127	7.33e-169	down	-0.094
DHFRL1	1.24e-172	-10.4971	0	0.023	3.58e-168	down	-0.023
KIAA1468	1.24e-172	-11.0477	0	0.023	3.58e-168	down	-0.023
FAM174C	1.33e-172	11.0139	0.159	0	3.83e-168	up	0.159
PLK1	1.4e-172	-3.55976	0.007	0.057	4.04e-168	down	-0.05
SOX18	2.95e-172	7.46975	0.16	0.001	8.51e-168	up	0.159
CDCA3	5.19e-172	-3.65128	0.006	0.055	1.5e-167	down	-0.049
PPP3CA	8.52e-172	2.95276	0.264	0.082	2.46e-167	up	0.182
TOP2A	9.57e-172	-2.53665	0.027	0.111	2.76e-167	down	-0.084
AC058791.1	1.06e-171	11.6187	0.158	0	3.06e-167	up	0.158
TMF1	3.13e-171	2.88866	0.249	0.067	9.02e-167	up	0.182
NFASC	9.35e-171	-2.17326	0.036	0.132	2.69e-166	down	-0.096
PPP4R3A	1.44e-170	3.12394	0.261	0.08	4.16e-166	up	0.181
PDE4B	1.53e-170	3.82087	0.209	0.035	4.4e-166	up	0.174
COL3A1	3.59e-170	4.02404	0.166	0.005	1.03e-165	up	0.161
RRM2	3.74e-170	-2.986	0.011	0.07	1.08e-165	down	-0.059
AC007325.4	7.4e-170	-2.15427	0.016	0.084	2.13e-165	down	-0.068
TRIM22	9.06e-170	3.92377	0.206	0.034	2.61e-165	up	0.172
RALGAPA1	1.43e-169	3.6031	0.209	0.036	4.12e-165	up	0.173
RAB21	1.44e-169	2.6513	0.264	0.084	4.15e-165	up	0.18
GOLGA8B	3.23e-169	4.1255	0.197	0.028	9.32e-165	up	0.169
C8orf44	3.84e-169	-10.2613	0	0.022	1.11e-164	down	-0.022
ITM2A	1.88e-168	3.96009	0.164	0.005	5.42e-164	up	0.159
LUC7L	2.3e-168	2.40991	0.253	0.07	6.62e-164	up	0.183
G3BP2	3.37e-168	2.367	0.285	0.1	9.7e-164	up	0.185
CDKN2AIP	4.26e-168	3.89383	0.202	0.031	1.23e-163	up	0.171
ADD1	4.68e-168	3.32352	0.222	0.047	1.35e-163	up	0.175
FDFT1	1.36e-167	-2.0008	0.105	0.249	3.91e-163	down	-0.144
RNASEK-C17orf49	2.13e-167	-10.1918	0	0.022	6.15e-163	down	-0.022
KIAA1161	2.13e-167	-11.3835	0	0.022	6.15e-163	down	-0.022
RASD1	3.02e-167	4.64518	0.176	0.013	8.71e-163	up	0.163
ARHGAP26	1.12e-166	5.69956	0.176	0.014	3.24e-162	up	0.162
MAD2L1BP	1.36e-166	-2.08825	0.034	0.128	3.92e-162	down	-0.094
BAZ2B	4.09e-166	2.5606	0.259	0.079	1.18e-161	up	0.18
SLC9A3R2	5.64e-166	2.99373	0.281	0.101	1.63e-161	up	0.18
F8A1	6.29e-166	-2.03688	0.033	0.124	1.81e-161	down	-0.091
CCND2	1.05e-165	5.96319	0.162	0.006	3.02e-161	up	0.156
C20orf196	1.19e-165	-10.944	0	0.022	3.42e-161	down	-0.022
ANKRD16	1.78e-165	-2.02003	0.024	0.104	5.14e-161	down	-0.08
MECOM	2.39e-165	11.7943	0.153	0	6.88e-161	up	0.153
CRNDE	2.81e-165	11.2654	0.153	0	8.11e-161	up	0.153
REEP4	5.24e-165	-2.22804	0.02	0.094	1.51e-160	down	-0.074
ACIN1	1.59e-164	2.02801	0.307	0.122	4.6e-160	up	0.185
SPART	2.59e-164	10.9754	0.152	0	7.46e-160	up	0.152
DSCC1	2.6e-164	-2.89218	0.01	0.065	7.49e-160	down	-0.055
CXCL16	3.66e-164	-2.06523	0.052	0.16	1.06e-159	down	-0.108
FAM206A	6.59e-164	-10.5008	0	0.022	1.9e-159	down	-0.022
KIAA1524	6.59e-164	-11.0548	0	0.022	1.9e-159	down	-0.022
PTGER4	8.97e-164	7.11947	0.164	0.008	2.58e-159	up	0.156
TEKT4	1.02e-163	-4.95912	0.001	0.027	2.95e-159	down	-0.026
TASOR2	1.13e-163	11.1488	0.151	0	3.27e-159	up	0.151
EMP3	1.78e-162	2.4473	0.218	0.043	5.13e-158	up	0.175
PTPRM	2.09e-162	7.30349	0.153	0.002	6.03e-158	up	0.151
SINHCAF	2.17e-162	10.9772	0.15	0	6.25e-158	up	0.15
PNMAL1	3.66e-162	-11.1723	0	0.022	1.06e-157	down	-0.022
FAM26F	3.66e-162	-11.28	0	0.022	1.06e-157	down	-0.022
DIAPH2	3.95e-162	3.76589	0.195	0.029	1.14e-157	up	0.166
AC016831.5	4.18e-162	11.4855	0.15	0	1.2e-157	up	0.15
TNS2	5.53e-162	4.91833	0.174	0.016	1.59e-157	up	0.158
FAM107B	7.82e-162	2.83031	0.3	0.121	2.25e-157	up	0.179
RELL1	1.12e-161	6.81329	0.16	0.007	3.23e-157	up	0.153
SMC5	1.33e-161	2.39728	0.246	0.068	3.84e-157	up	0.178
IL22RA2	1.6e-161	-5.22957	0.001	0.029	4.61e-157	down	-0.028
BACH1	2.38e-161	3.79079	0.194	0.03	6.86e-157	up	0.164
BCAM	2.61e-161	2.60412	0.25	0.074	7.53e-157	up	0.176
MAF	3.08e-161	4.95592	0.183	0.022	8.88e-157	up	0.161
KDM2A	6.19e-161	2.33281	0.28	0.102	1.78e-156	up	0.178
APEX2	8.71e-161	-2.02235	0.024	0.102	2.51e-156	down	-0.078
DIRAS1	1.28e-160	-3.31388	0.003	0.038	3.68e-156	down	-0.035
SEPTIN11	1.66e-160	11.0976	0.149	0	4.77e-156	up	0.149
C14orf159	2.03e-160	-10.2778	0	0.021	5.86e-156	down	-0.021
PCTP	8.82e-160	-2.05924	0.019	0.089	2.54e-155	down	-0.07
SPRYD4	1.3e-159	-2.04656	0.023	0.1	3.75e-155	down	-0.077
CRYBG1	1.38e-159	11.8496	0.148	0	3.98e-155	up	0.148
PAK6	1.94e-159	-3.26224	0.003	0.04	5.58e-155	down	-0.037
SNHG17	3.12e-159	10.9776	0.148	0	9e-155	up	0.148
BCL2	3.23e-159	6.51881	0.156	0.005	9.32e-155	up	0.151
WWTR1	4.52e-159	2.6525	0.253	0.079	1.3e-154	up	0.174
TNFRSF21	8.44e-159	-2.25407	0.019	0.089	2.43e-154	down	-0.07
ELL2	9.06e-159	3.84008	0.207	0.042	2.61e-154	up	0.165
PALMD	1e-158	2.82572	0.235	0.063	2.89e-154	up	0.172
THSD7A	1.25e-158	11.6748	0.147	0	3.6e-154	up	0.147
SNRK	1.42e-158	3.93642	0.174	0.017	4.09e-154	up	0.157
PURA	2.11e-158	2.6654	0.248	0.076	6.08e-154	up	0.172
FTCDNL1	3.94e-158	-2.61686	0.005	0.049	1.14e-153	down	-0.044
KDELR3	6.56e-158	-2.25383	0.024	0.102	1.89e-153	down	-0.078
SEPTIN6	7.48e-158	11.4818	0.147	0	2.16e-153	up	0.147
DNAL4	9.73e-158	-2.01157	0.025	0.104	2.81e-153	down	-0.079
UGT2B7	1.01e-157	-4.3304	0.001	0.027	2.91e-153	down	-0.026
STMP1	1.12e-157	10.9397	0.146	0	3.24e-153	up	0.146
PROM2	1.28e-157	-2.21528	0.014	0.075	3.68e-153	down	-0.061
ITPR1	2.3e-157	5.2697	0.167	0.014	6.62e-153	up	0.153
PJA2	5.22e-157	2.33036	0.257	0.081	1.5e-152	up	0.176
GLTSCR1	6.27e-157	-10.5416	0	0.021	1.81e-152	down	-0.021
STIM2	7.5e-157	4.43572	0.169	0.015	2.16e-152	up	0.154
YPEL5	1.14e-156	2.04242	0.366	0.193	3.29e-152	up	0.173
DOCK9	1.19e-156	3.915	0.179	0.022	3.42e-152	up	0.157
AIMP2	1.59e-156	-2.2975	0.039	0.134	4.58e-152	down	-0.095
CAMP	1.63e-156	-4.91494	0.001	0.03	4.7e-152	down	-0.029
CERT1	1.93e-156	10.996	0.145	0	5.57e-152	up	0.145
SKA3	1.94e-156	-3.75928	0.005	0.047	5.59e-152	down	-0.042
AURKA	3.67e-156	-2.60448	0.018	0.087	1.06e-151	down	-0.069
UTP11	4.35e-156	10.8793	0.145	0	1.25e-151	up	0.145
BIN1	4.76e-156	-2.2697	0.052	0.159	1.37e-151	down	-0.107
RAB11FIP1	6.73e-156	3.47221	0.22	0.053	1.94e-151	up	0.167
TNFRSF1B	2.4e-155	4.54127	0.169	0.015	6.93e-151	up	0.154
AC044849.1	3.89e-155	11.5033	0.144	0	1.12e-150	up	0.144
PLAC9	5e-155	6.05414	0.148	0.002	1.44e-150	up	0.146
AFF1	6.33e-155	4.11702	0.17	0.016	1.82e-150	up	0.154
ECE1	1.19e-154	2.52608	0.229	0.06	3.44e-150	up	0.169
SYCE3	2.09e-154	-3.88689	0.003	0.039	6.01e-150	down	-0.036
ZNF331	2.75e-154	4.56871	0.19	0.032	7.93e-150	up	0.158
ITGA5	2.89e-154	4.50515	0.174	0.019	8.33e-150	up	0.155
TIMP3	4.29e-154	2.50314	0.258	0.084	1.24e-149	up	0.174
PHKG1	6.41e-154	-2.19831	0.037	0.129	1.85e-149	down	-0.092
DIPK2B	9.13e-154	11.3718	0.143	0	2.63e-149	up	0.143
AL355075.4	1.48e-153	12.1815	0.143	0	4.28e-149	up	0.143
CHCHD6	1.64e-153	-2.19695	0.027	0.108	4.72e-149	down	-0.081
IKBKAP	1.93e-153	-10.764	0	0.02	5.57e-149	down	-0.02
SPTY2D1	2.88e-153	3.26598	0.216	0.052	8.3e-149	up	0.164
CXCR4	3.72e-153	2.86784	0.282	0.107	1.07e-148	up	0.175
OPLAH	4.78e-153	-2.58168	0.008	0.056	1.38e-148	down	-0.048
FAM71E1	6.79e-153	-2.88313	0.006	0.05	1.96e-148	down	-0.044
CYTH1	6.91e-153	2.91996	0.219	0.053	1.99e-148	up	0.166
PLP1	7.46e-153	-7.44664	0.001	0.03	2.15e-148	down	-0.029
ICAM1	8.55e-153	4.69669	0.16	0.011	2.46e-148	up	0.149
COA8	8.78e-153	10.8436	0.142	0	2.53e-148	up	0.142
PRPS2	1.71e-152	-2.06093	0.038	0.13	4.92e-148	down	-0.092
NCOA7	1.71e-152	2.31933	0.28	0.106	4.92e-148	up	0.174
HDAC7	3.09e-152	3.35082	0.195	0.035	8.92e-148	up	0.16
CCL5	3.67e-152	4.84712	0.176	0.022	1.06e-147	up	0.154
ZBTB1	6.89e-152	3.39631	0.195	0.036	1.98e-147	up	0.159
GABPB1-IT1	8.41e-152	11.2569	0.142	0	2.42e-147	up	0.142
TRIP12	2.21e-151	2.28007	0.272	0.101	6.37e-147	up	0.171
USP12	2.59e-151	3.2732	0.2	0.04	7.46e-147	up	0.16
RUNX3	2.76e-151	6.78357	0.145	0.002	7.95e-147	up	0.143
CLEC14A	6.83e-151	11.4328	0.141	0	1.97e-146	up	0.141
GPR12	1.71e-150	-3.68866	0.002	0.033	4.93e-146	down	-0.031
CPVL	4.06e-150	-2.156	0.028	0.109	1.17e-145	down	-0.081
MMEL1	5.43e-150	-2.43313	0.009	0.059	1.57e-145	down	-0.05
2024-03-02	5.95e-150	-10.2991	0	0.02	1.71e-145	down	-0.02
MAGEA3	5.95e-150	-10.5955	0	0.02	1.71e-145	down	-0.02
TMEM61	6.81e-150	-3.43317	0.004	0.044	1.96e-145	down	-0.04
FARSB	7.22e-150	-2.04955	0.039	0.131	2.08e-145	down	-0.092
MELK	8.94e-150	-3.83348	0.004	0.043	2.58e-145	down	-0.039
PWWP3A	1.05e-149	11.1194	0.14	0	3.04e-145	up	0.14
PFKFB3	1.16e-149	3.50146	0.176	0.022	3.33e-145	up	0.154
RAMP3	1.24e-149	11.4903	0.14	0	3.57e-145	up	0.14
ATP2B1-AS1	1.58e-149	11.643	0.14	0	4.54e-145	up	0.14
POSTN	1.81e-149	4.46264	0.144	0.002	5.21e-145	up	0.142
EXTL1	1.89e-149	-2.68917	0.003	0.036	5.45e-145	down	-0.033
SEPTIN10	3.25e-149	10.7873	0.139	0	9.36e-145	up	0.139
MT1E	3.25e-149	2.03205	0.252	0.078	9.38e-145	up	0.174
DHRS13	4.11e-149	-2.38783	0.009	0.058	1.18e-144	down	-0.049
AC245297.3	4.13e-149	11.364	0.139	0	1.19e-144	up	0.139
HCP5	5.26e-149	11.4957	0.139	0	1.52e-144	up	0.139
THNSL1	8.64e-149	-2.59152	0.006	0.051	2.49e-144	down	-0.045
NUDT4	1.91e-148	2.47382	0.261	0.093	5.5e-144	up	0.168
TLCD1	2.01e-148	-2.75812	0.01	0.063	5.79e-144	down	-0.053
SEC14L1	2.22e-148	2.42837	0.272	0.104	6.4e-144	up	0.168
ERO1B	3.24e-148	7.05919	0.15	0.007	9.34e-144	up	0.143
2024-09-03	3.3e-148	-10.3413	0	0.02	9.51e-144	down	-0.02
SNCG	4.64e-148	4.16716	0.161	0.014	1.34e-143	up	0.147
PPIH	5.13e-148	-2.02883	0.055	0.161	1.48e-143	down	-0.106
TMEM173	5.17e-148	4.80715	0.16	0.013	1.49e-143	up	0.147
SIRT1	8.98e-148	3.70852	0.181	0.028	2.59e-143	up	0.153
BCAP29	1.99e-147	3.17135	0.175	0.022	5.74e-143	up	0.153
JOSD1	2.22e-147	2.67809	0.265	0.098	6.41e-143	up	0.167
SHFL	2.47e-147	11.0893	0.138	0	7.12e-143	up	0.138
PRXL2A	1.13e-146	10.7869	0.137	0	3.26e-142	up	0.137
ATP5L2	1.83e-146	-10.5325	0	0.019	5.27e-142	down	-0.019
FYB1	2.73e-146	12.2463	0.137	0	7.86e-142	up	0.137
GOLT1A	1.68e-145	-2.78035	0.004	0.04	4.83e-141	down	-0.036
TMEM254	2.3e-145	-2.15704	0.024	0.098	6.62e-141	down	-0.074
IFITM10	2.9e-145	-2.58941	0.01	0.061	8.35e-141	down	-0.051
STC1	3.03e-145	6.05204	0.159	0.014	8.74e-141	up	0.145
RLF	3.42e-145	3.57914	0.182	0.03	9.87e-141	up	0.152
SOCS2	3.49e-145	5.06196	0.149	0.008	1e-140	up	0.141
THAP12	4.13e-145	10.8091	0.136	0	1.19e-140	up	0.136
MMP24OS	5.68e-145	10.855	0.136	0	1.64e-140	up	0.136
AC025164.1	6.15e-145	12.0876	0.136	0	1.77e-140	up	0.136
PCF11	1.18e-144	2.49166	0.27	0.104	3.39e-140	up	0.166
HOXC11	1.28e-144	-3.05136	0.004	0.042	3.69e-140	down	-0.038
CDC14A	1.3e-144	6.62784	0.142	0.004	3.75e-140	up	0.138
RIOK3	1.58e-144	2.38552	0.236	0.072	4.57e-140	up	0.164
BCL11B	1.68e-144	7.94453	0.136	0	4.83e-140	up	0.136
ORM2	1.93e-144	-6.64895	0	0.021	5.55e-140	down	-0.021
GASK1B	3.85e-144	11.0047	0.135	0	1.11e-139	up	0.135
ODF2L	4.25e-144	2.10924	0.285	0.118	1.22e-139	up	0.167
SMTNL2	4.58e-144	-3.92186	0.002	0.035	1.32e-139	down	-0.033
C1orf53	5.46e-144	-2.53135	0.009	0.059	1.57e-139	down	-0.05
RYBP	5.46e-144	3.06898	0.204	0.048	1.57e-139	up	0.156
ANGPT2	8.18e-144	4.51288	0.152	0.01	2.36e-139	up	0.142
KLF15	9.26e-144	-2.59199	0.003	0.039	2.67e-139	down	-0.036
ZEB2	1.09e-143	3.5012	0.178	0.027	3.14e-139	up	0.151
ZFP91	1.63e-143	2.81392	0.229	0.069	4.7e-139	up	0.16
TJP1	2.02e-143	2.52346	0.25	0.087	5.82e-139	up	0.163
NEK2	2.76e-143	-3.52242	0.005	0.043	7.97e-139	down	-0.038
DENND4A	3.23e-143	4.30316	0.167	0.021	9.3e-139	up	0.146
A2ML1	4.77e-143	-4.36906	0.001	0.026	1.37e-138	down	-0.025
RILPL2	5.51e-143	2.99671	0.196	0.04	1.59e-138	up	0.156
TMEM27	5.63e-143	-9.72764	0	0.019	1.62e-138	down	-0.019
RP5-862P8.2	5.63e-143	-10.1379	0	0.019	1.62e-138	down	-0.019
CAVIN2	6.78e-143	11.476	0.134	0	1.96e-138	up	0.134
MUC5B	7.82e-143	-2.00362	0.013	0.072	2.25e-138	down	-0.059
DUSP4	8.99e-143	3.86902	0.174	0.026	2.59e-138	up	0.148
ZNF292	1.23e-142	2.17311	0.29	0.124	3.54e-138	up	0.166
CFI	1.41e-142	9.30753	0.135	0	4.08e-138	up	0.135
PLCB1	2.11e-142	4.26363	0.158	0.015	6.08e-138	up	0.143
SLK	2.39e-142	2.07594	0.236	0.074	6.89e-138	up	0.162
C11orf45	4.26e-142	-4.35842	0.001	0.025	1.23e-137	down	-0.024
ILF3-DT	4.57e-142	11.3494	0.133	0	1.32e-137	up	0.133
GMFG	5.57e-142	2.07498	0.204	0.044	1.6e-137	up	0.16
IRF7	8.01e-142	3.17453	0.173	0.024	2.31e-137	up	0.149
DIPK2A	8.64e-142	11.06	0.133	0	2.49e-137	up	0.133
TSIX	1.1e-141	11.7621	0.133	0	3.16e-137	up	0.133
KCTD14	1.47e-141	-3.27737	0.006	0.05	4.24e-137	down	-0.044
ZBTB16	1.95e-141	4.69623	0.152	0.011	5.63e-137	up	0.141
LCT	1.96e-141	-4.63202	0.001	0.023	5.66e-137	down	-0.022
ARAP2	2e-141	6.04716	0.139	0.004	5.77e-137	up	0.135
C19orf68	3.12e-141	-10.1573	0	0.019	9e-137	down	-0.019
C7orf43	3.12e-141	-10.4503	0	0.019	9e-137	down	-0.019
SAMHD1	5.23e-141	2.79542	0.206	0.05	1.51e-136	up	0.156
FAM43A	5.7e-141	5.16554	0.144	0.007	1.64e-136	up	0.137
LAMA4	7.54e-141	3.10913	0.186	0.035	2.17e-136	up	0.151
ICAM2	4.69e-140	4.42973	0.155	0.015	1.35e-135	up	0.14
KRTCAP3	5.23e-140	-2.29564	0.031	0.111	1.51e-135	down	-0.08
PREX2	9.72e-140	6.46452	0.135	0.002	2.8e-135	up	0.133
OIP5-AS1	1.09e-139	11.0222	0.131	0	3.15e-135	up	0.131
CXCL12	1.11e-139	5.9138	0.145	0.008	3.19e-135	up	0.137
FAM19A3	1.73e-139	-9.79461	0	0.018	4.99e-135	down	-0.018
TMEM110	1.73e-139	-10.0005	0	0.018	4.99e-135	down	-0.018
C8orf46	1.73e-139	-10.583	0	0.018	4.99e-135	down	-0.018
SLCO3A1	1.93e-139	3.80949	0.145	0.007	5.57e-135	up	0.138
AOPEP	2.06e-139	10.8631	0.131	0	5.93e-135	up	0.131
BMPR2	2.48e-139	3.09818	0.216	0.062	7.15e-135	up	0.154
PRXL2C	3.58e-139	10.6588	0.131	0	1.03e-134	up	0.131
PKN2	5.2e-139	2.3356	0.254	0.093	1.5e-134	up	0.161
RUNX1	5.69e-139	2.97676	0.212	0.057	1.64e-134	up	0.155
RIF1	7.13e-139	2.09281	0.244	0.081	2.06e-134	up	0.163
TYMS	9.16e-139	-2.57426	0.019	0.084	2.64e-134	down	-0.065
SIK3	1.38e-138	3.25895	0.181	0.032	3.99e-134	up	0.149
PLEC	1.49e-138	2.08263	0.282	0.118	4.31e-134	up	0.164
MDFIC	3.42e-138	6.39294	0.134	0.002	9.86e-134	up	0.132
GPCPD1	3.58e-138	3.4941	0.169	0.025	1.03e-133	up	0.144
THAP9-AS1	6.16e-138	10.9151	0.13	0	1.78e-133	up	0.13
PSRC1	7.7e-138	-2.45046	0.007	0.052	2.22e-133	down	-0.045
APBB2	7.76e-138	4.31576	0.162	0.021	2.24e-133	up	0.141
MXD4	1.08e-137	2.51059	0.229	0.072	3.1e-133	up	0.157
S1PR1	1.15e-137	8.90827	0.132	0.001	3.33e-133	up	0.131
LINC00342	1.16e-137	11.3426	0.13	0	3.34e-133	up	0.13
SOS2	1.38e-137	4.07863	0.175	0.03	3.97e-133	up	0.145
FAM3D	1.8e-137	-2.79191	0.012	0.067	5.18e-133	down	-0.055
AC007952.4	2.02e-137	11.7538	0.129	0	5.81e-133	up	0.129
ATXN1	2.18e-137	5.15796	0.146	0.01	6.3e-133	up	0.136
FOXO1	3.22e-137	3.70849	0.172	0.028	9.27e-133	up	0.144
AKT3	3.26e-137	6.94354	0.136	0.004	9.39e-133	up	0.132
PCNX1	4.1e-137	11.1618	0.129	0	1.18e-132	up	0.129
PPM1J	4.42e-137	-2.35807	0.009	0.058	1.28e-132	down	-0.049
PODXL	4.54e-137	3.93397	0.168	0.025	1.31e-132	up	0.143
EBF1	6.58e-137	10.8872	0.129	0	1.9e-132	up	0.129
ANTKMT	6.58e-137	10.655	0.129	0	1.9e-132	up	0.129
SPC24	6.67e-137	-3.6363	0.003	0.035	1.92e-132	down	-0.032
NIBAN2	9.02e-137	10.844	0.129	0	2.6e-132	up	0.129
MEF2A	9.46e-137	2.45482	0.254	0.095	2.73e-132	up	0.159
KNSTRN	1.17e-136	-2.83173	0.013	0.068	3.37e-132	down	-0.055
MAFB	1.21e-136	2.73811	0.249	0.087	3.5e-132	up	0.162
TASOR	1.45e-136	11.0196	0.129	0	4.17e-132	up	0.129
TMEM35B	1.98e-136	10.5661	0.129	0	5.72e-132	up	0.129
NUMA1	2.27e-136	2.17087	0.254	0.094	6.55e-132	up	0.16
NABP1	3.67e-136	3.0762	0.186	0.037	1.06e-131	up	0.149
CD44	3.84e-136	2.08952	0.359	0.202	1.11e-131	up	0.157
SIM2	4.41e-136	-5.24608	0	0.022	1.27e-131	down	-0.022
RP11-159D12.5	5.32e-136	-9.9395	0	0.018	1.53e-131	down	-0.018
MKL1	5.32e-136	-10.5187	0	0.018	1.53e-131	down	-0.018
FTHL17	5.32e-136	-11.2365	0	0.018	1.53e-131	down	-0.018
CRIM1	6.42e-136	2.37378	0.217	0.063	1.85e-131	up	0.154
CYYR1	1.66e-135	10.9955	0.128	0	4.8e-131	up	0.128
MTLN	1.66e-135	10.7164	0.128	0	4.8e-131	up	0.128
LAMB2	4.25e-135	3.21513	0.165	0.024	1.23e-130	up	0.141
SNRNP200	5.58e-135	2.62367	0.219	0.065	1.61e-130	up	0.154
TREM2	7.39e-135	-4.47759	0.007	0.049	2.13e-130	down	-0.042
ZNRD2	8.03e-135	10.6923	0.127	0	2.31e-130	up	0.127
AL499604.1	9.39e-135	11.8374	0.127	0	2.71e-130	up	0.127
EPC2	1.57e-134	3.48098	0.165	0.025	4.52e-130	up	0.14
RORA	2.32e-134	2.50604	0.236	0.08	6.69e-130	up	0.156
C10orf2	2.95e-134	-9.65587	0	0.018	8.5e-130	down	-0.018
VPRBP	2.95e-134	-10.8231	0	0.018	8.5e-130	down	-0.018
HBA1	2.96e-134	-7.37654	0.005	0.044	8.53e-130	down	-0.039
CLEC2D	3.85e-134	4.48783	0.143	0.01	1.11e-129	up	0.133
ANKRD10	4.72e-134	2.52011	0.226	0.072	1.36e-129	up	0.154
DMAC1	5.29e-134	10.5924	0.126	0	1.52e-129	up	0.126
GJA1	6.69e-134	11.1964	0.126	0	1.93e-129	up	0.126
KCTD12	9.13e-134	3.18629	0.168	0.025	2.63e-129	up	0.143
HEG1	1.29e-133	4.95322	0.144	0.011	3.73e-129	up	0.133
MED13	1.67e-133	2.56714	0.214	0.062	4.81e-129	up	0.152
SCGB2A2	2.16e-133	9.22677	0.13	0.002	6.22e-129	up	0.128
RAB8B	2.4e-133	3.25205	0.177	0.033	6.91e-129	up	0.144
MIA2	3.22e-133	10.9466	0.126	0	9.27e-129	up	0.126
REV3L	3.69e-133	2.65831	0.217	0.065	1.06e-128	up	0.152
RARRES1	5.19e-133	-2.17704	0.057	0.157	1.5e-128	down	-0.1
NRP2	5.77e-133	3.46231	0.164	0.024	1.66e-128	up	0.14
MXD1	7.62e-133	3.80892	0.179	0.036	2.2e-128	up	0.143
RHOJ	1.25e-132	8.29028	0.127	0.001	3.62e-128	up	0.126
CA9	1.76e-132	-5.84078	0	0.021	5.06e-128	down	-0.021
GRK2	2.28e-132	11.1045	0.125	0	6.58e-128	up	0.125
KANSL1	2.86e-132	2.55419	0.241	0.088	8.25e-128	up	0.153
EFHD2	3.74e-132	2.41633	0.229	0.075	1.08e-127	up	0.154
NCBP2AS2	4.62e-132	10.5972	0.125	0	1.33e-127	up	0.125
SUV39H2	6.55e-132	-2.04525	0.016	0.076	1.89e-127	down	-0.06
MKNK2	1.01e-131	2.66353	0.229	0.077	2.92e-127	up	0.152
GNG10	1.33e-131	2.74225	0.194	0.047	3.82e-127	up	0.147
NUDT8	1.78e-131	-2.00307	0.037	0.122	5.12e-127	down	-0.085
IL1R1	2.12e-131	5.12062	0.144	0.012	6.11e-127	up	0.132
AEBP1	2.65e-131	4.81386	0.129	0.002	7.65e-127	up	0.127
FAH	3.55e-131	-2.07751	0.021	0.087	1.02e-126	down	-0.066
CLINT1	4.23e-131	2.17694	0.243	0.089	1.22e-126	up	0.154
MAP4K4	6.84e-131	2.05858	0.258	0.101	1.97e-126	up	0.157
SNTB2	1.09e-130	3.89556	0.154	0.019	3.13e-126	up	0.135
SRSF12	2.41e-130	-2.2467	0.007	0.05	6.96e-126	down	-0.043
PCNX4	9.39e-130	10.9454	0.123	0	2.71e-125	up	0.123
BMP7	1.03e-129	-3.00206	0.004	0.04	2.96e-125	down	-0.036
OGT	1.15e-129	2.45982	0.234	0.082	3.31e-125	up	0.152
ZNF644	1.89e-129	2.07529	0.279	0.125	5.46e-125	up	0.154
NFS1	2.04e-129	-2.01366	0.022	0.09	5.89e-125	down	-0.068
GBP2	2.29e-129	2.21135	0.201	0.05	6.59e-125	up	0.151
ING1	2.87e-129	3.65921	0.191	0.048	8.26e-125	up	0.143
CPE	3.87e-129	4.47276	0.127	0.003	1.12e-124	up	0.124
PDGFB	3.98e-129	4.39488	0.153	0.02	1.15e-124	up	0.133
RAPGEF2	4.05e-129	4.07676	0.156	0.021	1.17e-124	up	0.135
SENP6	4.12e-129	2.01041	0.265	0.111	1.19e-124	up	0.154
BZRAP1	5.01e-129	-10.2252	0	0.017	1.45e-124	down	-0.017
AC145212.4	5.01e-129	-10.0445	0	0.017	1.45e-124	down	-0.017
C2orf44	5.01e-129	-10.2024	0	0.017	1.45e-124	down	-0.017
RP11-111M22.2	5.01e-129	-10.1471	0	0.017	1.45e-124	down	-0.017
DIAPH1	8.3e-129	2.73823	0.185	0.041	2.39e-124	up	0.144
LIMS2	2.54e-128	5.14808	0.132	0.006	7.32e-124	up	0.126
PEAK1	3.05e-128	4.36004	0.153	0.02	8.78e-124	up	0.133
TRBC2	4.27e-128	12.0157	0.121	0	1.23e-123	up	0.121
RAPGEF3	4.56e-128	5.19614	0.129	0.004	1.32e-123	up	0.125
PVT1	4.99e-128	11.0294	0.121	0	1.44e-123	up	0.121
LMTK3	7.93e-128	-2.09684	0.022	0.089	2.29e-123	down	-0.067
JAM2	8.78e-128	5.28166	0.127	0.003	2.53e-123	up	0.124
SLC20A1	1.3e-127	2.95558	0.186	0.043	3.76e-123	up	0.143
PRDM1	1.53e-127	4.54962	0.152	0.02	4.4e-123	up	0.132
ERN1	1.63e-127	2.939	0.2	0.055	4.69e-123	up	0.145
KIF2C	1.86e-127	-3.31815	0.005	0.042	5.35e-123	down	-0.037
MYLIP	2.19e-127	2.63892	0.221	0.073	6.33e-123	up	0.148
FAM69B	2.78e-127	-9.65931	0	0.017	8.01e-123	down	-0.017
KLRG2	3.23e-127	-3.28643	0.002	0.029	9.32e-123	down	-0.027
ZNF638	3.69e-127	2.04472	0.263	0.109	1.06e-122	up	0.154
MED13L	4.76e-127	2.30726	0.24	0.09	1.37e-122	up	0.15
TRIB1	5.98e-127	2.4467	0.211	0.063	1.72e-122	up	0.148
SERPINE1	6.14e-127	4.33011	0.139	0.011	1.77e-122	up	0.128
ZNF267	1.21e-126	2.95413	0.18	0.039	3.47e-122	up	0.141
TBX19	1.57e-126	-2.14529	0.008	0.054	4.54e-122	down	-0.046
PPFIBP1	1.68e-126	3.0414	0.193	0.05	4.84e-122	up	0.143
ID4	2e-126	3.22536	0.186	0.044	5.77e-122	up	0.142
LDB2	2.25e-126	10.8593	0.12	0	6.49e-122	up	0.12
BRD1	7.65e-126	3.24696	0.173	0.035	2.2e-121	up	0.138
FOXRED2	7.84e-126	-2.18009	0.007	0.05	2.26e-121	down	-0.043
ENTPD1	1.1e-125	3.46619	0.155	0.022	3.16e-121	up	0.133
EIF4G3	1.19e-125	2.85651	0.178	0.039	3.42e-121	up	0.139
WIPF1	1.47e-125	3.57015	0.157	0.023	4.24e-121	up	0.134
CEP350	1.79e-125	2.39792	0.253	0.103	5.16e-121	up	0.15
C2CD4B	1.97e-125	11.7179	0.119	0	5.69e-121	up	0.119
CZIB	2.69e-125	10.5108	0.119	0	7.76e-121	up	0.119
VANGL2	3.98e-125	-2.17619	0.012	0.063	1.15e-120	down	-0.051
SHANK3	6.5e-125	5.92202	0.129	0.006	1.87e-120	up	0.123
ELOA	8.61e-125	10.6198	0.119	0	2.48e-120	up	0.119
SPC25	1.31e-124	-3.05233	0.005	0.043	3.79e-120	down	-0.038
SMAD1	1.43e-124	4.18079	0.148	0.018	4.13e-120	up	0.13
CADPS2	1.71e-124	6.39975	0.12	0.001	4.92e-120	up	0.119
RALGAPA2	2.09e-124	3.80485	0.155	0.023	6.03e-120	up	0.132
CYBC1	2.75e-124	10.8532	0.118	0	7.92e-120	up	0.118
AGAP6	4.77e-124	-6.17702	0	0.018	1.38e-119	down	-0.018
ATXN7L3B	4.78e-124	2.42366	0.247	0.099	1.38e-119	up	0.148
HOTAIRM1	5.51e-124	10.6607	0.118	0	1.59e-119	up	0.118
CNTN5	8.52e-124	-10.6942	0	0.016	2.46e-119	down	-0.016
NOTCH2NL	8.52e-124	-10.4331	0	0.016	2.46e-119	down	-0.016
C21orf33	8.52e-124	-10.1957	0	0.016	2.46e-119	down	-0.016
CGREF1	9.92e-124	-2.72857	0.006	0.044	2.86e-119	down	-0.038
TMEM204	1.08e-123	5.12903	0.12	0.001	3.13e-119	up	0.119
FRMD4B	1.22e-123	3.11496	0.17	0.033	3.52e-119	up	0.137
NFIL3	1.37e-123	3.13798	0.179	0.041	3.96e-119	up	0.138
ARHGEF12	1.61e-123	2.27238	0.21	0.065	4.65e-119	up	0.145
TTK	1.84e-123	-3.03155	0.005	0.042	5.3e-119	down	-0.037
GPR183	2.04e-123	5.52696	0.141	0.014	5.87e-119	up	0.127
VASH2	2.66e-123	-2.08085	0.01	0.058	7.66e-119	down	-0.048
NIPSNAP2	2.79e-123	10.5741	0.117	0	8.06e-119	up	0.117
TMEM158	2.92e-123	-2.04863	0.024	0.091	8.42e-119	down	-0.067
ART3	3.22e-123	-5.35972	0.001	0.024	9.3e-119	down	-0.023
SOX17	4.11e-123	11.2067	0.117	0	1.19e-118	up	0.117
ZNF407	4.42e-123	5.72967	0.126	0.005	1.27e-118	up	0.121
RALGDS	5.63e-123	2.53164	0.199	0.056	1.62e-118	up	0.143
KRT6B	6.66e-123	-2.2677	0.022	0.086	1.92e-118	down	-0.064
TRPV6	8.07e-123	-2.34278	0.006	0.043	2.33e-118	down	-0.037
PLXND1	9.08e-123	2.8448	0.195	0.054	2.62e-118	up	0.141
RBM33	1.72e-122	2.27618	0.235	0.087	4.96e-118	up	0.148
UHRF2	1.73e-122	3.20472	0.174	0.038	4.99e-118	up	0.136
N4BP1	6.9e-122	3.29504	0.178	0.042	1.99e-117	up	0.136
HIST2H2AC	7.99e-122	3.10823	0.189	0.05	2.3e-117	up	0.139
UGT8	9.34e-122	-2.1175	0.007	0.048	2.69e-117	down	-0.041
TOB2	9.99e-122	2.11881	0.245	0.097	2.88e-117	up	0.148
TGM2	1.47e-121	4.73381	0.125	0.005	4.23e-117	up	0.12
NPIPB5	1.5e-121	3.96814	0.14	0.014	4.32e-117	up	0.126
RTL8C	1.54e-121	10.4274	0.116	0	4.45e-117	up	0.116
SMAP2	1.63e-121	3.32622	0.204	0.062	4.7e-117	up	0.142
SENP7	1.91e-121	3.96759	0.159	0.028	5.51e-117	up	0.131
TENT5A	2.1e-121	10.9091	0.116	0	6.06e-117	up	0.116
TIE1	2.27e-121	10.8406	0.116	0	6.54e-117	up	0.116
ITGA4	2.6e-121	5.88136	0.118	0.001	7.5e-117	up	0.117
ADORA3	4.85e-121	-5.16466	0.001	0.025	1.4e-116	down	-0.024
CD3D	5.29e-121	5.99074	0.121	0.003	1.53e-116	up	0.118
PSPH	7.09e-121	-2.48025	0.014	0.066	2.04e-116	down	-0.052
Z99127.4	7.2e-121	11.4445	0.115	0	2.08e-116	up	0.115
GIMAP4	9.81e-121	2.91768	0.159	0.027	2.83e-116	up	0.132
MAP3K2	1.03e-120	2.32004	0.23	0.085	2.97e-116	up	0.145
MYO1B	1.2e-120	2.90102	0.164	0.031	3.46e-116	up	0.133
PRKCH	1.41e-120	3.81691	0.153	0.024	4.05e-116	up	0.129
FKBP5	1.42e-120	2.45189	0.189	0.047	4.09e-116	up	0.142
ABHD17A	1.56e-120	2.25173	0.237	0.091	4.49e-116	up	0.146
MIER1	1.86e-120	2.10591	0.238	0.092	5.36e-116	up	0.146
ERC1	1.92e-120	2.85727	0.189	0.051	5.52e-116	up	0.138
ARL4C	2.37e-120	2.67572	0.27	0.125	6.83e-116	up	0.145
FBXW7	2.48e-120	2.20622	0.229	0.083	7.16e-116	up	0.146
C5orf42	2.61e-120	-9.72383	0	0.016	7.53e-116	down	-0.016
SAMD9	2.7e-120	4.55661	0.131	0.01	7.79e-116	up	0.121
AC091271.1	3.11e-120	11.3409	0.115	0	8.96e-116	up	0.115
MSX1	3.39e-120	10.1191	0.115	0	9.78e-116	up	0.115
ZNF385D	3.65e-120	5.62929	0.13	0.009	1.05e-115	up	0.121
DBNDD2	4.06e-120	8.92523	0.115	0	1.17e-115	up	0.115
BRAF	4.71e-120	3.22861	0.178	0.043	1.36e-115	up	0.135
IQGAP3	6.79e-120	-2.84459	0.004	0.037	1.96e-115	down	-0.033
MINDY2	9.84e-120	10.5761	0.114	0	2.84e-115	up	0.114
ANKRD29	1.12e-119	5.89825	0.116	0.001	3.22e-115	up	0.115
IRS2	1.15e-119	4.08608	0.145	0.019	3.31e-115	up	0.126
ELF2	1.2e-119	2.62226	0.206	0.065	3.46e-115	up	0.141
BSPRY	1.2e-119	-2.11899	0.024	0.09	3.47e-115	down	-0.066
ATP6V1C2	1.76e-119	-2.28976	0.013	0.065	5.09e-115	down	-0.052
PCDH17	2.28e-119	5.69995	0.122	0.004	6.58e-115	up	0.118
TPX2	2.46e-119	-2.22491	0.021	0.083	7.09e-115	down	-0.062
MAD2L1	2.55e-119	-2.72687	0.017	0.074	7.36e-115	down	-0.057
PKP1	2.81e-119	-2.00725	0.012	0.062	8.11e-115	down	-0.05
SERPING1	3.74e-119	2.01154	0.219	0.074	1.08e-114	up	0.145
MGAT4A	4.05e-119	3.32873	0.153	0.024	1.17e-114	up	0.129
GET3	5.75e-119	10.3313	0.113	0	1.66e-114	up	0.113
CMIP	5.83e-119	2.6074	0.2	0.061	1.68e-114	up	0.139
WASHC4	7.82e-119	10.6758	0.113	0	2.25e-114	up	0.113
CCND1	7.91e-119	3.42577	0.144	0.018	2.28e-114	up	0.126
CCL2	8.31e-119	3.76254	0.137	0.013	2.39e-114	up	0.124
AL021155.5	9.85e-119	11.6436	0.113	0	2.84e-114	up	0.113
UPP1	1.19e-118	2.29743	0.205	0.063	3.43e-114	up	0.142
CLUL1	1.25e-118	-2.97305	0.002	0.029	3.59e-114	down	-0.027
APLP1	1.25e-118	-4.88337	0.005	0.04	3.61e-114	down	-0.035
CD52	1.44e-118	2.80672	0.15	0.022	4.14e-114	up	0.128
C9orf91	1.45e-118	-9.83015	0	0.016	4.17e-114	down	-0.016
ISPD	1.45e-118	-10.1879	0	0.016	4.17e-114	down	-0.016
C17orf96	1.45e-118	-10.2139	0	0.016	4.17e-114	down	-0.016
RIPOR1	1.68e-118	10.552	0.113	0	4.86e-114	up	0.113
ERG	1.82e-118	10.6658	0.113	0	5.24e-114	up	0.113
EBLN3P	1.96e-118	10.701	0.113	0	5.66e-114	up	0.113
TENT5C	2.12e-118	11.1772	0.113	0	6.11e-114	up	0.113
ZSWIM6	2.37e-118	3.64786	0.151	0.024	6.84e-114	up	0.127
CYLD	3.57e-118	2.51502	0.202	0.062	1.03e-113	up	0.14
PLPP1	5.58e-118	3.98681	0.142	0.018	1.61e-113	up	0.124
RND1	7.53e-118	6.06595	0.115	0.001	2.17e-113	up	0.114
MMRN2	1.44e-117	10.7603	0.112	0	4.15e-113	up	0.112
IDS	1.71e-117	2.05571	0.275	0.128	4.93e-113	up	0.147
EHD2	1.81e-117	4.47302	0.122	0.006	5.22e-113	up	0.116
SWAP70	2.79e-117	2.34253	0.241	0.098	8.05e-113	up	0.143
RHCG	3.25e-117	-3.93359	0.001	0.022	9.36e-113	down	-0.021
NACA2	3.27e-117	-3.99603	0.001	0.024	9.42e-113	down	-0.023
ZNF185	3.31e-117	-2.94572	0.006	0.044	9.54e-113	down	-0.038
AC016831.1	3.61e-117	10.9238	0.112	0	1.04e-112	up	0.112
PPIL1	3.95e-117	-2.12785	0.022	0.085	1.14e-112	down	-0.063
HERC1	4.05e-117	2.84768	0.18	0.045	1.17e-112	up	0.135
LINC00472	4.54e-117	10.8833	0.112	0	1.31e-112	up	0.112
SULF2	5.13e-117	2.20634	0.181	0.045	1.48e-112	up	0.136
MAP3K20	6.16e-117	10.5977	0.112	0	1.78e-112	up	0.112
CTB-55O6.8	8.01e-117	-10.0908	0	0.015	2.31e-112	down	-0.015
HERC2	8.75e-117	2.48383	0.236	0.094	2.52e-112	up	0.142
GYG2	9.48e-117	-4.33383	0.001	0.024	2.73e-112	down	-0.023
KDR	1.13e-116	9.97069	0.113	0.001	3.25e-112	up	0.112
RGN	1.28e-116	-2.77551	0.006	0.045	3.69e-112	down	-0.039
RBP7	1.41e-116	3.5869	0.151	0.024	4.08e-112	up	0.127
MAGI2-AS3	1.54e-116	10.5293	0.111	0	4.45e-112	up	0.111
CENPH	1.93e-116	-2.28345	0.018	0.076	5.56e-112	down	-0.058
HECA	2.75e-116	2.79449	0.187	0.052	7.92e-112	up	0.135
SMO	3.08e-116	-2.71196	0.006	0.042	8.87e-112	down	-0.036
MIR222HG	4.17e-116	11.1334	0.111	0	1.2e-111	up	0.111
WASHC3	5.24e-116	10.4089	0.111	0	1.51e-111	up	0.111
MACO1	7.68e-116	10.3924	0.111	0	2.21e-111	up	0.111
MAGI1	8.15e-116	3.18288	0.162	0.033	2.35e-111	up	0.129
TLNRD1	8.95e-116	10.5126	0.111	0	2.58e-111	up	0.111
TGFB1I1	2.22e-115	5.22661	0.12	0.005	6.41e-111	up	0.115
HOXC12	3.09e-115	-4.42351	0	0.017	8.9e-111	down	-0.017
RP13-512J5.1	4.43e-115	-9.62785	0	0.015	1.28e-110	down	-0.015
AC005261.1	4.8e-115	10.5157	0.11	0	1.38e-110	up	0.11
PEX7	4.91e-115	-2.17454	0.018	0.076	1.41e-110	down	-0.058
EP300	5.51e-115	2.42084	0.208	0.07	1.59e-110	up	0.138
ANKRD37	6.6e-115	3.87171	0.141	0.019	1.9e-110	up	0.122
DLX6	2.08e-114	-3.6301	0.001	0.023	6e-110	down	-0.022
FBN1	3.09e-114	5.3319	0.111	0.001	8.9e-110	up	0.11
PKMYT1	3.19e-114	-2.92529	0.004	0.037	9.18e-110	down	-0.033
IL3RA	3.25e-114	8.70214	0.11	0.001	9.37e-110	up	0.109
TNFRSF4	4.14e-114	6.49714	0.114	0.003	1.19e-109	up	0.111
INPP4B	5.45e-114	6.31832	0.112	0.001	1.57e-109	up	0.111
PSEN2	5.7e-114	-2.00061	0.017	0.072	1.64e-109	down	-0.055
TNFRSF10D	6.74e-114	5.07813	0.118	0.005	1.94e-109	up	0.113
CNGB3	8e-114	-5.86163	0	0.016	2.31e-109	down	-0.016
SELENON	1.37e-113	10.4414	0.109	0	3.95e-109	up	0.109
ZC3H12A	1.37e-113	3.48163	0.139	0.019	3.96e-109	up	0.12
RNF125	2.35e-113	5.44145	0.117	0.005	6.78e-109	up	0.112
CCDC6	2.35e-113	2.41988	0.208	0.072	6.79e-109	up	0.136
TMEM105	2.45e-113	-9.70913	0	0.015	7.07e-109	down	-0.015
DDX26B	2.45e-113	-9.95317	0	0.015	7.07e-109	down	-0.015
DOPEY1	2.45e-113	-9.93141	0	0.015	7.07e-109	down	-0.015
CDT1	3.86e-113	-2.63348	0.007	0.044	1.11e-108	down	-0.037
CPLANE1	4.63e-113	10.8389	0.108	0	1.33e-108	up	0.108
ASAP1	5.66e-113	2.42324	0.218	0.081	1.63e-108	up	0.137
OIP5	6.07e-113	-4.1164	0.002	0.027	1.75e-108	down	-0.025
TET2	6.72e-113	3.15301	0.154	0.029	1.94e-108	up	0.125
ADAMTS4	6.98e-113	3.65374	0.122	0.007	2.01e-108	up	0.115
TRAPPC10	7.35e-113	3.92625	0.145	0.023	2.12e-108	up	0.122
HIVEP1	8.38e-113	3.48873	0.157	0.032	2.42e-108	up	0.125
CCDC18-AS1	9.17e-113	10.957	0.108	0	2.64e-108	up	0.108
AC118549.1	1.56e-112	10.5966	0.108	0	4.5e-108	up	0.108
INTS11	1.82e-112	10.604	0.108	0	5.24e-108	up	0.108
IGHG4	2.28e-112	14.0247	0.108	0	6.58e-108	up	0.108
DLL4	2.87e-112	11.2755	0.108	0	8.27e-108	up	0.108
DUSP9	4.06e-112	-5.31868	0	0.018	1.17e-107	down	-0.018
GEM	5.06e-112	5.68302	0.116	0.005	1.46e-107	up	0.111
RND3	5.7e-112	2.10025	0.235	0.092	1.64e-107	up	0.143
MBD2	5.99e-112	2.02512	0.225	0.087	1.73e-107	up	0.138
SMPDL3B	6.89e-112	-2.85612	0.01	0.054	1.99e-107	down	-0.044
RPS6KA3	6.9e-112	3.12201	0.16	0.034	1.99e-107	up	0.126
LRRFIP2	7.32e-112	2.21746	0.215	0.077	2.11e-107	up	0.138
NLRP7	1.05e-111	-7.4646	0	0.017	3.02e-107	down	-0.017
[truncated: 3,972 more rows]

## Sheet: Pri_Bone_DEG
gene	p_val	avg_log2FC	pct.1	pct.2	p_val_adj	threshold	Difference
SNHG5	0	13.3678	0.596	0	0	up	0.596
EEF1G	0	5.9572	0.624	0.031	0	up	0.593
MGP	0	3.44143	0.703	0.114	0	up	0.589
GAS5	0	12.9981	0.559	0	0	up	0.559
MTRNR2L12	0	-5.17694	0.046	0.592	0	down	-0.546
NME2	0	4.88525	0.608	0.087	0	up	0.521
MTRNR2L8	0	-7.86821	0.005	0.525	0	down	-0.52
SNHG29	0	12.7398	0.501	0	0	up	0.501
LINC01578	0	12.5121	0.482	0	0	up	0.482
SEPTIN7	0	12.5092	0.479	0	0	up	0.479
AL627171.2	0	9.2573	0.472	0.002	0	up	0.47
AES	0	-16.7391	0	0.468	0	down	-0.468
SNHG6	0	12.3105	0.459	0	0	up	0.459
RPL17	0	2.97518	0.861	0.404	0	up	0.457
SPARCL1	0	5.59222	0.474	0.019	0	up	0.455
IGFBP7	0	4.6023	0.575	0.136	0	up	0.439
2024-09-07	0	-16.577	0	0.434	0	down	-0.434
PTP4A1	0	-8.83721	0.001	0.397	0	down	-0.396
HSPA1A	0	2.7856	0.725	0.349	0	up	0.376
MINOS1	0	-16.3377	0	0.367	0	down	-0.367
SPINT2	0	-3.02382	0.154	0.521	0	down	-0.367
2024-09-02	0	-16.2083	0	0.36	0	down	-0.36
LYZ	0	-3.30564	0.03	0.385	0	down	-0.355
C8orf59	0	-16.1427	0	0.333	0	down	-0.333
2024-09-09	0	-15.9752	0	0.328	0	down	-0.328
RPN2	0	-3.03258	0.183	0.507	0	down	-0.324
IFI6	0	-2.44293	0.267	0.588	0	down	-0.321
POLR2J3.1	0	-15.9384	0	0.3	0	down	-0.3
NR4A3	0	-2.5484	0.106	0.404	0	down	-0.298
PLCG2	0	-2.39351	0.099	0.395	0	down	-0.296
LAPTM5	0	-2.29916	0.126	0.42	0	down	-0.294
RARRES3	0	-16.3941	0	0.288	0	down	-0.288
2024-09-06	0	-15.5877	0	0.286	0	down	-0.286
CRABP2	0	-3.68591	0.097	0.375	0	down	-0.278
C6orf48	0	-15.4575	0	0.278	0	down	-0.278
ZG16B	0	-5.01838	0.054	0.329	0	down	-0.275
AGR2	0	-3.0726	0.104	0.378	0	down	-0.274
SLC39A6	0	-3.69714	0.105	0.374	0	down	-0.269
FMNL1	0	-2.30612	0.076	0.345	0	down	-0.269
JUN	0	2.37967	0.857	0.593	0	up	0.264
CAT	0	-3.23256	0.078	0.327	0	down	-0.249
FKBP2	0	-4.20521	0.045	0.293	0	down	-0.248
FAM96B	0	-15.5624	0	0.247	0	down	-0.247
ITGB2	0	-2.37566	0.072	0.317	0	down	-0.245
FOS	0	2.22906	0.874	0.637	0	up	0.237
C19orf70	0	-15.6148	0	0.229	0	down	-0.229
TROVE2	0	-15.2945	0	0.227	0	down	-0.227
BASP1	0	-3.106	0.057	0.281	0	down	-0.224
C19orf24	0	-15.479	0	0.222	0	down	-0.222
COL4A3BP	0	-15.0614	0	0.221	0	down	-0.221
PLAC8	0	-3.41631	0.025	0.24	0	down	-0.215
PRKCB	0	-2.74022	0.032	0.247	0	down	-0.215
PLA2G16	0	-16.1137	0	0.213	0	down	-0.213
SELL	0	-3.08229	0.036	0.242	0	down	-0.206
SPN	0	-2.80432	0.03	0.232	0	down	-0.202
AIF1	0	-2.7879	0.026	0.227	0	down	-0.201
FCER1G	0	-3.64567	0.025	0.225	0	down	-0.2
FAM208B	0	-15.0939	0	0.192	0	down	-0.192
KIAA1551	0	-14.8529	0	0.19	0	down	-0.19
SSFA2	0	-15.1044	0	0.188	0	down	-0.188
FAM129A	0	-15.1323	0	0.184	0	down	-0.184
FAM213A	0	-16.0364	0	0.184	0	down	-0.184
AC074117.1	0	-3.93241	0.013	0.196	0	down	-0.183
AC245014.3	0	-2.52264	0.028	0.21	0	down	-0.182
SIK1	0	-6.63411	0.002	0.184	0	down	-0.182
PLBD1	0	-4.51326	0.022	0.203	0	down	-0.181
FAM96A	0	-14.7475	0	0.18	0	down	-0.18
LCN2	0	-4.6384	0.032	0.203	0	down	-0.171
PLEK	0	-2.48936	0.031	0.2	0	down	-0.169
C1orf162	0	-2.93577	0.026	0.191	0	down	-0.165
AC020656.1	0	-6.88921	0.003	0.168	0	down	-0.165
GPR132	0	-3.14076	0.019	0.181	0	down	-0.162
SPI1	0	-3.96548	0.013	0.175	0	down	-0.162
ESR1	0	-4.58061	0.026	0.186	0	down	-0.16
CSF3R	0	-4.6802	0.009	0.168	0	down	-0.159
MUC20-OT1	0	-14.6977	0	0.159	0	down	-0.159
SYK	0	-4.23952	0.012	0.171	0	down	-0.159
LAIR1	0	-3.74361	0.014	0.173	0	down	-0.159
CYBB	0	-3.97886	0.015	0.171	0	down	-0.156
FAM208A	0	-14.3624	0	0.156	0	down	-0.156
2024-09-11	0	-15.0285	0	0.153	0	down	-0.153
FAM173A	0	-15.0611	0	0.15	0	down	-0.15
PQLC1	0	-14.4337	0	0.15	0	down	-0.15
MNDA	0	-4.64739	0.013	0.16	0	down	-0.147
BMPR1B	0	-7.57606	0.003	0.147	0	down	-0.144
AAED1	0	-14.2209	0	0.143	0	down	-0.143
OLR1	0	-4.01232	0.01	0.153	0	down	-0.143
MPO	0	-11.0668	0	0.142	0	down	-0.142
TNNT1	0	-4.81283	0.015	0.156	0	down	-0.141
AC013394.1	0	-14.3063	0	0.141	0	down	-0.141
ASNA1	0	-14.5493	0	0.141	0	down	-0.141
FCN1	0	-5.81644	0.004	0.144	0	down	-0.14
OSM	0	-5.42623	0.005	0.145	0	down	-0.14
FAM45A	0	-14.5586	0	0.139	0	down	-0.139
SLC11A1	0	-4.47778	0.011	0.148	0	down	-0.137
RNASE2	0	-9.56233	0.001	0.135	0	down	-0.134
C5AR1	0	-4.62324	0.013	0.147	0	down	-0.134
C6orf106	0	-14.3027	0	0.133	0	down	-0.133
C19orf66	0	-14.2528	0	0.133	0	down	-0.133
APOPT1	0	-14.5642	0	0.128	0	down	-0.128
MPEG1	0	-4.38092	0.008	0.135	0	down	-0.127
RNASE6	0	-5.00845	0.008	0.135	0	down	-0.127
PIK3AP1	0	-3.0998	0.014	0.141	0	down	-0.127
C3orf58	0	-13.9715	0	0.126	0	down	-0.126
LAT2	0	-3.30075	0.014	0.139	0	down	-0.125
SMIM37	0	-14.5723	0	0.123	0	down	-0.123
2024-09-01	0	-14.0928	0	0.123	0	down	-0.123
CEACAM5	0	-5.09201	0.009	0.128	0	down	-0.119
RAMMET	0	-14.5017	0	0.119	0	down	-0.119
NCF2	0	-4.39369	0.01	0.128	0	down	-0.118
KCNJ3	0	-7.46527	0.002	0.119	0	down	-0.117
FAM129B	0	-14.2231	0	0.116	0	down	-0.116
HBA2	0	-2.27892	0.006	0.122	0	down	-0.116
CES1	0	-5.65595	0.007	0.121	0	down	-0.114
AC245128.3	0	-14.539	0	0.113	0	down	-0.113
MCEMP1	0	-7.3701	0.001	0.113	0	down	-0.112
LILRB2	0	-4.1569	0.006	0.118	0	down	-0.112
CFP	0	-4.50658	0.008	0.117	0	down	-0.109
ORAOV1	0	-14.1448	0	0.109	0	down	-0.109
PQLC3	0	-13.611	0	0.108	0	down	-0.108
ATP5S	0	-14.1064	0	0.108	0	down	-0.108
HCK	0	-4.34604	0.006	0.113	0	down	-0.107
LY86	0	-4.42123	0.008	0.114	0	down	-0.106
C1orf123	0	-14.0785	0	0.106	0	down	-0.106
S100A12	0	-7.8541	0.001	0.104	0	down	-0.103
NCBP2-AS2	0	-14.1533	0	0.103	0	down	-0.103
SSSCA1	0	-14.1072	0	0.103	0	down	-0.103
TMEM170B	0	-4.47639	0.008	0.11	0	down	-0.102
KIAA1147	0	-13.6134	0	0.099	0	down	-0.099
P2RX1	0	-4.60128	0.003	0.1	0	down	-0.097
AL136295.5	0	-13.6025	0	0.095	0	down	-0.095
FPR1	0	-5.5638	0.004	0.097	0	down	-0.093
DOPEY2	0	-13.9093	0	0.092	0	down	-0.092
PRAM1	0	-4.55051	0.003	0.094	0	down	-0.091
SYT13	0	-6.21529	0.002	0.092	0	down	-0.09
AC084033.3	0	-13.7196	0	0.089	0	down	-0.089
MUM1	0	-13.6313	0	0.089	0	down	-0.089
HEXDC	0	-13.6107	0	0.088	0	down	-0.088
C19orf38	0	-5.55382	0.003	0.09	0	down	-0.087
RETN	0	-6.90018	0.002	0.089	0	down	-0.087
FAM198B	0	-13.6707	0	0.085	0	down	-0.085
MKL2	0	-14.2393	0	0.085	0	down	-0.085
TREM1	0	-4.72461	0.004	0.089	0	down	-0.085
KIAA1468	0	-13.5616	0	0.084	0	down	-0.084
DIRC2	0	-13.6627	0	0.082	0	down	-0.082
CD33	0	-4.59111	0.003	0.083	0	down	-0.08
C21orf2	0	-13.33	0	0.077	0	down	-0.077
APOBEC3A	0	-5.74217	0.001	0.076	0	down	-0.075
NFAM1	0	-5.06164	0.002	0.075	0	down	-0.073
ELANE	0	-8.34471	0.001	0.072	0	down	-0.071
AC097376.2	0	-13.2038	0	0.07	0	down	-0.07
NUPL2	0	-13.4813	0	0.07	0	down	-0.07
WRB	0	-13.6694	0	0.069	0	down	-0.069
NOTCH2NL	0	-12.8121	0	0.068	0	down	-0.068
AL031777.3	0	-13.346	0	0.068	0	down	-0.068
FAM84B	0	-14.2453	0	0.068	0	down	-0.068
GP2	0	-7.60606	0.001	0.069	0	down	-0.068
LILRA5	0	-8.06865	0.001	0.069	0	down	-0.068
CD300LF	0	-4.66268	0.003	0.071	0	down	-0.068
PADI4	0	-5.03261	0.002	0.069	0	down	-0.067
CD300E	0	-5.63931	0.002	0.068	0	down	-0.066
LILRA2	0	-6.55293	0.001	0.067	0	down	-0.066
ATXN7.1	0	-12.8684	0	0.064	0	down	-0.064
FPR2	0	-9.27616	0	0.063	0	down	-0.063
MKL1	0	-12.7541	0	0.062	0	down	-0.062
VSTM1	0	-7.58559	0	0.062	0	down	-0.062
CYR61	0	-14.0178	0	0.058	0	down	-0.058
ABCF2.1	0	-12.6645	0	0.057	0	down	-0.057
AP001157.1	0	-12.7472	0	0.057	0	down	-0.057
AP002495.2	0	-13.2514	0	0.056	0	down	-0.056
RAB30-AS1	0	-12.7974	0	0.056	0	down	-0.056
SERPINB2	0	-6.39123	0.001	0.057	0	down	-0.056
C22orf46	0	-13.0545	0	0.056	0	down	-0.056
AL357060.1	0	-12.8556	0	0.055	0	down	-0.055
UTP14C	0	-13.1622	0	0.054	0	down	-0.054
FAM213B	0	-13.2508	0	0.051	0	down	-0.051
2024-09-08	0	-13.3009	0	0.051	0	down	-0.051
KDELC2	0	-12.7019	0	0.051	0	down	-0.051
BX890604.1	0	-12.656	0	0.05	0	down	-0.05
ST20	0	-13.4587	0	0.05	0	down	-0.05
RBAK-RBAKDN	0	-12.6193	0	0.047	0	down	-0.047
LINC02001	0	-12.6863	0	0.047	0	down	-0.047
PRSS57	0	-8.1614	0	0.046	0	down	-0.046
AL669831.5	0	-12.4512	0	0.045	0	down	-0.045
RNASE3	0	-12.7277	0	0.045	0	down	-0.045
SERPINB10	0	-12.5577	0	0.045	0	down	-0.045
2024-09-10	0	-13.2352	0	0.044	0	down	-0.044
DOPEY1	0	-12.7088	0	0.044	0	down	-0.044
NARFL	0	-12.722	0	0.044	0	down	-0.044
AC106739.2	0	-12.3044	0	0.044	0	down	-0.044
FAM196A	0	-13.3312	0	0.044	0	down	-0.044
AC007388.1	0	-13.0326	0	0.043	0	down	-0.043
AC108863.1	0	-12.2538	0	0.043	0	down	-0.043
MUT	0	-12.5506	0	0.042	0	down	-0.042
HKR1	0	-12.6072	0	0.041	0	down	-0.041
MALAT1	0	4.99062	0.999	0.987	0	up	0.012
MT-ATP6	0	2.54338	0.992	0.981	0	up	0.011
MT-CO2	0	2.04389	0.982	0.985	0	up	-0.003
MT-CO1	0	2.05208	0.987	0.985	0	up	0.002
MT-CO3	0	2.01505	0.983	0.983	0	up	0
HLA-DRB5	9.35e-306	-3.518	0.032	0.2	2.66e-301	down	-0.168
TYROBP	1.05e-304	-2.39792	0.039	0.224	2.99e-300	down	-0.185
TMEM206	8.86e-303	-12.4905	0	0.04	2.52e-298	down	-0.04
AC005332.7	1.8e-300	-4.71983	0.003	0.073	5.12e-296	down	-0.07
RAC2	8.33e-298	-2.11797	0.08	0.323	2.36e-293	down	-0.243
AL355922.1	9.32e-292	-12.19	0	0.039	2.64e-287	down	-0.039
STXBP2	2.59e-291	-3.07691	0.043	0.227	7.34e-287	down	-0.184
S100A8	2.91e-291	-3.42882	0.07	0.285	8.27e-287	down	-0.215
NLRP3	1.54e-290	-2.95822	0.016	0.142	4.37e-286	down	-0.126
LST1	8.8e-289	-3.07352	0.027	0.179	2.5e-284	down	-0.152
PRAME	2.62e-288	-5.19141	0.005	0.087	7.43e-284	down	-0.082
ARID3A	1.23e-287	-3.47175	0.022	0.163	3.5e-283	down	-0.141
2024-03-01	2.07e-284	-12.271	0	0.038	5.88e-280	down	-0.038
ITGAX	4.83e-284	-3.15447	0.017	0.141	1.37e-279	down	-0.124
AC092069.1	5.09e-284	-4.39363	0.005	0.084	1.44e-279	down	-0.079
CR1	7.16e-283	-4.0618	0.003	0.068	2.03e-278	down	-0.065
DOK3	1.4e-282	-3.77447	0.009	0.107	3.96e-278	down	-0.098
AQP9	2.74e-282	-4.96026	0.002	0.06	7.77e-278	down	-0.058
EDEM1	3.11e-282	-2.80687	0.058	0.261	8.83e-278	down	-0.203
SIRPB1	5.97e-282	-4.53524	0.004	0.075	1.69e-277	down	-0.071
C7orf43	9.76e-281	-12.1648	0	0.037	2.77e-276	down	-0.037
PRTN3	1.99e-280	-7.91255	0.001	0.048	5.65e-276	down	-0.047
THEMIS2	3.73e-280	-3.28401	0.017	0.139	1.06e-275	down	-0.122
MUC2	3.9e-280	-12.1061	0	0.038	1.11e-275	down	-0.038
PTP4A2	3.44e-279	-2.12546	0.312	0.602	9.77e-275	down	-0.29
CSTA	1.34e-278	-3.5342	0.031	0.188	3.8e-274	down	-0.157
ITGAM	7.26e-278	-3.58866	0.01	0.112	2.06e-273	down	-0.102
SLC43A2	2.42e-276	-3.70151	0.027	0.175	6.88e-272	down	-0.148
LSP1	1.46e-274	-2.13994	0.084	0.317	4.13e-270	down	-0.233
CALD1	2.83e-274	4.26195	0.453	0.032	8.02e-270	up	0.421
TBXAS1	3.61e-274	-3.48163	0.011	0.116	1.03e-269	down	-0.105
WFDC2	1.75e-273	-3.36781	0.07	0.277	4.96e-269	down	-0.207
METTL13	2.17e-273	-12.5321	0	0.036	6.15e-269	down	-0.036
SLC9A3R1	6.4e-272	-2.39736	0.153	0.429	1.82e-267	down	-0.276
ADA2	9.89e-272	-2.92051	0.027	0.173	2.81e-267	down	-0.146
DHCR7	9.73e-270	-4.31491	0.021	0.153	2.76e-265	down	-0.132
AC009948.1	1.02e-269	-11.7831	0	0.036	2.89e-265	down	-0.036
FAM129C	1.02e-269	-12.4783	0	0.036	2.89e-265	down	-0.036
PTPN6	8.43e-269	-2.55907	0.038	0.207	2.39e-264	down	-0.169
PHACTR1	1.83e-268	-2.90095	0.043	0.217	5.21e-264	down	-0.174
AL021707.6	3.22e-267	-3.51122	0.014	0.127	9.14e-263	down	-0.113
FBP1	8.14e-267	-3.9181	0.037	0.201	2.31e-262	down	-0.164
LILRB4	1.06e-264	-4.02355	0.006	0.09	3.01e-260	down	-0.084
OSCAR	3.33e-264	-4.99976	0.003	0.065	9.45e-260	down	-0.062
WAS	1.48e-262	-2.3811	0.04	0.21	4.21e-258	down	-0.17
SGK494	2.26e-262	-12.2286	0	0.035	6.4e-258	down	-0.035
NFE2	4.82e-258	-6.57649	0	0.041	1.37e-253	down	-0.041
GALNTL6	1.35e-255	-6.7032	0.001	0.043	3.82e-251	down	-0.042
CLEC12A	1.42e-255	-3.62476	0.005	0.08	4.02e-251	down	-0.075
BIN2	2.32e-255	-2.00994	0.049	0.233	6.6e-251	down	-0.184
ARRB2	1.61e-252	-2.47683	0.041	0.21	4.56e-248	down	-0.169
RNF219	2.34e-251	-12.2359	0	0.033	6.65e-247	down	-0.033
AC020915.3	2.34e-251	-12.3812	0	0.033	6.65e-247	down	-0.033
MS4A3	2.34e-251	-12.31	0	0.033	6.65e-247	down	-0.033
CHTF8	3.2e-251	-4.42054	0.006	0.082	9.09e-247	down	-0.076
FCAR	6.06e-251	-6.44457	0	0.04	1.72e-246	down	-0.04
GDF15	4.13e-250	-3.49103	0.035	0.189	1.17e-245	down	-0.154
SASH3	9.8e-250	-2.72479	0.017	0.133	2.78e-245	down	-0.116
DEGS2	2.84e-249	-4.57933	0.018	0.137	8.05e-245	down	-0.119
HK3	3.48e-249	-4.59146	0.001	0.046	9.87e-245	down	-0.045
DMXL2	2.45e-248	-3.3874	0.036	0.193	6.95e-244	down	-0.157
FAM206A	1.1e-247	-12.4906	0	0.033	3.12e-243	down	-0.033
CSMD3	4.73e-247	-8.3741	0	0.036	1.34e-242	down	-0.036
AC096667.1	9.33e-247	-5.12901	0.002	0.057	2.65e-242	down	-0.055
AC138207.7	2.89e-243	-6.37714	0.001	0.041	8.21e-239	down	-0.04
GPSM3	4.77e-242	-2.20098	0.082	0.296	1.35e-237	down	-0.214
ATP2A3	3.23e-241	-2.38575	0.044	0.213	9.18e-237	down	-0.169
CXCL17	5.37e-241	-5.1279	0.02	0.14	1.52e-236	down	-0.12
AC004520.1	2.42e-240	-11.9915	0	0.032	6.88e-236	down	-0.032
RASGRP4	7.51e-239	-5.4266	0.001	0.047	2.13e-234	down	-0.046
AC245595.1	1.14e-236	-13.1657	0	0.032	3.23e-232	down	-0.032
FGR	2.15e-236	-3.54055	0.019	0.136	6.1e-232	down	-0.117
GM2A	5.46e-235	-3.50968	0.029	0.167	1.55e-230	down	-0.138
ATP6V0C	1.63e-233	5.93385	0.378	0.011	4.64e-229	up	0.367
C6orf203	5.33e-233	-12.7677	0	0.031	1.51e-228	down	-0.031
MEFV	3.15e-232	-4.93618	0.001	0.043	8.95e-228	down	-0.042
NUCB2	2.46e-229	-2.83375	0.166	0.408	6.97e-225	down	-0.242
AL355338.1	8.3e-229	-7.81378	0	0.033	2.36e-224	down	-0.033
ADGRE2	1.03e-228	-3.37862	0.013	0.11	2.91e-224	down	-0.097
LRRC25	1.23e-228	-4.92561	0.003	0.064	3.5e-224	down	-0.061
BRI3BP	1.39e-228	-3.62189	0.026	0.156	3.96e-224	down	-0.13
ALDH3B1	2.25e-227	-4.01477	0.006	0.078	6.39e-223	down	-0.072
FERMT3	6.71e-227	-2.28624	0.042	0.204	1.91e-222	down	-0.162
LILRB3	3.08e-226	-3.4593	0.008	0.091	8.74e-222	down	-0.083
TM4SF1	6.29e-226	4.06162	0.408	0.039	1.78e-221	up	0.369
LINC-PINT	7.7e-226	12.1933	0.356	0	2.19e-221	up	0.356
MS4A6A	8.2e-226	-2.5197	0.019	0.135	2.33e-221	down	-0.116
AC239800.3	1.17e-225	-12.313	0	0.03	3.33e-221	down	-0.03
PWAR6	1.17e-225	-12.3311	0	0.03	3.33e-221	down	-0.03
RNASEK	1.73e-224	2.80535	0.475	0.11	4.92e-220	up	0.365
FAM118A	1.2e-223	-2.18998	0.08	0.284	3.4e-219	down	-0.204
APOBR	1.08e-222	-2.73125	0.01	0.1	3.07e-218	down	-0.09
CCND1	1.85e-222	-3.22999	0.144	0.367	5.25e-218	down	-0.223
HSPA1B	8.14e-222	2.30428	0.584	0.233	2.31e-217	up	0.351
ABHD2	1.11e-221	-3.03746	0.071	0.261	3.16e-217	down	-0.19
IGLL1	1.28e-221	-8.39649	0	0.03	3.64e-217	down	-0.03
MLC1	1.76e-221	-7.1462	0	0.033	5e-217	down	-0.033
BRK1	1.19e-220	-2.27867	0.27	0.523	3.37e-216	down	-0.253
AL445686.2	2.57e-218	-11.7972	0	0.029	7.3e-214	down	-0.029
AC073111.5	2.57e-218	-12.0564	0	0.029	7.3e-214	down	-0.029
AC008741.2	2.57e-218	-12.1246	0	0.029	7.3e-214	down	-0.029
CST5	2.57e-218	-12.9107	0	0.029	7.3e-214	down	-0.029
RASSF5	6.03e-218	-2.07465	0.065	0.253	1.71e-213	down	-0.188
KCNH6	8.31e-218	-7.19939	0.001	0.037	2.36e-213	down	-0.036
HEXB	5.84e-217	-3.10822	0.074	0.264	1.66e-212	down	-0.19
CCN1	6.82e-217	12.3715	0.345	0	1.94e-212	up	0.345
VAMP8	9.67e-217	-2.17432	0.192	0.448	2.74e-212	down	-0.256
PILRA	2.21e-216	-3.66263	0.008	0.087	6.26e-212	down	-0.079
CEACAM4	4.84e-216	-6.20436	0	0.036	1.37e-211	down	-0.036
AL034397.3	9.85e-216	-4.19009	0.002	0.048	2.79e-211	down	-0.046
BTK	6.14e-215	-2.54448	0.011	0.101	1.74e-210	down	-0.09
CD86	1.16e-214	-3.58443	0.009	0.091	3.29e-210	down	-0.082
U62317.5	1.2e-214	-11.4892	0	0.029	3.42e-210	down	-0.029
EREG	2.63e-214	-2.78068	0.014	0.111	7.45e-210	down	-0.097
AVPI1	3.03e-214	-3.27001	0.024	0.144	8.61e-210	down	-0.12
RASSF2	4.63e-213	-2.55384	0.036	0.181	1.32e-208	down	-0.145
QPRT	1.42e-212	-4.54843	0.023	0.142	4.02e-208	down	-0.119
COL4A1	9.4e-212	4.09768	0.381	0.029	2.67e-207	up	0.352
TLE5	1.76e-211	11.494	0.339	0	5e-207	up	0.339
LILRA6	4.61e-211	-6.07457	0.001	0.037	1.31e-206	down	-0.036
PPIF	1.32e-210	-2.9514	0.08	0.271	3.75e-206	down	-0.191
CNTD2	3.71e-209	-4.78363	0.006	0.073	1.05e-204	down	-0.067
MICOS10	6.76e-209	11.4884	0.336	0	1.92e-204	up	0.336
P2RY8	1.69e-208	-2.47455	0.026	0.153	4.78e-204	down	-0.127
SLC16A6	4.61e-208	-4.25899	0.009	0.091	1.31e-203	down	-0.082
C9orf3	2.64e-207	-11.8872	0	0.028	7.49e-203	down	-0.028
RNF139	3.29e-207	-2.40287	0.092	0.295	9.33e-203	down	-0.203
ASGR2	2.27e-206	-5.36493	0.001	0.039	6.45e-202	down	-0.038
ADIRF	2.72e-206	3.33821	0.4	0.048	7.72e-202	up	0.352
AOAH	3.05e-206	-2.25216	0.021	0.137	8.67e-202	down	-0.116
SNX10	3.68e-206	-3.03368	0.029	0.158	1.04e-201	down	-0.129
LILRA1	1.56e-205	-5.73355	0.001	0.036	4.43e-201	down	-0.035
SIGLEC14	9.8e-205	-5.67237	0.001	0.042	2.78e-200	down	-0.041
AL645608.8	6.15e-204	-7.05185	0	0.031	1.75e-199	down	-0.031
COL4A2	1.01e-203	4.08145	0.366	0.025	2.86e-199	up	0.341
AC098850.3	1.23e-203	-11.8891	0	0.027	3.5e-199	down	-0.027
NUP210	5.73e-203	-2.3112	0.032	0.167	1.63e-198	down	-0.135
CD300C	2.69e-202	-5.06972	0.002	0.045	7.63e-198	down	-0.043
ARMH1	1.43e-201	-2.49214	0.011	0.098	4.06e-197	down	-0.087
A2M	1.64e-201	3.75753	0.377	0.037	4.66e-197	up	0.34
GNG11	4.83e-200	4.62924	0.348	0.017	1.37e-195	up	0.331
AL445472.1	5.77e-200	-11.4446	0	0.027	1.64e-195	down	-0.027
CHST13	1.87e-199	-7.75749	0	0.029	5.31e-195	down	-0.029
NCF1	2.99e-199	-2.36795	0.031	0.164	8.49e-195	down	-0.133
F13A1	2.25e-197	-3.46893	0.005	0.068	6.4e-193	down	-0.063
MGST1	2.34e-197	-2.57065	0.133	0.351	6.63e-193	down	-0.218
HBA1	2.29e-196	-2.95622	0.005	0.069	6.51e-192	down	-0.064
PINX1.1	2.7e-196	-11.3202	0	0.026	7.66e-192	down	-0.026
CD300A	7.85e-196	-2.88498	0.011	0.096	2.23e-191	down	-0.085
CD14	9.22e-196	-2.91009	0.049	0.202	2.62e-191	down	-0.153
CSF2RA	1.32e-195	-3.17211	0.01	0.091	3.75e-191	down	-0.081
C16orf54	8.1e-195	-2.28368	0.022	0.136	2.3e-190	down	-0.114
ALCAM	5.46e-194	-2.80381	0.08	0.265	1.55e-189	down	-0.185
ATP6V0B	1.51e-193	-2.19241	0.257	0.491	4.28e-189	down	-0.234
PQLC2	1.26e-192	-12.0041	0	0.026	3.58e-188	down	-0.026
AC005261.3	4.53e-192	-9.46186	0	0.027	1.29e-187	down	-0.027
CFD	1.99e-191	-2.01371	0.046	0.198	5.64e-187	down	-0.152
USP6	3.49e-191	-4.73448	0.001	0.038	9.9e-187	down	-0.037
GNA15	1.61e-189	-2.94005	0.023	0.135	4.56e-185	down	-0.112
FAM69B	5.89e-189	-11.7081	0	0.025	1.67e-184	down	-0.025
FAM19A2	5.89e-189	-11.2828	0	0.025	1.67e-184	down	-0.025
IL1RN	1.28e-188	-3.79222	0.009	0.084	3.63e-184	down	-0.075
RESF1	8e-188	12.1012	0.31	0	2.27e-183	up	0.31
DCXR	8.99e-188	-2.78169	0.152	0.371	2.55e-183	down	-0.219
CLEC4D	6.05e-187	-7.11599	0	0.03	1.72e-182	down	-0.03
S100A9	1.01e-186	-2.57945	0.14	0.348	2.87e-182	down	-0.208
CCR1	5.27e-186	-3.59085	0.007	0.074	1.5e-181	down	-0.067
GAPT	9.2e-186	-3.30084	0.007	0.075	2.61e-181	down	-0.068
MTRNR2L10	1.02e-184	-5.99522	0.001	0.033	2.91e-180	down	-0.032
CERS2	8.84e-184	-2.9385	0.097	0.288	2.51e-179	down	-0.191
DHCR24	3.49e-183	-3.9492	0.043	0.183	9.9e-179	down	-0.14
VAV1	5.84e-183	-2.39444	0.018	0.12	1.66e-178	down	-0.102
SIGLEC9	7.61e-183	-4.51328	0.001	0.039	2.16e-178	down	-0.038
H2AFY	6.44e-182	-2.08414	0.243	0.466	1.83e-177	down	-0.223
SEPTIN2	9.4e-182	11.2631	0.302	0	2.67e-177	up	0.302
AL355472.1	1.29e-181	-11.7682	0	0.024	3.65e-177	down	-0.024
CHD1L	8.35e-181	-3.82306	0.009	0.084	2.37e-176	down	-0.075
HACD4	5.49e-180	-2.82536	0.025	0.138	1.56e-175	down	-0.113
CLTC	7.65e-180	-2.28332	0.216	0.442	2.17e-175	down	-0.226
BCAS1	7.13e-179	-4.55317	0.006	0.069	2.02e-174	down	-0.063
MBOAT7	9.11e-179	-2.97009	0.067	0.233	2.58e-174	down	-0.166
RARA	1.16e-178	-2.12028	0.114	0.314	3.3e-174	down	-0.2
SPARC	2.03e-178	2.67885	0.383	0.061	5.76e-174	up	0.322
CLSTN2	5.82e-178	-4.50707	0.009	0.081	1.65e-173	down	-0.072
AC104794.2	6e-178	-11.9461	0	0.024	1.7e-173	down	-0.024
LGALS3BP	2.4e-176	-3.09797	0.132	0.329	6.81e-172	down	-0.197
GABARAP	2.67e-176	2.61844	0.422	0.108	7.58e-172	up	0.314
ERGIC1	2.89e-176	-2.70032	0.093	0.276	8.19e-172	down	-0.183
TOMM6	5.11e-176	11.1687	0.295	0	1.45e-171	up	0.295
ADAMTS1	1.78e-175	4.89354	0.317	0.016	5.04e-171	up	0.301
ACSL1	3.16e-175	-2.99216	0.041	0.176	8.97e-171	down	-0.135
NOD2	1.32e-174	-3.3106	0.008	0.077	3.75e-170	down	-0.069
AC073335.2	2.8e-174	-11.3407	0	0.023	7.95e-170	down	-0.023
AL049840.1	2.8e-174	-11.2532	0	0.023	7.95e-170	down	-0.023
C16orf45	2.8e-174	-11.4448	0	0.023	7.95e-170	down	-0.023
UCP2	2.87e-174	-2.33413	0.075	0.25	8.14e-170	down	-0.175
TMEM71	4.28e-174	-2.42026	0.015	0.105	1.21e-169	down	-0.09
GPR84	5.24e-174	-4.09749	0.003	0.052	1.49e-169	down	-0.049
NKX2-2	5.61e-174	-8.5682	0	0.026	1.59e-169	down	-0.026
AC011899.2	9.25e-174	-7.31179	0	0.025	2.63e-169	down	-0.025
S1PR4	9.74e-174	-2.1434	0.027	0.142	2.77e-169	down	-0.115
ICAM3	9.24e-173	-2.17636	0.089	0.273	2.62e-168	down	-0.184
HSPG2	5.52e-171	3.93223	0.342	0.042	1.57e-166	up	0.3
ANKHD1-EIF4EBP3	1.31e-170	-11.5908	0	0.023	3.71e-166	down	-0.023
C9orf47	1.31e-170	-11.4593	0	0.023	3.71e-166	down	-0.023
AC124312.1	1.31e-170	-11.5935	0	0.023	3.71e-166	down	-0.023
LRRK2	2.12e-170	-2.89948	0.013	0.096	6.02e-166	down	-0.083
RBIS	2.19e-169	11.1184	0.286	0	6.22e-165	up	0.286
SH3BP1	2.47e-169	-2.18505	0.022	0.126	7e-165	down	-0.104
AZU1	8e-169	-4.86866	0.007	0.069	2.27e-164	down	-0.062
TNFSF13B	2.82e-167	-2.7202	0.029	0.143	8.01e-163	down	-0.114
AC008074.3	6.1e-167	-11.1923	0	0.022	1.73e-162	down	-0.022
AC007228.2	6.1e-167	-11.5469	0	0.022	1.73e-162	down	-0.022
GAGE12H	6.1e-167	-13.5321	0	0.022	1.73e-162	down	-0.022
RAB37	1.68e-166	-2.77285	0.009	0.08	4.78e-162	down	-0.071
MS4A7	4.01e-166	-3.06086	0.016	0.105	1.14e-161	down	-0.089
NCAM2	7.54e-166	-5.19226	0.004	0.055	2.14e-161	down	-0.051
SRP9	3.1e-165	-2.25262	0.238	0.457	8.81e-161	down	-0.219
MOB3A	5.49e-165	-2.23674	0.051	0.195	1.56e-160	down	-0.144
ITGB7	1.84e-164	-2.48953	0.015	0.102	5.23e-160	down	-0.087
CAV1	1.89e-164	5.61714	0.297	0.013	5.36e-160	up	0.284
SHKBP1	1.99e-164	-2.45085	0.056	0.204	5.64e-160	down	-0.148
CLEC4A	5.6e-164	-3.61236	0.006	0.066	1.59e-159	down	-0.06
IGSF6	6.98e-164	-2.56494	0.014	0.1	1.98e-159	down	-0.086
IRAK1	7.55e-164	-2.40047	0.07	0.232	2.14e-159	down	-0.162
MT2A	9.24e-164	2.2399	0.637	0.377	2.62e-159	up	0.26
AL031708.1	2.85e-163	-11.5767	0	0.022	8.08e-159	down	-0.022
SELPLG	5.38e-163	-2.04615	0.029	0.143	1.53e-158	down	-0.114
AC008703.1	6e-162	-8.70173	0	0.026	1.7e-157	down	-0.026
KIAA1324	1.36e-161	-3.30034	0.054	0.197	3.87e-157	down	-0.143
PLD4	1.95e-161	-3.95198	0.006	0.063	5.54e-157	down	-0.057
TRH	5.64e-161	-7.47655	0	0.029	1.6e-156	down	-0.029
C3AR1	9.02e-161	-3.5571	0.007	0.069	2.56e-156	down	-0.062
KBTBD11	1.35e-160	-3.57537	0.005	0.062	3.82e-156	down	-0.057
DPPA4	1.38e-160	-5.36294	0	0.027	3.92e-156	down	-0.027
EEF1A2	8.09e-160	-4.17562	0.013	0.093	2.3e-155	down	-0.08
EPAS1	1.09e-159	2.94227	0.344	0.052	3.08e-155	up	0.292
AL359915.2	1.33e-159	-11.6603	0	0.021	3.77e-155	down	-0.021
AC104986.2	1.33e-159	-11.3815	0	0.021	3.77e-155	down	-0.021
TLDC1	1.33e-159	-11.7324	0	0.021	3.77e-155	down	-0.021
S100P	1.82e-159	-2.85349	0.043	0.173	5.16e-155	down	-0.13
RAB3D	2.27e-159	-3.34589	0.026	0.132	6.46e-155	down	-0.106
ATP8B4	2.57e-159	-2.78799	0.008	0.075	7.28e-155	down	-0.067
CLEC4E	2.91e-159	-4.764	0.002	0.043	8.26e-155	down	-0.041
NLRP12	4.18e-159	-4.49293	0.001	0.038	1.19e-154	down	-0.037
LYPD3	3.26e-157	-3.19718	0.031	0.144	9.25e-153	down	-0.113
ENHO	8.11e-157	-4.80189	0.006	0.064	2.3e-152	down	-0.058
AC099489.1	1.11e-156	-4.58171	0.003	0.047	3.14e-152	down	-0.044
VNN2	1.18e-156	-4.21934	0.002	0.039	3.34e-152	down	-0.037
CD68	1.28e-156	-2.64055	0.037	0.16	3.63e-152	down	-0.123
NNMT	1.49e-156	3.2251	0.304	0.021	4.24e-152	up	0.283
TLR2	3.61e-156	-3.3714	0.016	0.101	1.02e-151	down	-0.085
BST1	4.25e-156	-3.85579	0.011	0.084	1.21e-151	down	-0.073
FAM173B	6.19e-156	-11.2878	0	0.021	1.76e-151	down	-0.021
CRIP1	2.56e-155	2.30297	0.56	0.29	7.27e-151	up	0.27
FAM220A	4.79e-155	-6.69635	0.001	0.028	1.36e-150	down	-0.027
SNX20	6.09e-155	-2.36723	0.011	0.085	1.73e-150	down	-0.074
ADAP1	7.51e-154	-3.09744	0.009	0.077	2.13e-149	down	-0.068
EMC3	8.46e-153	-2.55607	0.144	0.337	2.4e-148	down	-0.193
CTSS	1.84e-152	-2.40711	0.132	0.318	5.24e-148	down	-0.186
AL021707.1	2.03e-152	-3.27409	0.009	0.076	5.75e-148	down	-0.067
AC116366.3	2.88e-152	-11.0592	0	0.02	8.19e-148	down	-0.02
AC040162.1	2.88e-152	-11.2061	0	0.02	8.19e-148	down	-0.02
AC092803.2	6.29e-152	-8.28146	0	0.021	1.79e-147	down	-0.021
HSH2D	1.68e-151	-2.47394	0.023	0.124	4.76e-147	down	-0.101
PRKAR2B	3.81e-151	-3.50717	0.033	0.146	1.08e-146	down	-0.113
TSTD1	8e-151	-2.29286	0.166	0.369	2.27e-146	down	-0.203
ADAM8	1.23e-150	-2.11659	0.024	0.124	3.48e-146	down	-0.1
SMIM25	4.51e-150	-3.89104	0.003	0.049	1.28e-145	down	-0.046
ANPEP	5.01e-150	-3.03689	0.022	0.119	1.42e-145	down	-0.097
RPS6KA1	5.1e-150	-2.57108	0.022	0.119	1.45e-145	down	-0.097
C15orf48	1.48e-149	-2.41487	0.049	0.183	4.21e-145	down	-0.134
CTSG	1.67e-149	-5.98642	0	0.027	4.75e-145	down	-0.027
CPVL	6.56e-149	-2.91113	0.028	0.134	1.86e-144	down	-0.106
FAM69A	1.34e-148	-11.4044	0	0.02	3.82e-144	down	-0.02
AC128688.2	1.34e-148	-11.9029	0	0.02	3.82e-144	down	-0.02
FAM57A	1.34e-148	-10.8344	0	0.02	3.82e-144	down	-0.02
LINC02115	1.34e-148	-11.4989	0	0.02	3.82e-144	down	-0.02
CIAO2B	2.61e-147	10.841	0.256	0	7.42e-143	up	0.256
SH2B3	3.25e-146	-2.55017	0.066	0.212	9.22e-142	down	-0.146
CLEC7A	3.41e-146	-2.85222	0.018	0.106	9.69e-142	down	-0.088
CD38	7.12e-146	-2.85027	0.01	0.08	2.02e-141	down	-0.07
SLC37A2	7.2e-146	-3.91235	0.002	0.038	2.04e-141	down	-0.036
PLVAP	1.53e-145	5.70125	0.265	0.008	4.34e-141	up	0.257
CSF1R	1.64e-145	-2.95273	0.009	0.075	4.65e-141	down	-0.066
ABHD17C	3.24e-145	-3.68735	0.017	0.101	9.19e-141	down	-0.084
RGS18	5.08e-145	-3.278	0.004	0.052	1.44e-140	down	-0.048
AL139412.1	6.26e-145	-10.8139	0	0.019	1.78e-140	down	-0.019
CTGF	6.26e-145	-12.7171	0	0.019	1.78e-140	down	-0.019
AC004130.1	6.26e-145	-12.2534	0	0.019	1.78e-140	down	-0.019
YAE1D1	6.26e-145	-12.0849	0	0.019	1.78e-140	down	-0.019
COG8.1	6.26e-145	-11.2819	0	0.019	1.78e-140	down	-0.019
CNPY3	7.05e-145	-2.23679	0.098	0.267	2e-140	down	-0.169
TRAPPC5	5.53e-144	3.02531	0.311	0.041	1.57e-139	up	0.27
SLC1A2	9.88e-144	-4.10407	0.008	0.07	2.8e-139	down	-0.062
TCN1	1.47e-142	-6.88213	0.003	0.048	4.16e-138	down	-0.045
PGD	1.99e-142	-2.82521	0.064	0.208	5.65e-138	down	-0.144
SLC7A7	2e-142	-3.46538	0.008	0.071	5.69e-138	down	-0.063
TLR8	2.67e-142	-4.78573	0.001	0.033	7.58e-138	down	-0.032
FCGR2A	3.2e-142	-2.66109	0.017	0.1	9.08e-138	down	-0.083
FOXA1	7.05e-142	-3.47829	0.045	0.168	2e-137	down	-0.123
ATP6AP1	9.28e-142	-2.602	0.124	0.303	2.64e-137	down	-0.179
C8orf44	2.92e-141	-11.1553	0	0.019	8.29e-137	down	-0.019
FUK	2.92e-141	-11.0052	0	0.019	8.29e-137	down	-0.019
H19	2.33e-140	12.5931	0.246	0	6.62e-136	up	0.246
CCN2	2.56e-140	11.8715	0.246	0	7.28e-136	up	0.246
SOX2	4.06e-140	-6.63858	0.002	0.035	1.15e-135	down	-0.033
ZNF385A	4.07e-140	-2.78945	0.052	0.182	1.15e-135	down	-0.13
RGS19	5.46e-140	-2.40473	0.052	0.184	1.55e-135	down	-0.132
CAVIN1	7.16e-140	2.78821	0.316	0.049	2.03e-135	up	0.267
PALM2-AKAP2	1.11e-139	11.4038	0.245	0	3.15e-135	up	0.245
ID3	2.65e-139	2.54695	0.378	0.103	7.52e-135	up	0.275
MICOS13	3.79e-139	10.7849	0.244	0	1.08e-134	up	0.244
2024-03-01	4.15e-139	-3.58915	0.01	0.078	1.18e-134	down	-0.068
SLC35E1	6.85e-139	-2.22085	0.091	0.253	1.94e-134	down	-0.162
SERPINA1	1.3e-138	-2.41246	0.038	0.154	3.69e-134	down	-0.116
CCL14	1.8e-138	13.0042	0.243	0	5.1e-134	up	0.243
SNHG32	6.1e-138	10.838	0.243	0	1.73e-133	up	0.243
ITPK1	6.59e-138	-2.66995	0.043	0.166	1.87e-133	down	-0.123
EMILIN2	6.82e-138	-2.41866	0.038	0.154	1.93e-133	down	-0.116
PLAUR	8.07e-138	-2.35744	0.11	0.277	2.29e-133	down	-0.167
DCAF7	9.9e-138	-2.61302	0.101	0.267	2.81e-133	down	-0.166
AGAP6	1.24e-137	-7.0777	0	0.021	3.53e-133	down	-0.021
AL117339.5	1.36e-137	-11.7662	0	0.018	3.86e-133	down	-0.018
KIAA0391	1.36e-137	-10.9804	0	0.018	3.86e-133	down	-0.018
CD300LB	1.53e-137	-3.44041	0.003	0.043	4.33e-133	down	-0.04
RBM47	1.54e-137	-2.31259	0.073	0.223	4.36e-133	down	-0.15
TFEC	2.85e-137	-2.08955	0.011	0.08	8.1e-133	down	-0.069
GALNT6	5.22e-137	-2.92768	0.048	0.174	1.48e-132	down	-0.126
NFIB	6.62e-137	2.03471	0.309	0.04	1.88e-132	up	0.269
GATA3	1.15e-136	-2.3389	0.136	0.311	3.26e-132	down	-0.175
FABP4	2.06e-136	12.8671	0.241	0	5.85e-132	up	0.241
CX3CR1	2.21e-136	-4.10576	0.003	0.044	6.27e-132	down	-0.041
IL1B	2.83e-136	-2.12037	0.014	0.091	8.02e-132	down	-0.077
ATP6V1A	6.99e-135	-2.59437	0.059	0.196	1.98e-130	down	-0.137
AQP1	1.29e-134	4.65449	0.258	0.013	3.67e-130	up	0.245
TPCN2	1.91e-134	-3.02343	0.012	0.083	5.41e-130	down	-0.071
BCL11A	2.21e-134	-2.31748	0.022	0.114	6.27e-130	down	-0.092
BOLA2-SMG1P6	6.34e-134	-11.1302	0	0.018	1.8e-129	down	-0.018
AL021453.1	6.34e-134	-10.9855	0	0.018	1.8e-129	down	-0.018
MPP1	7.25e-134	-2.70984	0.028	0.129	2.06e-129	down	-0.101
ERGIC3	6.96e-132	-2.45459	0.165	0.347	1.98e-127	down	-0.182
DNAH17	7.95e-132	-3.85038	0.001	0.033	2.26e-127	down	-0.032
VWF	8.94e-132	5.74677	0.244	0.006	2.54e-127	up	0.238
FAM234B	2.11e-131	-4.42043	0.009	0.071	5.99e-127	down	-0.062
PPT1	3.36e-131	-2.21715	0.098	0.258	9.53e-127	down	-0.16
RXRA	1.75e-130	-2.51479	0.067	0.206	4.95e-126	down	-0.139
AC091959.3	2.95e-130	-10.7628	0	0.017	8.38e-126	down	-0.017
AC068580.4	2.95e-130	-11.0811	0	0.017	8.38e-126	down	-0.017
TMEM136	2.95e-130	-12.0067	0	0.017	8.38e-126	down	-0.017
DIABLO.1	2.95e-130	-11.0435	0	0.017	8.38e-126	down	-0.017
MTSS1L	2.95e-130	-11.2586	0	0.017	8.38e-126	down	-0.017
AC004148.2	2.95e-130	-10.7376	0	0.017	8.38e-126	down	-0.017
HBD	2.95e-130	-12.1183	0	0.017	8.38e-126	down	-0.017
DANCR	4.64e-130	10.9933	0.231	0	1.32e-125	up	0.231
S100Z	5.87e-130	-4.5247	0.001	0.031	1.67e-125	down	-0.03
LYN	6.34e-130	-2.27636	0.074	0.219	1.8e-125	down	-0.145
PDXK	6.28e-129	-2.33804	0.126	0.298	1.78e-124	down	-0.172
PALMD	7.16e-129	6.79056	0.235	0.004	2.03e-124	up	0.231
PHF21B	2.83e-128	-5.58142	0.001	0.027	8.04e-124	down	-0.026
TENT4B	3.62e-128	-2.09106	0.088	0.242	1.03e-123	down	-0.154
SCGB3A1	4.37e-128	12.6064	0.228	0	1.24e-123	up	0.228
DPEP2	5.8e-128	-3.02927	0.004	0.049	1.65e-123	down	-0.045
DNAJB4	6.47e-127	2.95887	0.305	0.056	1.84e-122	up	0.249
HP	7.27e-127	-5.17506	0.001	0.026	2.06e-122	down	-0.025
2024-09-04	1.37e-126	-11.0064	0	0.017	3.9e-122	down	-0.017
TRIM60	1.37e-126	-10.5888	0	0.017	3.9e-122	down	-0.017
AP003354.2	1.37e-126	-11.0922	0	0.017	3.9e-122	down	-0.017
SMIM24	2.18e-126	-4.94607	0.001	0.027	6.18e-122	down	-0.026
SIRPB2	2.83e-126	-3.8975	0.002	0.038	8.02e-122	down	-0.036
NME4	4.82e-126	-2.8198	0.144	0.313	1.37e-121	down	-0.169
SPRY1	7.03e-126	2.57551	0.324	0.071	2e-121	up	0.253
HK2	9.95e-126	-2.61997	0.027	0.122	2.82e-121	down	-0.095
MUC1	1.26e-125	-3.26499	0.065	0.198	3.59e-121	down	-0.133
PROK2	1.54e-125	-4.81981	0.001	0.028	4.36e-121	down	-0.027
PDE4A	5.35e-125	-2.20595	0.051	0.176	1.52e-120	down	-0.125
NAF1	5.9e-125	-2.19392	0.078	0.224	1.67e-120	down	-0.146
KIAA0930	7.06e-125	-2.59257	0.04	0.152	2e-120	down	-0.112
CAPG	8.09e-125	-2.29817	0.081	0.228	2.3e-120	down	-0.147
C11orf96	5.85e-124	3.95997	0.284	0.045	1.66e-119	up	0.239
MSI2	6.48e-124	-2.05598	0.132	0.303	1.84e-119	down	-0.171
CAVIN3	6.53e-124	3.66303	0.266	0.03	1.85e-119	up	0.236
SNHG16	9.75e-124	10.6414	0.222	0	2.77e-119	up	0.222
TMEM52B	1.51e-123	-5.54143	0.001	0.024	4.27e-119	down	-0.023
CLDN5	2.52e-123	12.2139	0.221	0	7.15e-119	up	0.221
2024-03-02	6.4e-123	-12.1188	0	0.016	1.82e-118	down	-0.016
AC062017.1	6.4e-123	-10.6174	0	0.016	1.82e-118	down	-0.016
IL6R	7.78e-123	-2.42373	0.054	0.178	2.21e-118	down	-0.124
TNRC18	1.33e-122	-2.10225	0.079	0.225	3.77e-118	down	-0.146
RENBP	1.43e-122	-2.99156	0.007	0.06	4.07e-118	down	-0.053
CALCRL	2.08e-122	5.01045	0.25	0.022	5.9e-118	up	0.228
SNHG1	4.13e-122	11.1477	0.22	0	1.17e-117	up	0.22
RAB20	6.41e-122	-2.97578	0.026	0.119	1.82e-117	down	-0.093
EMP1	8.16e-122	2.2624	0.376	0.123	2.32e-117	up	0.253
TNNI3	2.6e-121	-5.67164	0.002	0.032	7.37e-117	down	-0.03
IL17RA	4.34e-121	-2.28448	0.049	0.169	1.23e-116	down	-0.12
MRPS24	1.24e-120	4.19785	0.248	0.02	3.53e-116	up	0.228
PLXNC1	1.49e-120	-2.19973	0.023	0.112	4.24e-116	down	-0.089
MS4A4A	1.61e-120	-3.114	0.007	0.059	4.56e-116	down	-0.052
SLCO4C1	2.47e-120	-5.11675	0.001	0.025	7.01e-116	down	-0.024
GZF1	3.09e-120	-2.21688	0.051	0.173	8.76e-116	down	-0.122
ADAMTS9	1.69e-119	11.3549	0.216	0	4.79e-115	up	0.216
SDHC	1.81e-119	-2.39429	0.11	0.269	5.15e-115	down	-0.159
DOCK5	2.48e-119	-2.3824	0.03	0.127	7.04e-115	down	-0.097
AP002748.3	2.98e-119	-11.2853	0	0.016	8.46e-115	down	-0.016
ARHGAP29	5.86e-119	2.23405	0.288	0.046	1.66e-114	up	0.242
ADGRL4	1.57e-118	11.3601	0.214	0	4.46e-114	up	0.214
PIGT	2.4e-118	-2.26776	0.118	0.28	6.82e-114	down	-0.162
ATP6V0D1	1.52e-117	-2.14225	0.143	0.31	4.31e-113	down	-0.167
POLR2J3	3.2e-117	3.33181	0.27	0.039	9.08e-113	up	0.231
RNF130	3.32e-117	-2.40446	0.1	0.249	9.41e-113	down	-0.149
MAPK8IP2	7.56e-117	-5.11016	0.004	0.045	2.15e-112	down	-0.041
PRLR	1.7e-116	-3.04045	0.037	0.14	4.84e-112	down	-0.103
STARD10	1.72e-116	-2.55194	0.104	0.255	4.87e-112	down	-0.151
ASAH1	4.9e-116	-2.27742	0.151	0.316	1.39e-111	down	-0.165
TMEM56	1.39e-115	-11.8923	0	0.015	3.94e-111	down	-0.015
HRASLS2	1.39e-115	-11.893	0	0.015	3.94e-111	down	-0.015
AVP	1.45e-115	-7.72194	0	0.017	4.11e-111	down	-0.017
TSPAN13	2.95e-115	-3.044	0.126	0.277	8.37e-111	down	-0.151
CD4	3.48e-115	-2.10725	0.039	0.145	9.87e-111	down	-0.106
SMARCD2	3.65e-115	-2.38294	0.08	0.22	1.04e-110	down	-0.14
WWTR1	3.55e-114	2.81557	0.253	0.028	1.01e-109	up	0.225
PCAT19	3.66e-114	11.1965	0.208	0	1.04e-109	up	0.208
ASCL2	1.29e-113	-4.38202	0.005	0.05	3.66e-109	down	-0.045
CERS6	3.63e-113	-2.52602	0.058	0.181	1.03e-108	down	-0.123
SEPTIN9	5.22e-112	10.5711	0.204	0	1.48e-107	up	0.204
CCDC47	5.24e-112	-2.03367	0.221	0.395	1.49e-107	down	-0.174
C9orf66	6.47e-112	-10.4138	0	0.015	1.84e-107	down	-0.015
AP003108.2	6.47e-112	-10.4779	0	0.015	1.84e-107	down	-0.015
DNTT	6.47e-112	-11.8921	0	0.015	1.84e-107	down	-0.015
TADA3	9.51e-112	-2.73944	0.07	0.2	2.7e-107	down	-0.13
CST9	1.14e-111	-9.20914	0	0.016	3.23e-107	down	-0.016
COL18A1	1.45e-111	2.69544	0.288	0.058	4.1e-107	up	0.23
QSOX1	1.7e-111	-2.52779	0.082	0.22	4.83e-107	down	-0.138
PLAAT4	5.07e-111	10.8148	0.203	0	1.44e-106	up	0.203
AL021707.7	6.38e-111	-3.77117	0.003	0.037	1.81e-106	down	-0.034
SCAMP2	7.62e-111	-2.3255	0.085	0.226	2.16e-106	down	-0.141
ADIPOR1	9.33e-111	-2.58043	0.087	0.228	2.65e-106	down	-0.141
REEP4	9.71e-111	-2.63863	0.02	0.099	2.76e-106	down	-0.079
TSHZ2	1.11e-110	2.9869	0.267	0.042	3.14e-106	up	0.225
IGSF8	1.18e-110	-3.39377	0.038	0.14	3.36e-106	down	-0.102
NRROS	1.48e-110	-2.72498	0.011	0.07	4.2e-106	down	-0.059
PYCARD	1.72e-110	-2.17573	0.136	0.296	4.87e-106	down	-0.16
ITPRID2	3.76e-110	10.6526	0.201	0	1.07e-105	up	0.201
TACC3	3e-109	-2.11036	0.03	0.123	8.52e-105	down	-0.093
AC144831.1	3.03e-109	-3.2821	0.004	0.046	8.61e-105	down	-0.042
PCSK1N	1.04e-108	-3.87961	0.016	0.086	2.94e-104	down	-0.07
MPP7	1.35e-108	-2.80353	0.027	0.115	3.82e-104	down	-0.088
SERPINH1	2.26e-108	2.01923	0.283	0.052	6.41e-104	up	0.231
AC104695.3	2.68e-108	-3.45623	0.006	0.053	7.61e-104	down	-0.047
AL035413.1	3.01e-108	-10.3569	0	0.014	8.55e-104	down	-0.014
AC239868.3	3.01e-108	-10.9958	0	0.014	8.55e-104	down	-0.014
AC024060.1	3.01e-108	-10.7906	0	0.014	8.55e-104	down	-0.014
SLC22A15	3.02e-108	-3.60587	0.004	0.043	8.58e-104	down	-0.039
IDH2	4.44e-108	-2.17524	0.107	0.258	1.26e-103	down	-0.151
MTRNR2L6	5.13e-108	-7.05222	0	0.016	1.45e-103	down	-0.016
TCIM	5.32e-108	3.40558	0.258	0.038	1.51e-103	up	0.22
PRKCD	5.73e-108	-2.32029	0.032	0.128	1.63e-103	down	-0.096
GGT1	6.03e-108	-8.04557	0	0.015	1.71e-103	down	-0.015
PHLDB3	6.08e-108	-2.33362	0.031	0.123	1.73e-103	down	-0.092
HAVCR2	1.58e-107	-2.13985	0.02	0.097	4.49e-103	down	-0.077
EMC10	3.15e-107	-2.02487	0.138	0.299	8.94e-103	down	-0.161
CYB561	7.65e-107	-3.05608	0.076	0.204	2.17e-102	down	-0.128
GRINA	8.92e-107	-2.32831	0.098	0.24	2.53e-102	down	-0.142
NEURL1	1.25e-106	-3.88113	0.005	0.049	3.55e-102	down	-0.044
ARL8B	1.61e-106	-2.03533	0.135	0.292	4.57e-102	down	-0.157
RAMP2	3.17e-106	3.76095	0.227	0.021	9e-102	up	0.206
GAS7	3.32e-106	-2.13903	0.023	0.105	9.43e-102	down	-0.082
SCCPDH	7.65e-106	-3.38669	0.076	0.203	2.17e-101	down	-0.127
AMZ2	1.3e-105	-2.29107	0.064	0.188	3.69e-101	down	-0.124
FLT3	1.47e-105	-3.2927	0.003	0.037	4.16e-101	down	-0.034
COL9A2	1.73e-105	-3.17645	0.019	0.092	4.9e-101	down	-0.073
MLF2	3.89e-105	-2.17111	0.175	0.341	1.1e-100	down	-0.166
ACO2	7.63e-105	-2.33915	0.069	0.197	2.17e-100	down	-0.128
SERPINB8	9.58e-105	-2.50424	0.038	0.136	2.72e-100	down	-0.098
CCL20	1.13e-104	-2.75368	0.015	0.081	3.2e-100	down	-0.066
PDLIM1	1.23e-104	2.02226	0.304	0.077	3.49e-100	up	0.227
AC137767.1	1.4e-104	-10.3163	0	0.014	3.98e-100	down	-0.014
C11orf21	1.69e-104	-2.03695	0.009	0.062	4.81e-100	down	-0.053
GLT1D1	4.17e-104	-3.77326	0.001	0.025	1.18e-99	down	-0.024
MCAM	4.48e-104	3.44656	0.225	0.02	1.27e-99	up	0.205
STMND1	7.29e-104	-4.34054	0.003	0.036	2.07e-99	down	-0.033
CXXC5	1.8e-103	-2.3597	0.102	0.243	5.12e-99	down	-0.141
HAL	8.97e-103	-4.40185	0	0.019	2.55e-98	down	-0.019
G6PD	1.18e-102	-2.28615	0.049	0.159	3.35e-98	down	-0.11
NCR3LG1	1.56e-102	-3.13565	0.007	0.056	4.44e-98	down	-0.049
UACA	1.89e-102	2.1072	0.266	0.047	5.36e-98	up	0.219
LRP3	3.28e-102	-4.00927	0.006	0.05	9.3e-98	down	-0.044
ICOSLG	3.36e-102	-2.87054	0.019	0.093	9.54e-98	down	-0.074
C1orf43	3.62e-102	-2.23882	0.157	0.316	1.03e-97	down	-0.159
MIR3945HG	3.79e-102	-3.59905	0.002	0.034	1.07e-97	down	-0.032
TAGLN	4.77e-102	3.80411	0.282	0.069	1.35e-97	up	0.213
NBPF9	1.17e-101	-2.18509	0.023	0.102	3.32e-97	down	-0.079
NAGA	1.68e-101	-2.67145	0.023	0.103	4.77e-97	down	-0.08
CHPT1	3.46e-101	-2.24218	0.082	0.215	9.83e-97	down	-0.133
AC018816.1	3.85e-101	-3.9261	0.009	0.061	1.09e-96	down	-0.052
APMAP	5.08e-101	-2.19307	0.095	0.234	1.44e-96	down	-0.139
TUG1	1.06e-100	10.4857	0.187	0	3.02e-96	up	0.187
THTPA	1.29e-100	-3.97863	0.003	0.038	3.65e-96	down	-0.035
MRPL23	2.48e-100	-2.01071	0.072	0.199	7.03e-96	down	-0.127
FCGR1A	3.03e-100	-3.24364	0.007	0.053	8.6e-96	down	-0.046
CDH5	3.62e-100	10.9867	0.186	0	1.03e-95	up	0.186
SIGLEC10	3.69e-100	-3.29988	0.004	0.04	1.05e-95	down	-0.036
PCSK6	3.72e-100	-3.8753	0.009	0.063	1.06e-95	down	-0.054
AC005224.3	4.14e-100	-3.2197	0.003	0.037	1.17e-95	down	-0.034
LTA4H	5.31e-100	-2.06858	0.092	0.229	1.51e-95	down	-0.137
AC124798.1	1.11e-99	-3.82578	0.004	0.042	3.15e-95	down	-0.038
TSG101	1.19e-99	-2.57787	0.098	0.235	3.37e-95	down	-0.137
GSR	4.39e-99	-2.33058	0.045	0.15	1.25e-94	down	-0.105
SEC13	4.62e-99	-2.50958	0.101	0.239	1.31e-94	down	-0.138
MANBA	5.26e-99	-2.19752	0.048	0.155	1.49e-94	down	-0.107
PIGX	8.02e-99	-2.76934	0.045	0.149	2.28e-94	down	-0.104
TOM1	9.36e-99	-2.12273	0.045	0.149	2.66e-94	down	-0.104
STAC3	2.75e-98	-3.6309	0.004	0.04	7.81e-94	down	-0.036
GPR35	2.02e-97	-2.344	0.007	0.055	5.72e-93	down	-0.048
KCNK6	2.18e-97	-2.09302	0.063	0.181	6.2e-93	down	-0.118
CREG1	2.43e-97	-2.29441	0.098	0.233	6.9e-93	down	-0.135
AC234772.3	3.05e-97	-9.79217	0	0.013	8.65e-93	down	-0.013
TMED3	3.67e-97	-2.96758	0.089	0.219	1.04e-92	down	-0.13
TPM2	4.02e-97	3.1571	0.258	0.054	1.14e-92	up	0.204
AC008555.5	5.88e-97	-8.29613	0	0.013	1.67e-92	down	-0.013
TRIM14	9.96e-97	-2.04044	0.034	0.125	2.83e-92	down	-0.091
TLR7	1.63e-96	-3.58666	0.002	0.033	4.62e-92	down	-0.031
AC133550.2	6.93e-96	-4.97351	0.001	0.02	1.97e-91	down	-0.019
RAP1GAP2	1.35e-95	-2.63445	0.012	0.07	3.83e-91	down	-0.058
LYPLA1	2.18e-95	-2.15268	0.134	0.282	6.18e-91	down	-0.148
MDK	1.21e-94	-2.45772	0.203	0.346	3.44e-90	down	-0.143
ACKR1	2.1e-94	7.36282	0.18	0.002	5.97e-90	up	0.178
SLC2A1	3.22e-94	-2.501	0.054	0.161	9.13e-90	down	-0.107
PLAAT3	4.48e-94	10.1778	0.176	0	1.27e-89	up	0.176
EIF2AK1	4.63e-94	-2.1458	0.12	0.266	1.31e-89	down	-0.146
COL15A1	4.81e-94	4.99674	0.189	0.008	1.36e-89	up	0.181
ZNF516	5.62e-94	-2.75939	0.028	0.11	1.59e-89	down	-0.082
SCRN1	1.2e-93	-3.35778	0.024	0.1	3.41e-89	down	-0.076
FAM95C	1.42e-93	-10.8843	0	0.012	4.03e-89	down	-0.012
AP002884.1	1.42e-93	-10.6419	0	0.012	4.03e-89	down	-0.012
TP53INP2	1.66e-93	-2.22434	0.061	0.175	4.72e-89	down	-0.114
CLEC5A	2.03e-93	-3.88175	0.002	0.031	5.76e-89	down	-0.029
AC004951.1	1e-92	-2.23486	0.018	0.086	2.84e-88	down	-0.068
RO60	1.18e-92	10.2361	0.174	0	3.35e-88	up	0.174
FAM169A	1.29e-92	-3.09145	0.007	0.052	3.67e-88	down	-0.045
LILRB1	2.97e-92	-2.15955	0.009	0.061	8.43e-88	down	-0.052
MRTFB	3.05e-92	10.5196	0.173	0	8.67e-88	up	0.173
ESAM	1.2e-91	3.91473	0.189	0.01	3.4e-87	up	0.179
CA1	1.88e-91	-7.67338	0	0.015	5.35e-87	down	-0.015
HMGB3	2.24e-91	-3.03549	0.062	0.173	6.35e-87	down	-0.111
NRIP3	2.74e-91	-2.26981	0.027	0.107	7.77e-87	down	-0.08
UNC93B1	6.69e-91	-2.18552	0.042	0.139	1.9e-86	down	-0.097
MCM5	7.73e-91	-2.36291	0.03	0.114	2.2e-86	down	-0.084
MEGF9	1.03e-90	-2.30822	0.049	0.151	2.91e-86	down	-0.102
SYTL5	1.04e-90	-4.60863	0.005	0.043	2.94e-86	down	-0.038
TMEM238	1.32e-90	-2.63961	0.068	0.183	3.73e-86	down	-0.115
SPINK9	1.66e-90	-6.64463	0	0.016	4.71e-86	down	-0.016
PTGER2	2.85e-90	-2.21172	0.012	0.068	8.08e-86	down	-0.056
RRM1	3.16e-90	-2.5581	0.049	0.15	8.98e-86	down	-0.101
SNHG14	5e-90	10.6418	0.169	0	1.42e-85	up	0.169
AC015982.1	6.63e-90	-11.2934	0	0.012	1.88e-85	down	-0.012
ISPD	6.63e-90	-10.3441	0	0.012	1.88e-85	down	-0.012
WISP2	6.63e-90	-11.5465	0	0.012	1.88e-85	down	-0.012
TMEM150C	3.01e-89	-3.32522	0.048	0.145	8.55e-85	down	-0.097
MAPKAPK3	3.09e-89	-2.05035	0.026	0.103	8.77e-85	down	-0.077
LPCAT1	5.5e-89	-2.11515	0.057	0.166	1.56e-84	down	-0.109
IGDCC3	8.5e-89	-6.00346	0.001	0.021	2.41e-84	down	-0.02
ID4	9.36e-89	4.30306	0.186	0.011	2.66e-84	up	0.175
BGN	2.43e-88	2.47535	0.21	0.025	6.9e-84	up	0.185
SNHG3	2.86e-88	10.5566	0.166	0	8.12e-84	up	0.166
RHEX	3.13e-88	-2.94999	0.002	0.027	8.89e-84	down	-0.025
ACTA2	4.5e-88	4.32705	0.207	0.027	1.28e-83	up	0.18
NRP1	8.23e-88	2.49242	0.219	0.033	2.34e-83	up	0.186
HYAL2	1.36e-87	2.86988	0.21	0.028	3.86e-83	up	0.182
GNG10	1.38e-87	3.36231	0.194	0.017	3.93e-83	up	0.177
LAMB1	2.2e-87	2.67539	0.203	0.022	6.26e-83	up	0.181
MFSD1	3.62e-87	-2.26204	0.063	0.173	1.03e-82	down	-0.11
CHP1	5.95e-87	-2.12426	0.109	0.242	1.69e-82	down	-0.133
CALML5	1.68e-86	3.2391	0.181	0.009	4.76e-82	up	0.172
ENG	1.84e-86	2.55304	0.271	0.079	5.21e-82	up	0.192
AC008079.2	3.09e-86	-10.2763	0	0.011	8.78e-82	down	-0.011
TINAGL1	3.12e-86	4.07176	0.17	0.004	8.85e-82	up	0.166
DHFR	3.55e-86	-2.85473	0.028	0.107	1.01e-81	down	-0.079
ARHGAP11B	5.26e-86	-5.2586	0	0.017	1.49e-81	down	-0.017
ECSCR	6.61e-86	10.4944	0.162	0	1.88e-81	up	0.162
LONRF2	7.87e-86	-3.51889	0.011	0.065	2.23e-81	down	-0.054
PRDX3	9.43e-86	-2.48992	0.116	0.249	2.68e-81	down	-0.133
FAM30A	1.72e-85	-2.61092	0.006	0.045	4.87e-81	down	-0.039
FILIP1	2.05e-85	10.6439	0.162	0	5.82e-81	up	0.162
OAS1	2.29e-85	-2.58165	0.048	0.146	6.49e-81	down	-0.098
FFAR2	2.83e-85	-4.31457	0.004	0.038	8.03e-81	down	-0.034
ME1	3.01e-85	-4.40134	0.004	0.04	8.53e-81	down	-0.036
TFDP1	8.92e-85	-2.18733	0.069	0.182	2.53e-80	down	-0.113
TBL1X	1.33e-84	-2.03407	0.049	0.147	3.79e-80	down	-0.098
NAT10	1.37e-84	-2.53169	0.044	0.137	3.88e-80	down	-0.093
NIBAN1	1.61e-84	10.6875	0.16	0	4.56e-80	up	0.16
UBE2L6	3.18e-84	-2.0752	0.103	0.232	9.02e-80	down	-0.129
MYD88	3.52e-84	-2.01252	0.057	0.161	9.99e-80	down	-0.104
CMBL	3.55e-84	-3.4137	0.034	0.117	1.01e-79	down	-0.083
EMCN	5.32e-84	4.51337	0.177	0.011	1.51e-79	up	0.166
BPIFB2	5.75e-84	-6.73849	0.002	0.028	1.63e-79	down	-0.026
COX7A1	1.06e-83	4.8455	0.168	0.005	3.01e-79	up	0.163
ANAPC11	1.08e-83	-2.10866	0.25	0.4	3.08e-79	down	-0.15
FAM174C	1.15e-83	9.93814	0.159	0	3.27e-79	up	0.159
SNCG	2.83e-83	7.13439	0.161	0.002	8.05e-79	up	0.159
AL590822.2	3.69e-83	-3.44844	0.001	0.025	1.05e-78	down	-0.024
EAF1	3.85e-83	-2.27095	0.052	0.152	1.09e-78	down	-0.1
MT1E	6.89e-83	2.4709	0.252	0.064	1.96e-78	up	0.188
LONRF3	7.74e-83	-2.35026	0.016	0.076	2.2e-78	down	-0.06
AC118553.2	1.44e-82	-10.2557	0	0.011	4.1e-78	down	-0.011
AL365205.1	1.44e-82	-10.4183	0	0.011	4.1e-78	down	-0.011
AC018645.2	1.44e-82	-10.0884	0	0.011	4.1e-78	down	-0.011
CXorf57	1.44e-82	-10.8749	0	0.011	4.1e-78	down	-0.011
AP003086.1	1.44e-82	-9.94098	0	0.011	4.1e-78	down	-0.011
PPFIA1	3.31e-82	-2.17499	0.143	0.279	9.41e-78	down	-0.136
SLC27A2	4.09e-82	-3.65654	0.007	0.05	1.16e-77	down	-0.043
FERMT2	8.25e-82	2.25129	0.212	0.033	2.34e-77	up	0.179
TSPAN1	8.78e-82	-3.66189	0.03	0.107	2.49e-77	down	-0.077
TMEM33	8.91e-82	-2.28387	0.077	0.192	2.53e-77	down	-0.115
BHLHB9	1.99e-81	-5.79102	0	0.016	5.64e-77	down	-0.016
DCK	2.12e-81	-2.12427	0.037	0.123	6.03e-77	down	-0.086
HPSE	2.91e-81	-2.49	0.006	0.044	8.25e-77	down	-0.038
FBN2	3.74e-81	-4.08021	0.003	0.032	1.06e-76	down	-0.029
RGPD5	4.17e-81	-2.00405	0.045	0.137	1.18e-76	down	-0.092
LIN7A	4.9e-81	-3.14718	0.026	0.098	1.39e-76	down	-0.072
ACSL3	5.35e-81	-2.07233	0.183	0.328	1.52e-76	down	-0.145
CSRP2	5.81e-81	3.67542	0.178	0.014	1.65e-76	up	0.164
MT1X	7.36e-81	2.48808	0.306	0.116	2.09e-76	up	0.19
CD163	1.32e-80	-2.32266	0.009	0.057	3.75e-76	down	-0.048
FILIP1L	1.5e-80	2.50978	0.224	0.045	4.26e-76	up	0.179
BCAS4	1.66e-80	-2.64924	0.029	0.105	4.71e-76	down	-0.076
PTPRB	1.86e-80	4.72571	0.162	0.005	5.27e-76	up	0.157
SQOR	1.93e-80	-2.38135	0.069	0.177	5.48e-76	down	-0.108
MZB1	2.48e-80	-2.33618	0.033	0.114	7.03e-76	down	-0.081
NACA2	6.88e-80	-5.15884	0.001	0.023	1.95e-75	down	-0.022
CTSH	7.16e-80	-2.29655	0.128	0.26	2.03e-75	down	-0.132
LAMA4	7.95e-80	2.78053	0.186	0.019	2.26e-75	up	0.167
AHSP	1.23e-79	-6.22779	0.001	0.018	3.48e-75	down	-0.017
NLRC4	1.31e-79	-4.61225	0.001	0.019	3.72e-75	down	-0.018
TASOR2	2.39e-79	10.073	0.151	0	6.77e-75	up	0.151
DLC1	2.47e-79	3.07584	0.195	0.027	7.01e-75	up	0.168
ADCY4	2.5e-79	3.76276	0.18	0.018	7.09e-75	up	0.162
DNAJC12	3.15e-79	-3.31506	0.031	0.109	8.95e-75	down	-0.078
ADGRF5	3.32e-79	4.2622	0.161	0.005	9.42e-75	up	0.156
NKAIN1	4.44e-79	-5.84578	0.001	0.024	1.26e-74	down	-0.023
AP000763.3	5.47e-79	-3.8135	0.002	0.026	1.55e-74	down	-0.024
HSPA2	6.68e-79	3.18533	0.22	0.046	1.9e-74	up	0.174
AC002464.1	6.74e-79	-9.47698	0	0.01	1.91e-74	down	-0.01
LINC02573	6.74e-79	-9.61119	0	0.01	1.91e-74	down	-0.01
SOX18	8.07e-79	5.34857	0.16	0.006	2.29e-74	up	0.154
DSE	1.66e-78	-2.0949	0.068	0.175	4.73e-74	down	-0.107
RNPEP	1.73e-78	-2.54439	0.064	0.169	4.91e-74	down	-0.105
UPK3A	1.92e-78	-3.74613	0.003	0.032	5.46e-74	down	-0.029
SMIM14	2.25e-78	-2.1044	0.146	0.28	6.38e-74	down	-0.134
SLC25A39	2.61e-78	-2.37144	0.103	0.227	7.42e-74	down	-0.124
NAAA	3.36e-78	-2.69965	0.043	0.133	9.55e-74	down	-0.09
KDELR2	4.92e-78	-2.14991	0.188	0.329	1.4e-73	down	-0.141
SEPTIN11	8.06e-78	10.0218	0.149	0	2.29e-73	up	0.149
CTSA	8.48e-78	-2.09443	0.117	0.246	2.41e-73	down	-0.129
LSM4	1.89e-77	-2.15918	0.146	0.28	5.35e-73	down	-0.134
SIGLEC7	2.17e-77	-3.59452	0.002	0.028	6.16e-73	down	-0.026
HIST1H1E	2.8e-77	2.30276	0.247	0.066	7.96e-73	up	0.181
BPI	2.88e-77	-6.20919	0	0.013	8.16e-73	down	-0.013
APPBP2	3.06e-77	-2.4054	0.088	0.203	8.68e-73	down	-0.115
SNHG17	3.33e-77	9.90177	0.148	0	9.45e-73	up	0.148
SDHB	3.8e-77	-2.19217	0.101	0.224	1.08e-72	down	-0.123
AC073320.1	6.44e-77	-3.97138	0.001	0.019	1.83e-72	down	-0.018
DEPP1	9.06e-77	3.75017	0.174	0.016	2.57e-72	up	0.158
GPRC5A	1.33e-76	-2.66049	0.085	0.195	3.78e-72	down	-0.11
AMFR	1.34e-76	-2.14286	0.064	0.168	3.8e-72	down	-0.104
SEPTIN6	1.54e-76	10.406	0.147	0	4.38e-72	up	0.147
LINC00937	1.6e-76	-3.21607	0.003	0.03	4.55e-72	down	-0.027
CACNA2D3	1.78e-76	-4.01423	0.002	0.025	5.04e-72	down	-0.023
SERINC2	2.83e-76	-3.46103	0.051	0.143	8.04e-72	down	-0.092
AKR7A3	3.09e-76	-4.19279	0.015	0.07	8.78e-72	down	-0.055
SIGLEC12	4.2e-76	-4.49874	0	0.015	1.19e-71	down	-0.015
CERT1	7.42e-76	9.92016	0.145	0	2.11e-71	up	0.145
KCNE3	9.68e-76	-2.28423	0.008	0.052	2.75e-71	down	-0.044
PYGL	1.12e-75	-2.41755	0.025	0.095	3.17e-71	down	-0.07
CD244	1.54e-75	-2.39652	0.004	0.035	4.38e-71	down	-0.031
NOTCH4	1.69e-75	3.59678	0.176	0.019	4.79e-71	up	0.157
VPREB1	2.4e-75	-4.13234	0	0.011	6.81e-71	down	-0.011
ADGRE1	2.41e-75	-4.3671	0.001	0.019	6.84e-71	down	-0.018
AC007240.1	3.15e-75	-9.58577	0	0.01	8.94e-71	down	-0.01
C2orf48	3.15e-75	-10.2908	0	0.01	8.94e-71	down	-0.01
AL080317.3	3.15e-75	-10.3287	0	0.01	8.94e-71	down	-0.01
ZHX1-C8orf76	3.15e-75	-10.896	0	0.01	8.94e-71	down	-0.01
AKAP2	3.15e-75	-9.6508	0	0.01	8.94e-71	down	-0.01
AL117336.3	3.15e-75	-10.4087	0	0.01	8.94e-71	down	-0.01
KDELC1	3.15e-75	-10.2281	0	0.01	8.94e-71	down	-0.01
AC005670.2	3.15e-75	-10.1205	0	0.01	8.94e-71	down	-0.01
AL034549.1	3.15e-75	-10.666	0	0.01	8.94e-71	down	-0.01
AC119428.2	3.15e-75	-10.0344	0	0.01	8.94e-71	down	-0.01
AL158154.2	3.15e-75	-9.86779	0	0.01	8.94e-71	down	-0.01
FLT1	4.45e-75	3.21517	0.189	0.029	1.26e-70	up	0.16
DIPK2B	1.45e-74	10.296	0.143	0	4.12e-70	up	0.143
SNN	1.84e-74	-2.47046	0.034	0.113	5.21e-70	down	-0.079
ALDH2	2.85e-74	-2.53452	0.074	0.179	8.08e-70	down	-0.105
COA8	4.32e-74	9.76785	0.142	0	1.23e-69	up	0.142
SIK1B	4.42e-74	-2.34811	0.019	0.079	1.25e-69	down	-0.06
AC132872.3	6.87e-74	-3.1399	0.002	0.025	1.95e-69	down	-0.023
C5AR2	8.15e-74	-3.80475	0.007	0.046	2.31e-69	down	-0.039
ATAD2	1.05e-73	-2.47081	0.057	0.154	2.99e-69	down	-0.097
GABPB1-IT1	1.29e-73	10.1811	0.142	0	3.65e-69	up	0.142
AL359962.2	1.38e-73	-4.65706	0.001	0.016	3.93e-69	down	-0.015
KCNH2	2.11e-73	-4.39685	0.001	0.022	5.99e-69	down	-0.021
SRARP	8.56e-73	-3.38135	0.018	0.076	2.43e-68	down	-0.058
CAV2	8.83e-73	5.32679	0.15	0.006	2.51e-68	up	0.144
MAP7	9.68e-73	-2.81312	0.051	0.141	2.75e-68	down	-0.09
CECR2	1.21e-72	-4.21873	0.004	0.035	3.44e-68	down	-0.031
BCAT1	1.27e-72	-2.5059	0.013	0.064	3.6e-68	down	-0.051
PWWP3A	1.32e-72	10.0436	0.14	0	3.76e-68	up	0.14
CRYBG3	1.44e-72	2.89848	0.222	0.057	4.08e-68	up	0.165
GPR160	1.56e-72	-2.91716	0.044	0.129	4.43e-68	down	-0.085
THSD7A	1.95e-72	5.45133	0.147	0.004	5.54e-68	up	0.143
GPBAR1	2.01e-72	-3.39341	0.004	0.034	5.69e-68	down	-0.03
PODXL	2.2e-72	2.95301	0.168	0.016	6.24e-68	up	0.152
SEPTIN10	2.28e-72	9.71149	0.139	0	6.47e-68	up	0.139
PWWP2B	2.57e-72	-2.28253	0.031	0.106	7.29e-68	down	-0.075
HCP5	2.88e-72	10.4199	0.139	0	8.16e-68	up	0.139
METTL7B	3.52e-72	-6.26173	0	0.013	9.99e-68	down	-0.013
PANX2	3.6e-72	-3.29965	0.003	0.033	1.02e-67	down	-0.03
STC1	3.79e-72	3.57795	0.159	0.011	1.08e-67	up	0.148
ARMT1	6.83e-72	-2.80462	0.045	0.13	1.94e-67	down	-0.085
IRF5	8.11e-72	-2.65652	0.006	0.044	2.3e-67	down	-0.038
AC037459.3	9.7e-72	-5.50597	0	0.011	2.75e-67	down	-0.011
NES	1.08e-71	3.92409	0.155	0.009	3.07e-67	up	0.146
KIZ-AS1	1.7e-71	-5.43146	0	0.014	4.82e-67	down	-0.014
SHFL	1.84e-71	10.0135	0.138	0	5.23e-67	up	0.138
U62317.3	2.08e-71	-7.45131	0	0.01	5.89e-67	down	-0.01
PRXL2A	3.84e-71	9.71115	0.137	0	1.09e-66	up	0.137
ZNF587	3.99e-71	-2.31096	0.057	0.152	1.13e-66	down	-0.095
EPCAM	5.63e-71	-2.54899	0.116	0.231	1.6e-66	down	-0.115
SLC24A4	1.57e-70	-3.02801	0.003	0.028	4.45e-66	down	-0.025
SCNN1A	1.58e-70	-3.2533	0.022	0.085	4.48e-66	down	-0.063
EFNB2	1.72e-70	2.55841	0.207	0.045	4.88e-66	up	0.162
SLC1A4	1.83e-70	-2.48569	0.03	0.103	5.19e-66	down	-0.073
MPC2	2.17e-70	-2.22506	0.204	0.333	6.17e-66	down	-0.129
MYT1	3.27e-70	-6.70917	0	0.014	9.29e-66	down	-0.014
CRYAB	3.54e-70	5.07007	0.147	0.006	1e-65	up	0.141
GASK1B	6.4e-70	9.92895	0.135	0	1.82e-65	up	0.135
PLAC9	1.06e-69	4.2679	0.148	0.007	3.02e-65	up	0.141
LLGL2	1.31e-69	-2.53645	0.053	0.144	3.71e-65	down	-0.091
AP000919.4	2.38e-69	-3.91234	0.001	0.022	6.75e-65	down	-0.021
GLO1	2.98e-69	-2.26584	0.121	0.241	8.47e-65	down	-0.12
GAB2	3.81e-69	-2.05229	0.027	0.097	1.08e-64	down	-0.07
DIPK2A	8.7e-69	9.9842	0.133	0	2.47e-64	up	0.133
PCLAF	1.17e-68	-2.65991	0.026	0.094	3.31e-64	down	-0.068
METTL7A	1.27e-68	-2.08601	0.06	0.156	3.6e-64	down	-0.096
INAFM2	2.58e-68	-2.63579	0.019	0.077	7.31e-64	down	-0.058
ATP6V0E2	3.66e-68	-3.17617	0.027	0.094	1.04e-63	down	-0.067
ARID3B	3.82e-68	-2.04579	0.025	0.09	1.08e-63	down	-0.065
LIMS2	6.61e-68	9.89816	0.132	0	1.88e-63	up	0.132
CDK2AP1	7.12e-68	2.63935	0.163	0.018	2.02e-63	up	0.145
CLEC14A	7.81e-68	5.01862	0.141	0.005	2.22e-63	up	0.136
TMEM205	8.7e-68	-2.53128	0.149	0.272	2.47e-63	down	-0.123
DEFA3	8.88e-68	-9.64222	0	0.01	2.52e-63	down	-0.01
OIP5-AS1	8.97e-68	9.94639	0.131	0	2.55e-63	up	0.131
PPM1M	9.53e-68	-2.08863	0.022	0.085	2.7e-63	down	-0.063
AOPEP	1.22e-67	9.78732	0.131	0	3.46e-63	up	0.131
SPNS3	1.29e-67	-2.6095	0.01	0.054	3.66e-63	down	-0.044
LTK	1.47e-67	-3.3584	0.002	0.024	4.16e-63	down	-0.022
LHFPL6	1.49e-67	2.9517	0.162	0.018	4.22e-63	up	0.144
PRXL2C	1.59e-67	9.58306	0.131	0	4.52e-63	up	0.131
TMEM8A	1.81e-67	-2.1408	0.063	0.16	5.13e-63	down	-0.097
SYT17	2.35e-67	-4.19329	0.007	0.043	6.68e-63	down	-0.036
SCIMP	2.38e-67	-2.1095	0.005	0.039	6.76e-63	down	-0.034
ITGA1	2.58e-67	2.38563	0.176	0.027	7.32e-63	up	0.149
APIP	3.74e-67	-2.36688	0.061	0.154	1.06e-62	down	-0.093
UEVLD	4.3e-67	-2.95215	0.028	0.097	1.22e-62	down	-0.069
KRT15	6.1e-67	4.76911	0.152	0.013	1.73e-62	up	0.139
AP002807.1	6.73e-67	-2.15214	0.008	0.048	1.91e-62	down	-0.04
APOLD1	6.98e-67	2.73799	0.197	0.044	1.98e-62	up	0.153
EDN1	9.72e-67	5.11335	0.142	0.007	2.76e-62	up	0.135
LTB4R	1.09e-66	-2.02338	0.02	0.08	3.09e-62	down	-0.06
ORC1	1.1e-66	-3.41163	0.002	0.026	3.12e-62	down	-0.024
ANTKMT	1.96e-66	9.57919	0.129	0	5.58e-62	up	0.129
NAXE	2.16e-66	-2.84998	0.091	0.197	6.14e-62	down	-0.106
NIBAN2	2.29e-66	9.76825	0.129	0	6.49e-62	up	0.129
TASOR	2.87e-66	9.9438	0.129	0	8.16e-62	up	0.129
TMEM35B	3.35e-66	9.49026	0.129	0	9.49e-62	up	0.129
CFI	4.04e-66	4.87992	0.135	0.003	1.15e-61	up	0.132
CDC42EP5	4.91e-66	2.91688	0.147	0.01	1.39e-61	up	0.137
SPAG5	5.1e-66	-2.39893	0.014	0.065	1.45e-61	down	-0.051
KDELR1	6.05e-66	-2.08833	0.238	0.366	1.72e-61	down	-0.128
ANGPT2	7.66e-66	3.38805	0.152	0.014	2.18e-61	up	0.138
MTLN	9.32e-66	9.64059	0.128	0	2.65e-61	up	0.128
FCGR3A	9.73e-66	-2.59201	0.012	0.06	2.76e-61	down	-0.048
BPIFB1	9.96e-66	-5.7748	0.003	0.03	2.83e-61	down	-0.027
SLC22A16	1.39e-65	-5.39605	0	0.013	3.94e-61	down	-0.013
RHOJ	1.71e-65	9.88086	0.127	0	4.85e-61	up	0.127
ZNRD2	1.99e-65	9.6165	0.127	0	5.65e-61	up	0.127
AL499604.1	2.15e-65	10.7616	0.127	0	6.09e-61	up	0.127
MAL	3.08e-65	-2.46053	0.011	0.057	8.74e-61	down	-0.046
TNS2	3.14e-65	2.67712	0.174	0.029	8.9e-61	up	0.145
PTAFR	4.11e-65	-2.50815	0.015	0.067	1.17e-60	down	-0.052
SHANK2	6.73e-65	-2.82001	0.027	0.093	1.91e-60	down	-0.066
CD1D	6.78e-65	-2.67108	0.007	0.044	1.93e-60	down	-0.037
SULT1A1	6.88e-65	-2.53753	0.037	0.113	1.95e-60	down	-0.076
RAMP3	8.1e-65	3.34844	0.14	0.007	2.3e-60	up	0.133
SPIB	8.58e-65	-2.93506	0.007	0.045	2.43e-60	down	-0.038
TOMM40L	8.67e-65	-2.51138	0.013	0.06	2.46e-60	down	-0.047
OR4D9	1.57e-64	-6.61894	0	0.01	4.47e-60	down	-0.01
COPG1	3.38e-64	-2.23934	0.06	0.152	9.59e-60	down	-0.092
NCBP2AS2	4.26e-64	9.52138	0.125	0	1.21e-59	up	0.125
CTTNBP2NL	6.54e-64	2.5388	0.175	0.031	1.86e-59	up	0.144
TMEM106C	7.52e-64	-3.1428	0.042	0.12	2.14e-59	down	-0.078
FCER1A	1.46e-63	-3.31418	0.003	0.028	4.13e-59	down	-0.025
PLS3	2.62e-63	2.48744	0.158	0.02	7.45e-59	up	0.138
DERL1	3.59e-63	-2.08532	0.133	0.252	1.02e-58	down	-0.119
HOXC10	4.22e-63	-3.54252	0.01	0.051	1.2e-58	down	-0.041
TMEM104	4.49e-63	-2.53224	0.011	0.055	1.27e-58	down	-0.044
CD34	5.08e-63	2.8632	0.168	0.028	1.44e-58	up	0.14
GLB1	5.6e-63	-2.56474	0.035	0.107	1.59e-58	down	-0.072
WNK4	5.85e-63	-3.89056	0.006	0.04	1.66e-58	down	-0.034
SLC10A3	7.53e-63	-2.01873	0.039	0.116	2.14e-58	down	-0.077
GCA	8.22e-63	-2.23486	0.053	0.139	2.33e-58	down	-0.086
CD180	9.15e-63	-2.37787	0.005	0.034	2.6e-58	down	-0.029
SLC17A9	9.65e-63	-2.5298	0.009	0.05	2.74e-58	down	-0.041
PCDH17	2.38e-62	10.1435	0.122	0	6.76e-58	up	0.122
SERPINA3	3e-62	3.66685	0.133	0.006	8.52e-58	up	0.127
PPP1R1B	5.04e-62	10.4562	0.121	0	1.43e-57	up	0.121
AC005280.2	7.17e-62	-4.36155	0.001	0.016	2.04e-57	down	-0.015
LPAR6	7.62e-62	2.46491	0.196	0.048	2.16e-57	up	0.148
MYB	9.2e-62	-2.22752	0.028	0.093	2.61e-57	down	-0.065
CYC1	1.45e-61	-2.34641	0.144	0.262	4.11e-57	down	-0.118
RETREG1	1.89e-61	-2.32209	0.03	0.098	5.36e-57	down	-0.068
GPAT3	2.34e-61	-2.09323	0.025	0.086	6.64e-57	down	-0.061
HACD3	2.48e-61	-2.58581	0.128	0.236	7.03e-57	down	-0.108
ACPP	3.22e-61	-3.94643	0.002	0.024	9.14e-57	down	-0.022
JAM2	4.45e-61	5.7435	0.127	0.004	1.26e-56	up	0.123
MECOM	4.87e-61	2.7345	0.153	0.02	1.38e-56	up	0.133
SORD	5.18e-61	-2.90208	0.028	0.092	1.47e-56	down	-0.064
FLT3LG	5.47e-61	-2.06577	0.032	0.101	1.55e-56	down	-0.069
C2CD4B	6.66e-61	10.6421	0.119	0	1.89e-56	up	0.119
ATXN10	6.68e-61	-2.12927	0.09	0.194	1.89e-56	down	-0.104
CZIB	7.73e-61	9.43499	0.119	0	2.19e-56	up	0.119
LIPN	8.17e-61	-5.14068	0	0.011	2.32e-56	down	-0.011
PRR11	8.97e-61	-2.62817	0.009	0.049	2.55e-56	down	-0.04
AC006480.2	1.11e-60	-2.2734	0.016	0.066	3.15e-56	down	-0.05
GGH	1.72e-60	-3.51744	0.018	0.07	4.88e-56	down	-0.052
PSMF1	2.13e-60	-2.02559	0.102	0.21	6.06e-56	down	-0.108
KIFC1	3.22e-60	-2.86923	0.008	0.044	9.13e-56	down	-0.036
PTPRM	7.05e-60	3.20613	0.153	0.022	2e-55	up	0.131
PNCK	7.87e-60	-5.08505	0.001	0.014	2.23e-55	down	-0.013
AC124319.2	8.01e-60	-4.76355	0.001	0.014	2.27e-55	down	-0.013
SOX17	8.71e-60	10.1309	0.117	0	2.47e-55	up	0.117
SPINK2	1.13e-59	-3.34474	0.003	0.027	3.22e-55	down	-0.024
ZNF165	2.52e-59	-2.10301	0.045	0.123	7.15e-55	down	-0.078
FBXL16	4.04e-59	-3.82754	0.006	0.038	1.15e-54	down	-0.032
ANKRD29	4.14e-59	9.72757	0.116	0	1.18e-54	up	0.116
FGFR4	4.23e-59	-3.4488	0.006	0.037	1.2e-54	down	-0.031
SYN1	5.13e-59	-4.19393	0.002	0.023	1.46e-54	down	-0.021
GALNT7	6.62e-59	-2.33746	0.079	0.175	1.88e-54	down	-0.096
MED12L	7.37e-59	-3.2797	0.003	0.026	2.09e-54	down	-0.023
HBM	7.69e-59	-7.35657	0	0.01	2.18e-54	down	-0.01
DBNDD2	8.38e-59	9.42913	0.115	0	2.38e-54	up	0.115
Z99127.4	1.05e-58	10.3687	0.115	0	2.97e-54	up	0.115
CYYR1	1.23e-58	4.47446	0.128	0.007	3.5e-54	up	0.121
AL391069.3	1.47e-58	-2.71667	0.001	0.02	4.16e-54	down	-0.019
PREX2	1.86e-58	3.87013	0.135	0.012	5.29e-54	up	0.123
HS6ST3	1.97e-58	-4.82476	0.002	0.023	5.58e-54	down	-0.021
KYNU	2.28e-58	-2.21477	0.035	0.104	6.46e-54	down	-0.069
CKAP4	2.35e-58	-2.26798	0.095	0.195	6.66e-54	down	-0.1
SRD5A3	2.59e-58	-3.48573	0.044	0.119	7.36e-54	down	-0.075
CFH	2.83e-58	2.47221	0.167	0.033	8.02e-54	up	0.134
ACOT11	2.91e-58	-2.58211	0.004	0.03	8.25e-54	down	-0.026
IL1RAP	2.98e-58	-2.05125	0.024	0.084	8.46e-54	down	-0.06
NPIPB13	4.49e-58	-2.88906	0.003	0.029	1.27e-53	down	-0.026
ACSM3	4.6e-58	-2.86545	0.005	0.036	1.3e-53	down	-0.031
NCSTN	5.2e-58	-2.22679	0.048	0.129	1.48e-53	down	-0.081
GET3	8.63e-58	9.25554	0.113	0	2.45e-53	up	0.113
RRM2B	9.3e-58	-2.08158	0.05	0.131	2.64e-53	down	-0.081
AL021155.5	1.12e-57	10.5679	0.113	0	3.17e-53	up	0.113
USP32	1.31e-57	-2.0787	0.071	0.163	3.71e-53	down	-0.092
MCCC2	1.77e-57	-2.29212	0.078	0.172	5.02e-53	down	-0.094
TRIM39	1.99e-57	-2.06344	0.031	0.098	5.66e-53	down	-0.067
ROGDI	2.12e-57	-2.02229	0.04	0.114	6e-53	down	-0.074
KDR	2.42e-57	9.97285	0.113	0	6.88e-53	up	0.113
MDH1	3.51e-57	-2.03123	0.13	0.241	9.97e-53	down	-0.111
LDB2	3.75e-57	3.85943	0.12	0.004	1.07e-52	up	0.116
NAB2	4.05e-57	-2.22796	0.034	0.101	1.15e-52	down	-0.067
MMRN2	4.06e-57	9.6845	0.112	0	1.15e-52	up	0.112
MYBL2	4.08e-57	-2.8252	0.009	0.048	1.16e-52	down	-0.039
PCK2	4.24e-57	-2.93557	0.016	0.066	1.2e-52	down	-0.05
FASN	7.86e-57	-2.09629	0.107	0.212	2.23e-52	down	-0.105
UHRF1	8.39e-57	-2.89403	0.007	0.04	2.38e-52	down	-0.033
FAM167B	9.23e-57	5.63999	0.115	0.002	2.62e-52	up	0.113
GOLGA8A	9.59e-57	2.21918	0.247	0.096	2.72e-52	up	0.151
SIDT1-AS1	1.08e-56	-4.93149	0	0.013	3.08e-52	down	-0.013
NLRP2	1.25e-56	-3.31448	0.003	0.027	3.55e-52	down	-0.024
MAGI2-AS3	1.27e-56	9.4535	0.111	0	3.61e-52	up	0.111
SEZ6L2	1.31e-56	-3.00531	0.039	0.109	3.71e-52	down	-0.07
AL390294.1	1.33e-56	-4.75223	0.001	0.015	3.78e-52	down	-0.014
SCO2	1.71e-56	9.42211	0.111	0	4.85e-52	up	0.111
CAVIN2	1.71e-56	3.67445	0.134	0.013	4.87e-52	up	0.121
RHBDD2	1.84e-56	-2.04436	0.068	0.159	5.23e-52	down	-0.091
TMIGD2	3.54e-56	-2.41978	0.005	0.035	1e-51	down	-0.03
SMAD1	4.46e-56	2.2084	0.148	0.022	1.27e-51	up	0.126
ENPP5	1.09e-55	-3.65645	0.009	0.046	3.1e-51	down	-0.037
FADS2	1.17e-55	-3.50871	0.017	0.067	3.33e-51	down	-0.05
RNF157	1.35e-55	-2.40871	0.008	0.045	3.83e-51	down	-0.037
ADAMTS4	2.37e-55	3.55336	0.122	0.007	6.74e-51	up	0.115
COPZ1	2.39e-55	-2.20272	0.122	0.228	6.79e-51	down	-0.106
PXMP4	2.66e-55	-3.66573	0.024	0.08	7.56e-51	down	-0.056
AC135782.1	4.94e-55	-2.37467	0.004	0.032	1.4e-50	down	-0.028
SHTN1	5.45e-55	-2.09604	0.056	0.138	1.55e-50	down	-0.082
CCDC18-AS1	8.33e-55	9.88125	0.108	0	2.36e-50	up	0.108
RAPGEF3	9.7e-55	3.65013	0.129	0.012	2.75e-50	up	0.117
SPTSSB	1.12e-54	-4.37218	0.01	0.049	3.18e-50	down	-0.039
ABHD15	1.91e-54	-2.59721	0.013	0.058	5.44e-50	down	-0.045
ZNF385D	2.22e-54	4.32949	0.13	0.014	6.3e-50	up	0.116
PTGS1	4.22e-54	-2.18922	0.005	0.034	1.2e-49	down	-0.029
NDUFA4L2	4.24e-54	4.90106	0.115	0.004	1.2e-49	up	0.111
LINC00865	5.11e-54	-3.99737	0.001	0.017	1.45e-49	down	-0.016
DHTKD1	5.16e-54	-2.35198	0.033	0.099	1.47e-49	down	-0.066
NUAK2	5.17e-54	-2.1179	0.014	0.059	1.47e-49	down	-0.045
TM4SF18	5.36e-54	9.59885	0.106	0	1.52e-49	up	0.106
LINC00472	5.44e-54	5.83379	0.112	0.003	1.54e-49	up	0.109
HCAR3	8.53e-54	-3.16791	0.004	0.03	2.42e-49	down	-0.026
NENF	9.17e-54	-2.17987	0.209	0.322	2.6e-49	down	-0.113
SFRP1	1.03e-53	10.9279	0.106	0	2.93e-49	up	0.106
AC009093.2	1.24e-53	-2.99225	0.004	0.028	3.52e-49	down	-0.024
CLGN	1.33e-53	-4.92973	0.006	0.037	3.77e-49	down	-0.031
NRN1	1.72e-53	9.56006	0.106	0	4.89e-49	up	0.106
POSTN	2.7e-53	2.5199	0.144	0.022	7.66e-49	up	0.122
ACVRL1	3.31e-53	9.42217	0.105	0	9.41e-49	up	0.105
ZBTB16	3.9e-53	2.69934	0.152	0.028	1.11e-48	up	0.124
AC099520.1	4.3e-53	-5.96168	0	0.01	1.22e-48	down	-0.01
TPT1-AS1	9.86e-53	9.90967	0.104	0	2.8e-48	up	0.104
IGFBP3	1.1e-52	3.08946	0.143	0.023	3.13e-48	up	0.12
AC004069.1	1.36e-52	-4.00969	0.001	0.016	3.85e-48	down	-0.015
ADAT3	1.36e-52	-2.55078	0.006	0.038	3.86e-48	down	-0.032
PDHX	1.85e-52	-2.39859	0.049	0.124	5.25e-48	down	-0.075
NECAB3	2.35e-52	-2.69584	0.025	0.082	6.66e-48	down	-0.057
DLL4	3.41e-52	5.33013	0.108	0.002	9.68e-48	up	0.106
RAB30-DT	3.51e-52	9.79314	0.103	0	9.96e-48	up	0.103
SUSD3	3.54e-52	-2.27107	0.022	0.076	1.01e-47	down	-0.054
COL3A1	4.59e-52	2.01866	0.166	0.037	1.3e-47	up	0.129
GBA	4.66e-52	-2.32855	0.034	0.1	1.32e-47	down	-0.066
BEX3	4.85e-52	-2.13345	0.207	0.308	1.38e-47	down	-0.101
UPK3BL1	4.86e-52	9.40425	0.103	0	1.38e-47	up	0.103
COL2A1	5.38e-52	-4.52308	0.003	0.024	1.53e-47	down	-0.021
COL1A1	5.62e-52	2.20276	0.211	0.071	1.59e-47	up	0.14
RNF24	6.26e-52	-2.16938	0.075	0.165	1.78e-47	down	-0.09
EBP	7.11e-52	-2.53003	0.071	0.157	2.02e-47	down	-0.086
C5orf15	7.27e-52	-2.33406	0.056	0.136	2.06e-47	down	-0.08
AL132656.2	8.31e-52	-5.20269	0	0.01	2.36e-47	down	-0.01
SYNPO2L	9.91e-52	-4.64287	0.001	0.014	2.81e-47	down	-0.013
THSD4	9.95e-52	-3.00059	0.028	0.087	2.82e-47	down	-0.059
SLC66A2	1.04e-51	9.16479	0.102	0	2.95e-47	up	0.102
TIMM17A	1.21e-51	-2.05293	0.123	0.227	3.43e-47	down	-0.104
PDP1	1.59e-51	-2.28731	0.05	0.126	4.51e-47	down	-0.076
GARS-DT	1.99e-51	9.80623	0.102	0	5.66e-47	up	0.102
JAGN1	2.15e-51	-2.67933	0.071	0.156	6.11e-47	down	-0.085
GJA4	2.48e-51	9.96958	0.102	0	7.03e-47	up	0.102
SMIM22	2.67e-51	-2.19954	0.103	0.197	7.57e-47	down	-0.094
HTATIP2	3.04e-51	-2.3094	0.083	0.173	8.64e-47	down	-0.09
SCGB2A2	4.12e-51	4.46286	0.13	0.016	1.17e-46	up	0.114
BAMBI	5.65e-51	-2.0092	0.072	0.158	1.6e-46	down	-0.086
SLC35B2	9.64e-51	-2.45212	0.033	0.097	2.74e-46	down	-0.064
TMEM255B	1.03e-50	3.53948	0.119	0.01	2.93e-46	up	0.109
CXCL12	1.07e-50	2.27935	0.145	0.026	3.04e-46	up	0.119
CCRL2	1.07e-50	-2.33361	0.021	0.073	3.05e-46	down	-0.052
LGALS2	1.14e-50	-2.0978	0.009	0.045	3.23e-46	down	-0.036
SYNPO	1.74e-50	3.39058	0.114	0.008	4.95e-46	up	0.106
EGR4	1.92e-50	-3.57855	0.005	0.033	5.44e-46	down	-0.028
CYP2S1	1.93e-50	-2.94585	0.003	0.024	5.49e-46	down	-0.021
LHPP	2.09e-50	-2.31551	0.024	0.079	5.94e-46	down	-0.055
UBXN2B	2.13e-50	-2.05819	0.024	0.078	6.05e-46	down	-0.054
KRT17	2.16e-50	11.9274	0.1	0	6.13e-46	up	0.1
AC008875.3	2.49e-50	9.89641	0.1	0	7.07e-46	up	0.1
NRP2	3.25e-50	2.03899	0.164	0.039	9.21e-46	up	0.125
NOXO1	3.62e-50	-5.41715	0.003	0.024	1.03e-45	down	-0.021
SUSD1	3.67e-50	-2.06176	0.017	0.065	1.04e-45	down	-0.048
MT1M	3.69e-50	3.54049	0.121	0.012	1.05e-45	up	0.109
AGPAT2	5.59e-50	-2.09171	0.07	0.155	1.59e-45	down	-0.085
CMPK2	5.81e-50	-2.04019	0.025	0.081	1.65e-45	down	-0.056
BOLA2	6.31e-50	6.74931	0.102	0.002	1.79e-45	up	0.1
PDLIM3	1.12e-49	2.223	0.12	0.012	3.17e-45	up	0.108
FBXO3	1.52e-49	-2.08957	0.088	0.179	4.31e-45	down	-0.091
KANSL1-AS1	1.54e-49	-2.40221	0.015	0.058	4.38e-45	down	-0.043
PLCXD1	2.52e-49	-2.0614	0.022	0.074	7.15e-45	down	-0.052
SLC4A8	3.45e-49	-2.67723	0.012	0.052	9.81e-45	down	-0.04
LINC00863	5.1e-49	9.98144	0.097	0	1.45e-44	up	0.097
ROBO4	5.67e-49	4.30395	0.106	0.005	1.61e-44	up	0.101
ZNF185	8.11e-49	-3.19749	0.006	0.035	2.3e-44	down	-0.029
UCKL1-AS1	8.16e-49	-2.23996	0.006	0.034	2.32e-44	down	-0.028
AGTRAP	9.29e-49	-2.08808	0.094	0.186	2.64e-44	down	-0.092
P2RY13	9.99e-49	-2.39309	0.003	0.027	2.84e-44	down	-0.024
PLD3	1.25e-48	-2.05731	0.11	0.206	3.55e-44	down	-0.096
FCGBP	1.26e-48	-4.10373	0.005	0.032	3.58e-44	down	-0.027
QPCT	1.46e-48	-2.81761	0.017	0.062	4.14e-44	down	-0.045
KIR2DL1	2.19e-48	-4.523	0.001	0.014	6.21e-44	down	-0.013
GATD3A	2.34e-48	-3.19934	0.007	0.038	6.65e-44	down	-0.031
TCL1A	2.94e-48	-3.63601	0.001	0.017	8.36e-44	down	-0.016
RAB44	3.43e-48	-3.22224	0.002	0.02	9.75e-44	down	-0.018
SYT7	4.21e-48	-3.2166	0.019	0.067	1.19e-43	down	-0.048
CACNG4	5.75e-48	-3.37812	0.013	0.054	1.63e-43	down	-0.041
CDT1	6.09e-48	-3.09975	0.007	0.036	1.73e-43	down	-0.029
MYLK	7.46e-48	2.85685	0.136	0.024	2.12e-43	up	0.112
CALN1	8.33e-48	-4.08596	0.001	0.012	2.36e-43	down	-0.011
SOD3	9.93e-48	10.0775	0.095	0	2.82e-43	up	0.095
DNASE2	1.39e-47	-2.49577	0.058	0.133	3.95e-43	down	-0.075
NEU4	1.5e-47	-3.11907	0.002	0.022	4.26e-43	down	-0.02
MNX1	1.52e-47	-3.53102	0.005	0.03	4.31e-43	down	-0.025
SLC44A4	1.53e-47	-3.17724	0.03	0.087	4.33e-43	down	-0.057
GRM4	1.6e-47	-4.89452	0	0.011	4.53e-43	down	-0.011
ANO7	1.76e-47	-3.58999	0.006	0.036	5e-43	down	-0.03
HEY1	2.24e-47	4.71745	0.101	0.004	6.36e-43	up	0.097
VNN1	4.38e-47	-3.69265	0.002	0.02	1.24e-42	down	-0.018
SCD	4.4e-47	-2.90595	0.032	0.092	1.25e-42	down	-0.06
MSRB2	4.49e-47	-2.68588	0.13	0.226	1.27e-42	down	-0.096
ARHGEF15	4.6e-47	9.45821	0.094	0	1.3e-42	up	0.094
IGHD	5.31e-47	-3.02435	0.002	0.022	1.51e-42	down	-0.02
RASIP1	6.55e-47	5.11538	0.1	0.003	1.86e-42	up	0.097
LINC00963	6.56e-47	9.46241	0.093	0	1.86e-42	up	0.093
DACH1	6.72e-47	-2.52336	0.043	0.11	1.91e-42	down	-0.067
RGL4	7.23e-47	-2.02566	0.01	0.045	2.05e-42	down	-0.035
MAP4K3-DT	7.3e-47	9.23815	0.093	0	2.07e-42	up	0.093
MIF4GD	7.37e-47	-2.41303	0.045	0.113	2.09e-42	down	-0.068
SNRNP25	7.81e-47	-2.51851	0.065	0.144	2.22e-42	down	-0.079
FEN1	8.83e-47	-2.81385	0.019	0.067	2.51e-42	down	-0.048
LINC02035	1.09e-46	-2.86877	0.005	0.032	3.09e-42	down	-0.027
HOOK1	1.16e-46	-2.59991	0.037	0.1	3.28e-42	down	-0.063
AFAP1L1	1.21e-46	3.92701	0.099	0.003	3.43e-42	up	0.096
PI3	1.29e-46	-5.50646	0.004	0.026	3.66e-42	down	-0.022
TIE1	1.32e-46	3.53974	0.116	0.013	3.75e-42	up	0.103
SULT1A3	1.37e-46	-2.23628	0.011	0.048	3.89e-42	down	-0.037
ZEB2-AS1	1.54e-46	-2.00646	0.008	0.039	4.37e-42	down	-0.031
BAK1	1.65e-46	-2.05106	0.033	0.093	4.67e-42	down	-0.06
ILRUN	2.12e-46	9.0927	0.092	0	6.02e-42	up	0.092
TUBB3	2.3e-46	5.74094	0.097	0.002	6.54e-42	up	0.095
BIRC5	3.28e-46	-2.95597	0.013	0.054	9.3e-42	down	-0.041
AC023590.1	3.35e-46	-3.11877	0.004	0.029	9.52e-42	down	-0.025
ZDHHC4	3.39e-46	-2.79758	0.038	0.102	9.62e-42	down	-0.064
SHANK3	3.73e-46	2.51316	0.129	0.022	1.06e-41	up	0.107
TNFAIP8L2	3.8e-46	-3.48177	0.002	0.021	1.08e-41	down	-0.019
TMED8	4.35e-46	-2.44915	0.031	0.089	1.23e-41	down	-0.058
KANK3	4.48e-46	5.47864	0.095	0.002	1.27e-41	up	0.093
RASAL2	4.52e-46	2.35655	0.146	0.033	1.28e-41	up	0.113
RAB3A	4.92e-46	-4.27084	0.004	0.029	1.4e-41	down	-0.025
FAH	5.99e-46	-2.81247	0.021	0.07	1.7e-41	down	-0.049
PON3	6.47e-46	-4.63421	0.007	0.037	1.84e-41	down	-0.03
AC007292.2	6.85e-46	-2.9084	0.002	0.02	1.94e-41	down	-0.018
EPHX1	6.86e-46	-2.95992	0.089	0.173	1.95e-41	down	-0.084
NAV2	8.15e-46	-2.59519	0.073	0.152	2.31e-41	down	-0.079
F8A1	8.57e-46	-2.12334	0.033	0.093	2.43e-41	down	-0.06
CCL2	8.72e-46	2.54404	0.137	0.027	2.48e-41	up	0.11
KIAA1257	9.51e-46	-3.82696	0.004	0.028	2.7e-41	down	-0.024
FAM13C	9.76e-46	9.31721	0.091	0	2.77e-41	up	0.091
PLEKHG1	1.06e-45	3.0253	0.119	0.016	3e-41	up	0.103
LAGE3	1.26e-45	-2.23486	0.123	0.218	3.59e-41	down	-0.095
TOLLIP	1.67e-45	-2.02851	0.056	0.131	4.74e-41	down	-0.075
PRR7	2.66e-45	-2.05489	0.04	0.104	7.56e-41	down	-0.064
TGFB1I1	3.32e-45	2.4469	0.12	0.017	9.42e-41	up	0.103
TSIX	3.43e-45	2.86978	0.133	0.026	9.73e-41	up	0.107
IGF1R	3.98e-45	-2.16313	0.104	0.193	1.13e-40	down	-0.089
MIR205HG	4.17e-45	10.3124	0.09	0	1.18e-40	up	0.09
EGLN2	4.68e-45	2.46254	0.133	0.026	1.33e-40	up	0.107
SOX7	5.73e-45	9.39982	0.09	0	1.63e-40	up	0.09
IL17RE	7.3e-45	-3.39669	0.016	0.058	2.07e-40	down	-0.042
B4GALNT3	8.34e-45	-4.35069	0.003	0.024	2.37e-40	down	-0.021
MTRNR2L1	9.31e-45	-2.20603	0.008	0.039	2.64e-40	down	-0.031
RRAGD	1.59e-44	-2.65096	0.012	0.048	4.5e-40	down	-0.036
AC135012.1	1.7e-44	-4.3777	0	0.01	4.84e-40	down	-0.01
PGF	1.93e-44	2.83089	0.117	0.016	5.47e-40	up	0.101
SIGLEC1	2.12e-44	-2.34615	0.003	0.025	6.02e-40	down	-0.022
RGS5	2.2e-44	2.91015	0.104	0.008	6.23e-40	up	0.096
TMEM204	2.91e-44	2.68439	0.12	0.018	8.25e-40	up	0.102
GPR157	4.54e-44	-2.5393	0.017	0.061	1.29e-39	down	-0.044
MSX1	4.72e-44	3.18304	0.115	0.016	1.34e-39	up	0.099
RGS9	4.94e-44	-2.79049	0.016	0.059	1.4e-39	down	-0.043
DGAT2	8.16e-44	-3.86542	0.003	0.022	2.32e-39	down	-0.019
AP000350.7	1.21e-43	-4.26603	0.001	0.011	3.43e-39	down	-0.01
HYMAI	1.23e-43	9.90549	0.087	0	3.5e-39	up	0.087
HEBP1	1.72e-43	-2.27216	0.112	0.2	4.89e-39	down	-0.088
GCHFR	1.84e-43	-2.20956	0.055	0.128	5.23e-39	down	-0.073
AC079305.1	1.86e-43	-4.34521	0.001	0.014	5.28e-39	down	-0.013
LIFR	2.11e-43	2.46792	0.118	0.018	5.98e-39	up	0.1
PTP4A3	2.24e-43	2.58579	0.132	0.028	6.36e-39	up	0.104
GOLGA8B	2.37e-43	2.05713	0.197	0.075	6.72e-39	up	0.122
GPR27	2.46e-43	-3.12801	0.005	0.03	6.98e-39	down	-0.025
PRRT3	2.89e-43	-2.85815	0.02	0.067	8.2e-39	down	-0.047
TOR3A	4.24e-43	-2.00853	0.053	0.124	1.2e-38	down	-0.071
MRPL38	4.26e-43	3.15448	0.106	0.011	1.21e-38	up	0.095
ARRDC5	5.22e-43	-2.3986	0.002	0.018	1.48e-38	down	-0.016
FDFT1	5.62e-43	-2.12562	0.105	0.195	1.6e-38	down	-0.09
ZWINT	5.83e-43	-3.18727	0.014	0.054	1.65e-38	down	-0.04
LINC01506	5.9e-43	-4.94285	0	0.01	1.67e-38	down	-0.01
PDCD4-AS1	6.87e-43	-3.15522	0.005	0.029	1.95e-38	down	-0.024
HSPA6	6.95e-43	3.06618	0.139	0.033	1.97e-38	up	0.106
FUOM	7.58e-43	-2.99558	0.035	0.093	2.15e-38	down	-0.058
AP002387.2	8.31e-43	-2.22194	0.02	0.066	2.36e-38	down	-0.046
SLPI	9.84e-43	-2.61745	0.066	0.138	2.79e-38	down	-0.072
JAG2	1.69e-42	2.17741	0.119	0.02	4.79e-38	up	0.099
PRORP	1.78e-42	9.21006	0.085	0	5.04e-38	up	0.085
MMP17	1.99e-42	-3.04229	0.006	0.033	5.66e-38	down	-0.027
ATG9B	2.34e-42	-2.64219	0.005	0.03	6.63e-38	down	-0.025
EPHX3	2.46e-42	-4.24495	0.002	0.02	6.99e-38	down	-0.018
CAPN13	2.64e-42	-3.52216	0.004	0.026	7.48e-38	down	-0.022
ERBB4	2.71e-42	-2.28144	0.03	0.085	7.69e-38	down	-0.055
PKMYT1	3.38e-42	-3.20609	0.004	0.028	9.6e-38	down	-0.024
SORT1	4.22e-42	-2.1656	0.054	0.124	1.2e-37	down	-0.07
MMP2-AS1	4.9e-42	-3.85889	0.001	0.011	1.39e-37	down	-0.01
ATP1B1	5.2e-42	-2.1073	0.123	0.214	1.47e-37	down	-0.091
FAM110D	5.9e-42	5.17562	0.087	0.001	1.68e-37	up	0.086
SERPINE1	6.42e-42	2.46127	0.139	0.034	1.82e-37	up	0.105
CNTNAP3B	6.49e-42	9.4285	0.084	0	1.84e-37	up	0.084
LINC01001	7.63e-42	-2.33543	0.007	0.037	2.17e-37	down	-0.03
AL035661.1	7.98e-42	-3.47736	0.009	0.041	2.27e-37	down	-0.032
HMGCR	8.81e-42	-2.02334	0.056	0.127	2.5e-37	down	-0.071
UBE2T	9.61e-42	-3.4696	0.018	0.061	2.73e-37	down	-0.043
PCED1B-AS1	9.87e-42	9.78642	0.083	0	2.8e-37	up	0.083
TMEM9	1.06e-41	-2.84472	0.062	0.134	3.01e-37	down	-0.072
AC133919.1	1.61e-41	-3.36845	0.001	0.016	4.56e-37	down	-0.015
TMEM164	1.69e-41	-2.25047	0.021	0.067	4.79e-37	down	-0.046
NPL	1.91e-41	-2.84618	0.008	0.037	5.42e-37	down	-0.029
SPINT1	2.02e-41	-2.46781	0.064	0.136	5.74e-37	down	-0.072
HEXD	3.02e-41	9.32172	0.082	0	8.57e-37	up	0.082
NHLH1	3.41e-41	-3.79622	0.001	0.013	9.68e-37	down	-0.012
AC004865.2	3.58e-41	-2.57496	0.004	0.026	1.02e-36	down	-0.022
PROC	4.41e-41	-4.29782	0.001	0.014	1.25e-36	down	-0.013
PCBP1-AS1	4.59e-41	9.24297	0.082	0	1.3e-36	up	0.082
SLC25A40	5.13e-41	-2.02489	0.02	0.066	1.46e-36	down	-0.046
LINC02019	5.45e-41	-2.90228	0.003	0.022	1.55e-36	down	-0.019
SYNPO2	6.52e-41	4.66456	0.092	0.006	1.85e-36	up	0.086
KRT14	8.59e-41	11.459	0.082	0	2.44e-36	up	0.082
GATA3-AS1	1.25e-40	-2.55187	0.015	0.055	3.55e-36	down	-0.04
MET	1.63e-40	5.14604	0.087	0.003	4.63e-36	up	0.084
SUMF1	1.86e-40	-2.05838	0.032	0.087	5.27e-36	down	-0.055
ATXN7	1.97e-40	2.36181	0.15	0.043	5.58e-36	up	0.107
HEMGN	2.06e-40	-4.20883	0	0.01	5.84e-36	down	-0.01
PPP1R14A	2.28e-40	2.52921	0.119	0.023	6.47e-36	up	0.096
TM7SF3	2.74e-40	-2.17648	0.058	0.128	7.78e-36	down	-0.07
LINC02432	3.32e-40	-2.80283	0.001	0.014	9.43e-36	down	-0.013
BLVRA	4.69e-40	-2.18878	0.085	0.165	1.33e-35	down	-0.08
LMTK3	4.71e-40	-3.6002	0.022	0.068	1.34e-35	down	-0.046
C5orf56	4.72e-40	9.3359	0.08	0	1.34e-35	up	0.08
TNXB	5.49e-40	5.01854	0.085	0.003	1.56e-35	up	0.082
JCAD	5.57e-40	3.41823	0.087	0.004	1.58e-35	up	0.083
GPD2	6.12e-40	-2.13048	0.034	0.091	1.74e-35	down	-0.057
NUP42	6.69e-40	9.07262	0.08	0	1.9e-35	up	0.08
IGLC1	7.17e-40	13.1098	0.08	0	2.03e-35	up	0.08
PLPPR2	7.85e-40	-2.48889	0.03	0.082	2.23e-35	down	-0.052
DMKN	8.05e-40	-2.83934	0.05	0.113	2.29e-35	down	-0.063
LINC00877	9.88e-40	-2.57525	0.004	0.026	2.8e-35	down	-0.022
AC018521.5	1.43e-39	9.63522	0.079	0	4.07e-35	up	0.079
AC005332.5	1.49e-39	-2.1196	0.01	0.042	4.24e-35	down	-0.032
TJP2	2.3e-39	3.12057	0.103	0.014	6.53e-35	up	0.089
RRM2	2.39e-39	-2.68585	0.011	0.044	6.8e-35	down	-0.033
CX3CL1	2.54e-39	5.36025	0.083	0.002	7.21e-35	up	0.081
APLNR	2.68e-39	9.43866	0.079	0	7.6e-35	up	0.079
ERBB3	2.76e-39	-2.44157	0.055	0.121	7.83e-35	down	-0.066
AC025580.2	3.24e-39	-3.19678	0.003	0.02	9.2e-35	down	-0.017
STAG3	3.25e-39	-2.00443	0.01	0.042	9.22e-35	down	-0.032
TOR4A	3.39e-39	-2.08493	0.013	0.05	9.63e-35	down	-0.037
GRB10	3.54e-39	2.19194	0.124	0.028	1e-34	up	0.096
SLC31A1	4.34e-39	-2.61265	0.038	0.096	1.23e-34	down	-0.058
THY1	4.77e-39	2.59413	0.103	0.014	1.35e-34	up	0.089
TSPAN7	5.35e-39	9.07724	0.078	0	1.52e-34	up	0.078
FBXO6	5.59e-39	-2.72912	0.02	0.063	1.59e-34	down	-0.043
IL33	5.94e-39	9.13762	0.078	0	1.69e-34	up	0.078
AC097376.3	6.15e-39	9.22125	0.078	0	1.75e-34	up	0.078
B4GALT6	8.18e-39	-2.56395	0.008	0.036	2.32e-34	down	-0.028
TACO1	1.2e-38	-2.97754	0.033	0.086	3.39e-34	down	-0.053
SPTBN4	1.56e-38	-3.31449	0.002	0.019	4.43e-34	down	-0.017
IL10	1.64e-38	-2.53678	0.003	0.023	4.65e-34	down	-0.02
MS4A14	1.66e-38	-2.87331	0.002	0.017	4.7e-34	down	-0.015
CPXM2	3.23e-38	8.99599	0.077	0	9.17e-34	up	0.077
GCSAML	3.61e-38	-3.54814	0.001	0.011	1.02e-33	down	-0.01
LMX1B	3.62e-38	-3.45518	0.01	0.041	1.03e-33	down	-0.031
GFRA1	3.89e-38	-2.56252	0.025	0.072	1.1e-33	down	-0.047
TOR2A	4.18e-38	-2.36588	0.019	0.062	1.19e-33	down	-0.043
ZNF556	4.25e-38	-4.33176	0.002	0.017	1.21e-33	down	-0.015
COQ2	4.35e-38	-2.02342	0.019	0.061	1.23e-33	down	-0.042
EPHB2	4.39e-38	-3.55156	0.002	0.019	1.25e-33	down	-0.017
FADD	5.01e-38	-2.61506	0.036	0.091	1.42e-33	down	-0.055
RELCH	5.06e-38	9.41453	0.076	0	1.44e-33	up	0.076
BRIP1	6.59e-38	-2.68659	0.006	0.032	1.87e-33	down	-0.026
RMI2	6.79e-38	-3.73009	0.004	0.024	1.93e-33	down	-0.02
SIX3	7.01e-38	-4.21052	0.001	0.013	1.99e-33	down	-0.012
AKR7A2	7.49e-38	-2.12501	0.096	0.176	2.13e-33	down	-0.08
LRATD2	7.92e-38	8.82183	0.076	0	2.25e-33	up	0.076
2-Mar.1	1.38e-37	8.61559	0.075	0	3.9e-33	up	0.075
KCNMA1	1.41e-37	-2.38895	0.027	0.075	4e-33	down	-0.048
PDZD7	2.86e-37	-3.37014	0.002	0.016	8.11e-33	down	-0.014
DENND11	3.14e-37	9.20094	0.075	0	8.92e-33	up	0.075
HECW2	3.19e-37	4.2689	0.082	0.004	9.06e-33	up	0.078
BTNL9	3.25e-37	9.7868	0.075	0	9.23e-33	up	0.075
FOXP4	3.58e-37	-2.17325	0.034	0.088	1.02e-32	down	-0.054
PLEKHD1	4.16e-37	-4.40335	0.002	0.018	1.18e-32	down	-0.016
ITGA2B	4.87e-37	-3.3896	0.002	0.017	1.38e-32	down	-0.015
SLCO2A1	5.03e-37	4.39621	0.076	0.001	1.43e-32	up	0.075
WNT7B	5.14e-37	-3.48215	0.003	0.023	1.46e-32	down	-0.02
AC025580.3	5.55e-37	-3.07203	0.002	0.018	1.58e-32	down	-0.016
AC110615.1	5.63e-37	-4.46629	0.001	0.01	1.6e-32	down	-0.009
PLSCR3	6.04e-37	8.68407	0.074	0	1.71e-32	up	0.074
ZGPAT	6.93e-37	8.88849	0.074	0	1.97e-32	up	0.074
PRKAG2-AS1	7.34e-37	-2.0334	0.015	0.053	2.08e-32	down	-0.038
AC253572.2	7.42e-37	10.0605	0.074	0	2.11e-32	up	0.074
ATP1A3	7.93e-37	-3.1284	0.002	0.019	2.25e-32	down	-0.017
CDS1	9.56e-37	-3.03396	0.022	0.066	2.71e-32	down	-0.044
ONECUT2	1.1e-36	-4.16009	0.003	0.021	3.12e-32	down	-0.018
MPDZ	1.17e-36	2.52469	0.103	0.017	3.32e-32	up	0.086
ANGPTL4	1.22e-36	2.41384	0.1	0.015	3.48e-32	up	0.085
SHROOM4	1.31e-36	3.41625	0.093	0.011	3.72e-32	up	0.082
GLCE	1.34e-36	-2.3915	0.039	0.095	3.82e-32	down	-0.056
CCDC3	1.38e-36	8.91941	0.073	0	3.91e-32	up	0.073
MYCT1	1.46e-36	3.04156	0.098	0.014	4.15e-32	up	0.084
MRTFA	1.63e-36	8.85605	0.073	0	4.64e-32	up	0.073
ECHS1	1.77e-36	-2.15473	0.159	0.247	5.02e-32	down	-0.088
AOC3	1.8e-36	5.68917	0.077	0.002	5.11e-32	up	0.075
PDE1B	1.84e-36	-2.24692	0.008	0.037	5.22e-32	down	-0.029
TYMS	1.9e-36	-2.36133	0.019	0.06	5.39e-32	down	-0.041
TSPAN33	1.92e-36	-2.30291	0.011	0.043	5.44e-32	down	-0.032
JSRP1	2.12e-36	-2.90128	0.007	0.034	6.03e-32	down	-0.027
VPS18	2.58e-36	-2.22426	0.021	0.065	7.33e-32	down	-0.044
MAPK13	3.62e-36	-2.68994	0.033	0.085	1.03e-31	down	-0.052
RARRES2	5.19e-36	3.09205	0.088	0.008	1.47e-31	up	0.08
DMD	6.01e-36	9.69933	0.072	0	1.71e-31	up	0.072
FAAH	6.14e-36	-2.61244	0.016	0.054	1.74e-31	down	-0.038
FANCI	6.42e-36	-2.2246	0.014	0.051	1.82e-31	down	-0.037
PRSS21	6.7e-36	-4.57575	0.003	0.021	1.9e-31	down	-0.018
LIME1	7.91e-36	9.49147	0.072	0	2.25e-31	up	0.072
QDPR	8.36e-36	-2.32287	0.046	0.105	2.37e-31	down	-0.059
COL14A1	9.98e-36	2.78004	0.089	0.009	2.83e-31	up	0.08
SEMA6A	1.23e-35	2.10754	0.087	0.008	3.49e-31	up	0.079
ATP8B3	1.35e-35	-2.49769	0.007	0.034	3.83e-31	down	-0.027
TNS1	1.62e-35	2.11726	0.127	0.034	4.59e-31	up	0.093
ST14	2.8e-35	-2.32794	0.032	0.083	7.93e-31	down	-0.051
ARNT2	3.31e-35	-3.02184	0.004	0.025	9.39e-31	down	-0.021
GALNT18	3.35e-35	2.52206	0.077	0.003	9.52e-31	up	0.074
AC026401.3	3.42e-35	-2.36184	0.012	0.044	9.72e-31	down	-0.032
PACSIN1	4.46e-35	-3.48639	0.002	0.016	1.27e-30	down	-0.014
BX890604.2	4.68e-35	8.95906	0.07	0	1.33e-30	up	0.07
ADCK2	5.3e-35	-2.23271	0.027	0.074	1.51e-30	down	-0.047
MINDY1	6.65e-35	-2.20606	0.017	0.056	1.89e-30	down	-0.039
SEPTIN1	7.29e-35	9.27832	0.07	0	2.07e-30	up	0.07
C5orf30	7.35e-35	-2.4988	0.023	0.067	2.09e-30	down	-0.044
HAPLN3	7.79e-35	2.06327	0.112	0.025	2.21e-30	up	0.087
FAP	8.32e-35	3.78833	0.081	0.006	2.36e-30	up	0.075
LINC01679	9.15e-35	-2.21927	0.004	0.025	2.6e-30	down	-0.021
ALDH1A1	1.22e-34	-2.45347	0.01	0.039	3.47e-30	down	-0.029
AP005019.1	1.31e-34	-3.65304	0.001	0.012	3.72e-30	down	-0.011
HLA-G	1.39e-34	-3.39503	0.001	0.011	3.95e-30	down	-0.01
CIAO2A	1.54e-34	8.61679	0.069	0	4.38e-30	up	0.069
FGF2	1.71e-34	8.87206	0.069	0	4.85e-30	up	0.069
CUEDC1	2.33e-34	-2.57338	0.035	0.086	6.63e-30	down	-0.051
E2F2	2.69e-34	-3.67149	0.002	0.015	7.65e-30	down	-0.013
MIF-AS1	2.91e-34	-3.11128	0.002	0.017	8.26e-30	down	-0.015
LRRC32	3.27e-34	2.54932	0.092	0.013	9.28e-30	up	0.079
THUMPD3	3.37e-34	-2.42927	0.069	0.135	9.57e-30	down	-0.066
SNHG30	3.74e-34	8.47354	0.069	0	1.06e-29	up	0.069
MSMO1	3.79e-34	-2.72982	0.06	0.124	1.07e-29	down	-0.064
LRP2	4.54e-34	-2.27905	0.023	0.066	1.29e-29	down	-0.043
HACD2	4.92e-34	-2.01348	0.059	0.123	1.4e-29	down	-0.064
ARL11	5.01e-34	-2.16465	0.006	0.031	1.42e-29	down	-0.025
BMERB1	5.26e-34	8.54577	0.068	0	1.49e-29	up	0.068
CNKSR3	5.55e-34	2.14849	0.109	0.024	1.58e-29	up	0.085
FADS1	6.94e-34	-2.50751	0.039	0.093	1.97e-29	down	-0.054
CCDC80	7.12e-34	2.128	0.108	0.023	2.02e-29	up	0.085
CORO2A	8.6e-34	-2.36086	0.027	0.073	2.44e-29	down	-0.046
MARVELD2	9.87e-34	-3.47907	0.016	0.051	2.8e-29	down	-0.035
DIO2	1.12e-33	4.55159	0.08	0.007	3.19e-29	up	0.073
SIX1	1.23e-33	-3.46511	0.017	0.054	3.49e-29	down	-0.037
SAA2	1.25e-33	-2.7161	0.04	0.093	3.55e-29	down	-0.053
PFKFB4	1.27e-33	-3.14121	0.004	0.023	3.61e-29	down	-0.019
VEGFC	1.38e-33	5.01719	0.072	0.002	3.91e-29	up	0.07
MALL	1.51e-33	2.99988	0.074	0.003	4.29e-29	up	0.071
HIST1H3D	1.56e-33	9.51747	0.067	0	4.43e-29	up	0.067
DMAC2L	1.61e-33	8.58864	0.067	0	4.58e-29	up	0.067
ANO1	1.69e-33	-2.1668	0.063	0.127	4.78e-29	down	-0.064
HOXD9	1.73e-33	8.98294	0.067	0	4.9e-29	up	0.067
CENPU	1.75e-33	-2.78305	0.02	0.061	4.96e-29	down	-0.041
AC087623.3	2.2e-33	-4.92815	0.001	0.014	6.26e-29	down	-0.013
AP001453.2	2.39e-33	-4.26263	0.001	0.014	6.78e-29	down	-0.013
STC2	2.53e-33	3.62912	0.084	0.01	7.19e-29	up	0.074
FGFBP2	2.54e-33	-2.79521	0.004	0.022	7.22e-29	down	-0.018
PRRG3	2.55e-33	-3.46231	0.003	0.02	7.24e-29	down	-0.017
ATP1B3-AS1	2.68e-33	-4.56285	0.001	0.01	7.61e-29	down	-0.009
LILRA4	2.89e-33	-3.90955	0.002	0.015	8.2e-29	down	-0.013
FAM41C	3.47e-33	-3.26787	0.002	0.018	9.86e-29	down	-0.016
SNORC	3.77e-33	9.83273	0.067	0	1.07e-28	up	0.067
TEX14	3.99e-33	-3.21776	0.004	0.023	1.13e-28	down	-0.019
RBMS3	4.19e-33	2.24423	0.092	0.014	1.19e-28	up	0.078
ADGRB2	5.2e-33	-3.38606	0.003	0.02	1.48e-28	down	-0.017
SELE	6.06e-33	10.4886	0.066	0	1.72e-28	up	0.066
FGD5	6.37e-33	3.07101	0.079	0.007	1.81e-28	up	0.072
TMEM19	6.61e-33	-2.16626	0.029	0.075	1.88e-28	down	-0.046
SLC12A5	6.78e-33	-3.68801	0.006	0.029	1.93e-28	down	-0.023
CATSPER1	9.94e-33	-3.7096	0.002	0.015	2.82e-28	down	-0.013
ACOT8	1.09e-32	-2.11177	0.027	0.072	3.1e-28	down	-0.045
GGT5	1.19e-32	2.45179	0.086	0.011	3.37e-28	up	0.075
SULT1B1	1.25e-32	-2.98706	0.002	0.017	3.54e-28	down	-0.015
AJ009632.2	1.27e-32	-3.60472	0.001	0.012	3.59e-28	down	-0.011
ACSS3	1.27e-32	-3.05945	0.013	0.045	3.6e-28	down	-0.032
FABP7	1.32e-32	9.45025	0.065	0	3.75e-28	up	0.065
AL592071.1	1.43e-32	-2.23126	0.001	0.012	4.06e-28	down	-0.011
CGN	1.47e-32	-2.48249	0.02	0.059	4.18e-28	down	-0.039
PIK3C2G	1.51e-32	10.0736	0.065	0	4.29e-28	up	0.065
TMEM265	1.62e-32	8.80124	0.065	0	4.59e-28	up	0.065
SEPHS1	2.06e-32	-2.17542	0.056	0.117	5.85e-28	down	-0.061
SQLE	2.17e-32	-2.08008	0.118	0.196	6.15e-28	down	-0.078
CACHD1	2.2e-32	2.75522	0.093	0.016	6.25e-28	up	0.077
IFITM10	2.22e-32	-2.38072	0.01	0.038	6.31e-28	down	-0.028
NUPR2	2.54e-32	-3.9181	0.013	0.045	7.2e-28	down	-0.032
LINC01977	2.94e-32	-3.75145	0.001	0.011	8.35e-28	down	-0.01
SLC9A3	3.16e-32	-3.36465	0.002	0.015	8.96e-28	down	-0.013
F2RL3	3.77e-32	9.37652	0.065	0	1.07e-27	up	0.065
CDH13	4.55e-32	5.24123	0.068	0.002	1.29e-27	up	0.066
SLC15A2	7.32e-32	-2.20757	0.005	0.025	2.08e-27	down	-0.02
MAP9	8.04e-32	-2.51322	0.055	0.115	2.28e-27	down	-0.06
TPMT	9e-32	-2.20023	0.039	0.092	2.55e-27	down	-0.053
CDK1	1.02e-31	-2.58734	0.014	0.046	2.9e-27	down	-0.032
NUDT16L1	1.1e-31	-2.02983	0.073	0.14	3.13e-27	down	-0.067
CD27-AS1	1.19e-31	8.47007	0.064	0	3.37e-27	up	0.064
RNF43	1.55e-31	-2.54332	0.025	0.068	4.41e-27	down	-0.043
PAGR1	1.73e-31	2.35217	0.093	0.017	4.92e-27	up	0.076
TBC1D9	1.75e-31	-2.01632	0.136	0.211	4.96e-27	down	-0.075
MMP7	1.84e-31	10.32	0.063	0	5.22e-27	up	0.063
LINC01814	2.15e-31	-3.17957	0.002	0.016	6.1e-27	down	-0.014
SLC4A1	2.21e-31	-4.4122	0.001	0.01	6.27e-27	down	-0.009
ALDH1A3	2.25e-31	4.99075	0.069	0.003	6.38e-27	up	0.066
SHCBP1	2.35e-31	-2.91524	0.006	0.028	6.68e-27	down	-0.022
NR2F6	2.39e-31	-2.69911	0.085	0.152	6.77e-27	down	-0.067
C1QTNF1	2.56e-31	2.66563	0.078	0.008	7.26e-27	up	0.07
C1orf122	2.61e-31	-2.06078	0.18	0.26	7.41e-27	down	-0.08
ERG	2.81e-31	2.13702	0.113	0.031	7.98e-27	up	0.082
PDLIM4	2.83e-31	2.28573	0.078	0.008	8.02e-27	up	0.07
RAD51-AS1	2.95e-31	9.09391	0.063	0	8.37e-27	up	0.063
SEPTIN4	2.95e-31	8.68377	0.063	0	8.37e-27	up	0.063
SEPTIN8	3.26e-31	8.50657	0.063	0	9.26e-27	up	0.063
MMP9	4.14e-31	-2.04331	0.012	0.042	1.17e-26	down	-0.03
MEOX2	4.42e-31	8.66642	0.062	0	1.25e-26	up	0.062
KIR2DL3	4.61e-31	-3.49051	0.001	0.012	1.31e-26	down	-0.011
ERCC5	5.04e-31	2.05644	0.114	0.031	1.43e-26	up	0.083
NUDT5	5.82e-31	-2.00039	0.104	0.179	1.65e-26	down	-0.075
ZNF804A	6.11e-31	-2.28052	0.002	0.016	1.73e-26	down	-0.014
SHE	6.61e-31	4.27093	0.07	0.004	1.88e-26	up	0.066
PCCB	6.66e-31	-2.71895	0.025	0.067	1.89e-26	down	-0.042
FOXA3	7.61e-31	-2.90903	0.003	0.018	2.16e-26	down	-0.015
GIPR	7.84e-31	-2.38714	0.007	0.031	2.23e-26	down	-0.024
DENND10	8.66e-31	8.60428	0.062	0	2.46e-26	up	0.062
SLC2A5	8.78e-31	-2.691	0.003	0.02	2.49e-26	down	-0.017
ADGRL2	9.62e-31	4.01547	0.069	0.004	2.73e-26	up	0.065
MCM2	1.05e-30	-3.22176	0.007	0.031	2.99e-26	down	-0.024
TRIM58	1.11e-30	-3.3186	0.004	0.021	3.15e-26	down	-0.017
DHRSX	1.21e-30	-2.36395	0.046	0.101	3.45e-26	down	-0.055
AURKB	1.33e-30	-2.59498	0.005	0.027	3.76e-26	down	-0.022
RNF212	1.46e-30	-4.31587	0.008	0.034	4.15e-26	down	-0.026
LMOD1	1.48e-30	8.99788	0.061	0	4.21e-26	up	0.061
PRR15	1.56e-30	-3.53556	0.012	0.042	4.41e-26	down	-0.03
ABCF2	1.59e-30	8.43209	0.061	0	4.5e-26	up	0.061
CPLX1	1.62e-30	2.51065	0.082	0.012	4.61e-26	up	0.07
PDGFRB	1.77e-30	2.212	0.099	0.022	5.01e-26	up	0.077
KCNJ5	1.99e-30	-3.52893	0.001	0.012	5.64e-26	down	-0.011
COL24A1	2.23e-30	-3.06684	0.004	0.023	6.32e-26	down	-0.019
TTC28-AS1	2.37e-30	8.89949	0.061	0	6.74e-26	up	0.061
NOMO3	2.56e-30	-2.41192	0.008	0.033	7.27e-26	down	-0.025
FARSA	2.85e-30	-2.27846	0.047	0.102	8.08e-26	down	-0.055
TNFRSF6B	2.9e-30	8.94056	0.061	0	8.24e-26	up	0.061
KLRK1	3e-30	9.84648	0.061	0	8.52e-26	up	0.061
EDNRB	3e-30	8.68006	0.061	0	8.52e-26	up	0.061
VPS37C	3.25e-30	-2.16941	0.03	0.075	9.22e-26	down	-0.045
FCER2	3.36e-30	-2.53593	0.003	0.018	9.55e-26	down	-0.015
FH	3.53e-30	-2.45685	0.053	0.111	1e-25	down	-0.058
GIMAP5	5.37e-30	2.46359	0.086	0.014	1.52e-25	up	0.072
PNOC	6.01e-30	-3.24936	0.002	0.016	1.71e-25	down	-0.014
HLA-DOA	6.93e-30	-2.15906	0.017	0.052	1.97e-25	down	-0.035
CLEC4C	7.89e-30	-3.96583	0.001	0.01	2.24e-25	down	-0.009
AC135050.3	8.52e-30	-2.18456	0.003	0.019	2.42e-25	down	-0.016
ADM5	1.29e-29	3.18281	0.078	0.01	3.66e-25	up	0.068
PDE6B	1.52e-29	-2.26867	0.005	0.026	4.32e-25	down	-0.021
LANCL2	1.53e-29	-2.01771	0.022	0.061	4.34e-25	down	-0.039
TEK	1.66e-29	4.58966	0.064	0.002	4.72e-25	up	0.062
GPRC5B	1.72e-29	8.40311	0.059	0	4.87e-25	up	0.059
ALG3	1.82e-29	-2.30975	0.05	0.106	5.16e-25	down	-0.056
CHID1	1.82e-29	-2.29401	0.08	0.145	5.16e-25	down	-0.065
TK1	1.94e-29	-2.62197	0.017	0.052	5.51e-25	down	-0.035
RCAN2	2.1e-29	8.51289	0.059	0	5.95e-25	up	0.059
DPYSL3	2.17e-29	2.06178	0.09	0.017	6.16e-25	up	0.073
PITX1	2.21e-29	-2.76299	0.019	0.055	6.27e-25	down	-0.036
LINC01278	2.65e-29	8.43672	0.059	0	7.52e-25	up	0.059
IGHG4	3.3e-29	3.15345	0.108	0.029	9.37e-25	up	0.079
TM7SF2	3.41e-29	-2.48868	0.044	0.096	9.68e-25	down	-0.052
MUSTN1	3.58e-29	9.73298	0.059	0	1.02e-24	up	0.059
SLC44A5	4.75e-29	-4.3212	0.001	0.012	1.35e-24	down	-0.011
E2F1	4.92e-29	-2.9307	0.008	0.032	1.4e-24	down	-0.024
GPR4	5.53e-29	8.42875	0.058	0	1.57e-24	up	0.058
NOS3	5.91e-29	8.70678	0.058	0	1.68e-24	up	0.058
ADAMTS6	6.78e-29	2.6743	0.098	0.024	1.92e-24	up	0.074
DUXAP8	7.72e-29	8.6321	0.058	0	2.19e-24	up	0.058
AC092338.3	8.54e-29	8.61689	0.058	0	2.42e-24	up	0.058
WIPI1	9.69e-29	-2.46054	0.041	0.091	2.75e-24	down	-0.05
AL583785.1	1.08e-28	8.57782	0.058	0	3.06e-24	up	0.058
AL022328.3	1.12e-28	-2.41739	0.002	0.017	3.18e-24	down	-0.015
SHISA9	1.17e-28	-3.65654	0.001	0.012	3.32e-24	down	-0.011
ALDH5A1	1.25e-28	-2.96707	0.01	0.038	3.55e-24	down	-0.028
SLC22A4	1.39e-28	-2.38017	0.012	0.041	3.95e-24	down	-0.029
FCGR1B	1.41e-28	-2.29943	0.003	0.02	4e-24	down	-0.017
RAPGEF4	1.45e-28	3.18363	0.067	0.005	4.12e-24	up	0.062
ABCB9	1.67e-28	-2.14527	0.019	0.055	4.74e-24	down	-0.036
GLE1	1.76e-28	-2.15599	0.019	0.054	4.98e-24	down	-0.035
RIDA	1.8e-28	-3.15137	0.03	0.073	5.12e-24	down	-0.043
PTN	1.92e-28	2.80819	0.073	0.008	5.46e-24	up	0.065
ATIC	2.24e-28	-2.0004	0.045	0.097	6.35e-24	down	-0.052
SLC39A11	2.52e-28	-2.2106	0.031	0.076	7.15e-24	down	-0.045
FAM151B	3.65e-28	-2.68326	0.005	0.023	1.04e-23	down	-0.018
NEURL1B	4.35e-28	2.55805	0.075	0.01	1.23e-23	up	0.065
CASC15	4.38e-28	2.45144	0.098	0.025	1.24e-23	up	0.073
ANKRD9	5.54e-28	-2.34817	0.047	0.1	1.57e-23	down	-0.053
SAPCD2	5.77e-28	-2.46497	0.007	0.029	1.64e-23	down	-0.022
AC099343.3	6.97e-28	8.92707	0.056	0	1.98e-23	up	0.056
DOC2B	8.68e-28	5.6723	0.059	0.001	2.46e-23	up	0.058
CKB	8.84e-28	-2.53465	0.067	0.126	2.51e-23	down	-0.059
TMTC1	8.92e-28	3.65669	0.073	0.01	2.53e-23	up	0.063
ZNF208	9.23e-28	2.31787	0.07	0.008	2.62e-23	up	0.062
ZMPSTE24	9.3e-28	-2.1362	0.065	0.125	2.64e-23	down	-0.06
HIGD1B	1.01e-27	9.01735	0.056	0	2.85e-23	up	0.056
AC008035.1	1.03e-27	-3.79044	0.002	0.014	2.92e-23	down	-0.012
FAM107A	1.04e-27	8.44033	0.056	0	2.95e-23	up	0.056
SLC66A3	1.04e-27	8.18609	0.056	0	2.95e-23	up	0.056
PWP2	1.07e-27	-3.04692	0.002	0.014	3.05e-23	down	-0.012
Z95114.4	1.1e-27	-3.19826	0.001	0.01	3.12e-23	down	-0.009
CDCA5	1.13e-27	-2.68385	0.006	0.028	3.2e-23	down	-0.022
PIGO	1.23e-27	-2.30219	0.02	0.056	3.48e-23	down	-0.036
ECRG4	1.23e-27	9.08886	0.055	0	3.49e-23	up	0.055
BSCL2	1.26e-27	3.10088	0.077	0.012	3.59e-23	up	0.065
HSPA12B	1.31e-27	8.4203	0.055	0	3.72e-23	up	0.055
HEATR6	1.43e-27	-2.33219	0.024	0.063	4.05e-23	down	-0.039
BSPRY	1.46e-27	-3.05145	0.024	0.063	4.14e-23	down	-0.039
TCEA3	1.48e-27	-2.36112	0.059	0.115	4.19e-23	down	-0.056
ZDHHC12	1.5e-27	-2.57197	0.055	0.11	4.27e-23	down	-0.055
SMPD3	1.51e-27	-2.83626	0.005	0.024	4.3e-23	down	-0.019
OCLN	1.57e-27	-2.33662	0.05	0.103	4.44e-23	down	-0.053
AC062029.1	1.69e-27	-3.55735	0.001	0.01	4.8e-23	down	-0.009
NEGR1	1.69e-27	-2.99957	0.005	0.025	4.81e-23	down	-0.02
SDK2	1.77e-27	-2.47066	0.006	0.027	5.01e-23	down	-0.021
SKA2	1.99e-27	-2.07042	0.088	0.153	5.66e-23	down	-0.065
GABRP	2.02e-27	9.43105	0.055	0	5.74e-23	up	0.055
AL365436.2	2.09e-27	9.36401	0.055	0	5.93e-23	up	0.055
AASS	2.25e-27	2.16156	0.088	0.019	6.39e-23	up	0.069
RAMAC	2.64e-27	8.25031	0.055	0	7.49e-23	up	0.055
ZNF608	2.66e-27	2.06281	0.092	0.022	7.55e-23	up	0.07
CBR1	3.43e-27	-2.26637	0.072	0.133	9.72e-23	down	-0.061
TJP3	3.59e-27	-3.58514	0.012	0.04	1.02e-22	down	-0.028
ZNF433-AS1	3.8e-27	8.36188	0.054	0	1.08e-22	up	0.054
FOXD1	4.2e-27	-3.18434	0.008	0.032	1.19e-22	down	-0.024
COX4I2	4.34e-27	8.81469	0.054	0	1.23e-22	up	0.054
SLIT3	4.45e-27	3.48578	0.06	0.003	1.26e-22	up	0.057
USP18	4.97e-27	-2.15001	0.028	0.069	1.41e-22	down	-0.041
LSS	5.61e-27	-2.09972	0.027	0.068	1.59e-22	down	-0.041
FNDC10	5.88e-27	-3.44596	0.007	0.028	1.67e-22	down	-0.021
LINC01128	6.25e-27	8.42827	0.054	0	1.77e-22	up	0.054
PGM1	1.08e-26	-2.20951	0.034	0.079	3.06e-22	down	-0.045
MFSD3	1.09e-26	-3.51343	0.019	0.053	3.1e-22	down	-0.034
NPR1	1.14e-26	8.37368	0.053	0	3.22e-22	up	0.053
DCHS1	1.23e-26	3.70342	0.064	0.005	3.5e-22	up	0.059
POLR3K	1.28e-26	-2.42941	0.052	0.105	3.63e-22	down	-0.053
GALNT4	1.39e-26	8.47039	0.053	0	3.93e-22	up	0.053
PRTFDC1	1.43e-26	-2.72086	0.013	0.041	4.05e-22	down	-0.028
RAB25	1.47e-26	-2.91308	0.059	0.113	4.16e-22	down	-0.054
DOP1A	1.63e-26	8.69416	0.053	0	4.64e-22	up	0.053
GDPGP1	1.66e-26	-2.54021	0.007	0.028	4.72e-22	down	-0.021
CAPS	1.7e-26	-2.44749	0.04	0.087	4.84e-22	down	-0.047
TMEM47	1.77e-26	2.59765	0.063	0.005	5.03e-22	up	0.058
POU3F1	1.82e-26	2.8754	0.086	0.02	5.17e-22	up	0.066
ANGPTL2	1.86e-26	3.68124	0.06	0.003	5.29e-22	up	0.057
CCNB2	1.87e-26	-3.1069	0.009	0.033	5.31e-22	down	-0.024
HOXC4	1.93e-26	-3.10584	0.006	0.026	5.48e-22	down	-0.02
NCR1	1.94e-26	-2.41624	0.001	0.012	5.5e-22	down	-0.011
SSX2IP	2.1e-26	-2.2386	0.025	0.064	5.97e-22	down	-0.039
MRPL37	2.58e-26	-2.12257	0.054	0.108	7.32e-22	down	-0.054
AC092821.3	2.69e-26	8.68242	0.053	0	7.63e-22	up	0.053
MTCH2	3.13e-26	-2.02632	0.077	0.138	8.88e-22	down	-0.061
SCT	3.36e-26	-3.11303	0.002	0.016	9.54e-22	down	-0.014
TMEM187	3.65e-26	-2.41121	0.014	0.043	1.04e-21	down	-0.029
ZNF90	3.86e-26	-2.19605	0.011	0.038	1.1e-21	down	-0.027
FAT4	3.88e-26	3.56326	0.062	0.005	1.1e-21	up	0.057
LINC00174	4.13e-26	8.93316	0.052	0	1.17e-21	up	0.052
ATP2C2	4.32e-26	-3.20387	0.01	0.036	1.23e-21	down	-0.026
BCL6B	4.41e-26	8.4313	0.052	0	1.25e-21	up	0.052
ASTN2	5.19e-26	-2.88634	0.006	0.027	1.47e-21	down	-0.021
NXN	5.58e-26	2.31046	0.069	0.009	1.58e-21	up	0.06
RYR1	5.81e-26	-2.74466	0.007	0.028	1.65e-21	down	-0.021
LINC00641	6.78e-26	8.26635	0.052	0	1.93e-21	up	0.052
PLPPR3	7.38e-26	-2.82396	0.004	0.022	2.09e-21	down	-0.018
ERVK13-1	7.49e-26	8.8962	0.052	0	2.13e-21	up	0.052
GET1	7.49e-26	8.13977	0.052	0	2.13e-21	up	0.052
AURKA	8.41e-26	-2.03563	0.018	0.052	2.39e-21	down	-0.034
HEIH	9.44e-26	8.19253	0.052	0	2.68e-21	up	0.052
USHBP1	1.01e-25	8.55736	0.052	0	2.86e-21	up	0.052
SELP	1.36e-25	4.19536	0.061	0.005	3.87e-21	up	0.056
CAMP	1.47e-25	-4.69879	0.001	0.011	4.16e-21	down	-0.01
PRRG1	1.5e-25	8.33133	0.051	0	4.25e-21	up	0.051
AC002454.1	1.59e-25	-3.28118	0.001	0.012	4.5e-21	down	-0.011
ATG9A	1.6e-25	8.29997	0.051	0	4.54e-21	up	0.051
HMGN4	1.69e-25	2.07123	0.093	0.025	4.79e-21	up	0.068
CCDC102B	1.74e-25	3.01877	0.08	0.017	4.93e-21	up	0.063
RMND5B	1.8e-25	-2.1041	0.034	0.078	5.1e-21	down	-0.044
ARC	2.25e-25	2.09112	0.085	0.02	6.39e-21	up	0.065
METTL2A	2.56e-25	-2.51578	0.04	0.087	7.27e-21	down	-0.047
CYB5R1	2.8e-25	-2.30723	0.064	0.12	7.95e-21	down	-0.056
FOLR2	3.08e-25	-2.6337	0.004	0.02	8.74e-21	down	-0.016
AL158152.1	3.34e-25	2.60741	0.078	0.016	9.48e-21	up	0.062
ADGRL1	3.44e-25	-2.25026	0.023	0.06	9.76e-21	down	-0.037
CELSR1	3.48e-25	-2.29829	0.024	0.062	9.88e-21	down	-0.038
AC010883.3	3.78e-25	8.72488	0.05	0	1.07e-20	up	0.05
OBI1	3.9e-25	8.33323	0.05	0	1.11e-20	up	0.05
Z83843.1	4.03e-25	8.52466	0.05	0	1.14e-20	up	0.05
PIP4K2C	4.15e-25	-2.29893	0.027	0.066	1.18e-20	down	-0.039
ZNF462	4.52e-25	2.53821	0.073	0.013	1.28e-20	up	0.06
DIPK1B	4.6e-25	8.23364	0.05	0	1.31e-20	up	0.05
KAZALD1	5.36e-25	-3.35791	0.009	0.033	1.52e-20	down	-0.024
LY6G6C	5.51e-25	-2.7034	0.003	0.019	1.56e-20	down	-0.016
NQO1	6.3e-25	-2.47781	0.069	0.124	1.79e-20	down	-0.055
ELF5	6.4e-25	9.61831	0.05	0	1.82e-20	up	0.05
GPRC5D-AS1	6.78e-25	-3.16726	0.004	0.022	1.92e-20	down	-0.018
AC004889.1	6.89e-25	4.95037	0.056	0.003	1.96e-20	up	0.053
TEX2	1.24e-24	-2.01266	0.039	0.084	3.52e-20	down	-0.045
MRPS23	1.24e-24	-2.35535	0.09	0.15	3.52e-20	down	-0.06
ST18	1.42e-24	-3.30426	0.001	0.011	4.03e-20	down	-0.01
NIPBL-DT	1.9e-24	8.43433	0.049	0	5.38e-20	up	0.049
ADORA2B	1.9e-24	-2.76408	0.004	0.021	5.4e-20	down	-0.017
AL592295.5	1.96e-24	8.62904	0.049	0	5.56e-20	up	0.049
TMEM54	1.98e-24	-3.20512	0.065	0.118	5.62e-20	down	-0.053
GIMAP6	2.02e-24	2.06982	0.081	0.018	5.72e-20	up	0.063
AL050309.1	2.02e-24	8.53353	0.049	0	5.74e-20	up	0.049
GINS2	2.04e-24	-3.13685	0.013	0.041	5.78e-20	down	-0.028
SPNS2	2.11e-24	2.98746	0.071	0.012	5.99e-20	up	0.059
COL21A1	2.16e-24	8.52147	0.049	0	6.14e-20	up	0.049
AL121985.1	2.17e-24	-2.15452	0.002	0.013	6.17e-20	down	-0.011
SRC	2.23e-24	-2.09508	0.019	0.052	6.34e-20	down	-0.033
MRPL53	2.38e-24	-2.13117	0.018	0.051	6.75e-20	down	-0.033
LRIG3	2.55e-24	8.11472	0.049	0	7.23e-20	up	0.049
KMO	2.73e-24	-3.12342	0.01	0.033	7.75e-20	down	-0.023
MAL2	2.78e-24	-2.73431	0.062	0.114	7.88e-20	down	-0.052
KLRF1	2.87e-24	-2.71981	0.003	0.019	8.15e-20	down	-0.016
ILVBL	2.89e-24	-2.26535	0.039	0.084	8.19e-20	down	-0.045
AL355075.4	2.95e-24	2.18528	0.143	0.065	8.39e-20	up	0.078
MAPK11	3.12e-24	2.50868	0.064	0.008	8.85e-20	up	0.056
TMEM268	3.31e-24	-2.36733	0.02	0.053	9.4e-20	down	-0.033
PINX1	3.78e-24	8.14232	0.048	0	1.07e-19	up	0.048
FRZB	3.91e-24	8.30686	0.048	0	1.11e-19	up	0.048
EIF5AL1	4.22e-24	-2.15674	0.011	0.037	1.2e-19	down	-0.026
MYH14	4.68e-24	-2.53032	0.018	0.05	1.33e-19	down	-0.032
VPREB3	4.72e-24	-2.88369	0.004	0.021	1.34e-19	down	-0.017
DCDC1	4.78e-24	-3.74171	0.002	0.015	1.36e-19	down	-0.013
AC087623.2	5.99e-24	9.10489	0.048	0	1.7e-19	up	0.048
KRT5	5.99e-24	9.30818	0.048	0	1.7e-19	up	0.048
CLIC2	6.1e-24	2.22823	0.08	0.019	1.73e-19	up	0.061
ENOPH1	6.51e-24	-2.06116	0.056	0.108	1.85e-19	down	-0.052
DKK3	6.75e-24	2.92669	0.061	0.007	1.92e-19	up	0.054
CYB5A	6.79e-24	-2.22994	0.207	0.266	1.93e-19	down	-0.059
2024-03-02	8.05e-24	-2.17681	0.034	0.076	2.29e-19	down	-0.042
HLCS	8.1e-24	-2.25757	0.018	0.05	2.3e-19	down	-0.032
MT1A	9.76e-24	4.08881	0.054	0.003	2.77e-19	up	0.051
GJC1	1.01e-23	3.21451	0.062	0.008	2.87e-19	up	0.054
EDNRA	1.01e-23	2.92564	0.06	0.006	2.87e-19	up	0.054
CXCR5	1.02e-23	-2.5387	0.008	0.029	2.91e-19	down	-0.021
FAM184B	1.03e-23	-2.05563	0.007	0.027	2.92e-19	down	-0.02
RNF135	1.03e-23	-2.14716	0.035	0.077	2.92e-19	down	-0.042
RAMP1	1.03e-23	-2.79767	0.024	0.061	2.93e-19	down	-0.037
ADCY5	1.05e-23	-3.38363	0.007	0.027	2.99e-19	down	-0.02
PLEKHB1	1.07e-23	-3.27287	0.007	0.029	3.02e-19	down	-0.022
ABHD8	1.14e-23	-2.47766	0.015	0.044	3.24e-19	down	-0.029
EIF4EBP3	1.18e-23	2.80822	0.054	0.003	3.36e-19	up	0.051
EDC4	1.2e-23	4.19369	0.049	0.001	3.4e-19	up	0.048
AC005670.3	1.4e-23	8.42166	0.047	0	3.99e-19	up	0.047
ZNF571	1.51e-23	-2.02054	0.02	0.054	4.3e-19	down	-0.034
AL035587.1	1.66e-23	-2.63857	0.002	0.013	4.71e-19	down	-0.011
SLC2A10	1.85e-23	-2.78212	0.029	0.067	5.25e-19	down	-0.038
AL591846.2	1.89e-23	6.81315	0.049	0.001	5.37e-19	up	0.048
HIST1H3A	1.95e-23	9.31097	0.047	0	5.53e-19	up	0.047
PDE10A	2.15e-23	8.2498	0.047	0	6.11e-19	up	0.047
CENPH	2.58e-23	-2.67947	0.018	0.049	7.34e-19	down	-0.031
SLC46A1	2.7e-23	-3.25365	0.007	0.027	7.67e-19	down	-0.02
IL6	2.72e-23	2.83326	0.068	0.012	7.71e-19	up	0.056
CFAP410	2.89e-23	7.95291	0.047	0	8.2e-19	up	0.047
SREBF2-AS1	3.19e-23	8.968	0.046	0	9.05e-19	up	0.046
AC091057.3	3.41e-23	-2.86041	0.001	0.011	9.68e-19	down	-0.01
STARD9	3.45e-23	2.26625	0.076	0.017	9.8e-19	up	0.059
CD79A	3.93e-23	-2.11057	0.015	0.044	1.12e-18	down	-0.029
SEMA3G	4.42e-23	8.56492	0.046	0	1.26e-18	up	0.046
BNIPL	4.56e-23	-2.61142	0.007	0.027	1.3e-18	down	-0.02
LRATD1	4.57e-23	8.65608	0.046	0	1.3e-18	up	0.046
ITIH5	4.75e-23	2.70948	0.067	0.012	1.35e-18	up	0.055
FP565260.6	5.39e-23	-2.25038	0.006	0.025	1.53e-18	down	-0.019
SPINK8	6.28e-23	-4.58982	0.003	0.015	1.78e-18	down	-0.012
ABCC9	6.55e-23	8.5391	0.046	0	1.86e-18	up	0.046
B3GNT7	6.74e-23	-2.22848	0.005	0.023	1.91e-18	down	-0.018
SECTM1	9.9e-23	-2.50545	0.019	0.051	2.81e-18	down	-0.032
MACC1	1.07e-22	-2.0798	0.045	0.09	3.04e-18	down	-0.045
PRKG2	1.19e-22	-3.63473	0.001	0.01	3.38e-18	down	-0.009
SNHG26	1.26e-22	8.40031	0.045	0	3.57e-18	up	0.045
ANXA3	1.36e-22	2.31263	0.056	0.006	3.86e-18	up	0.05
EMID1	1.41e-22	-2.60066	0.008	0.029	3.99e-18	down	-0.021
EGFL8	1.44e-22	2.9193	0.065	0.011	4.08e-18	up	0.054
UROS	1.51e-22	-2.02456	0.068	0.122	4.29e-18	down	-0.054
CCDC151	1.71e-22	-3.43327	0.006	0.025	4.86e-18	down	-0.019
MRVI1	1.75e-22	8.2018	0.045	0	4.96e-18	up	0.045
CERS4	1.79e-22	-2.43777	0.039	0.081	5.08e-18	down	-0.042
TDRP	1.8e-22	7.95919	0.045	0	5.12e-18	up	0.045
DMRTA1	2.05e-22	-3.65253	0.003	0.017	5.81e-18	down	-0.014
SPAG1	2.09e-22	-2.05911	0.042	0.086	5.94e-18	down	-0.044
COL27A1	2.14e-22	2.04583	0.072	0.016	6.08e-18	up	0.056
MMP19	2.35e-22	-2.71228	0.014	0.041	6.66e-18	down	-0.027
SBK1	2.45e-22	-2.40146	0.008	0.03	6.96e-18	down	-0.022
MRPL13	2.54e-22	-2.11537	0.113	0.175	7.2e-18	down	-0.062
GIMAP8	2.69e-22	2.21578	0.075	0.018	7.64e-18	up	0.057
SCML2	2.87e-22	-2.11581	0.004	0.019	8.16e-18	down	-0.015
NME8	3.41e-22	-3.57831	0.001	0.01	9.69e-18	down	-0.009
STEAP1	3.48e-22	-4.14982	0.012	0.037	9.89e-18	down	-0.025
ALDH18A1	3.6e-22	-2.28763	0.03	0.068	1.02e-17	down	-0.038
TMEM251	3.68e-22	-2.23291	0.045	0.091	1.04e-17	down	-0.046
MIR193BHG	4.4e-22	-2.71886	0.011	0.035	1.25e-17	down	-0.024
AC006141.1	4.96e-22	8.12538	0.044	0	1.41e-17	up	0.044
PCDH12	4.97e-22	3.67929	0.052	0.004	1.41e-17	up	0.048
ADAMTS5	4.99e-22	4.05506	0.05	0.003	1.42e-17	up	0.047
LINC02613	5.13e-22	9.37691	0.044	0	1.46e-17	up	0.044
CCM2L	5.13e-22	8.14295	0.044	0	1.46e-17	up	0.044
AP000487.1	5.34e-22	-2.25701	0.007	0.026	1.51e-17	down	-0.019
PDE6G	5.96e-22	-3.09698	0.001	0.011	1.69e-17	down	-0.01
AC104041.1	6.05e-22	-2.43926	0.001	0.011	1.72e-17	down	-0.01
EXOC3L2	6.06e-22	2.88248	0.05	0.003	1.72e-17	up	0.047
ASF1B	6.56e-22	-2.05209	0.011	0.035	1.86e-17	down	-0.024
LOXL2	6.64e-22	2.28481	0.063	0.011	1.89e-17	up	0.052
CCDC62	7.21e-22	-3.01532	0.002	0.013	2.05e-17	down	-0.011
TESMIN	7.79e-22	-2.5177	0.011	0.036	2.21e-17	down	-0.025
MYH11	8.93e-22	2.74924	0.084	0.025	2.54e-17	up	0.059
CRELD1	8.99e-22	-2.07951	0.053	0.1	2.55e-17	down	-0.047
PLN	9.22e-22	8.50301	0.043	0	2.62e-17	up	0.043
HIST1H2AG	9.27e-22	2.46988	0.101	0.037	2.63e-17	up	0.064
AC239799.2	1.05e-21	9.20508	0.043	0	2.98e-17	up	0.043
NOVA2	1.08e-21	5.5872	0.046	0.001	3.06e-17	up	0.045
SLC25A18	1.09e-21	-3.55576	0.001	0.01	3.1e-17	down	-0.009
SNPH	1.09e-21	-3.79635	0.005	0.022	3.11e-17	down	-0.017
CXCL13	1.12e-21	10.0838	0.043	0	3.18e-17	up	0.043
GSC	1.13e-21	-3.52512	0.007	0.026	3.2e-17	down	-0.019
DLL1	1.17e-21	2.58245	0.07	0.015	3.31e-17	up	0.055
SLC19A1	1.36e-21	-2.00128	0.014	0.041	3.86e-17	down	-0.027
MID1	1.45e-21	7.9251	0.043	0	4.13e-17	up	0.043
PCYOX1	1.46e-21	-2.0069	0.076	0.13	4.13e-17	down	-0.054
BEND4	1.54e-21	-2.54207	0.001	0.011	4.37e-17	down	-0.01
MTRES1	1.6e-21	7.9221	0.043	0	4.55e-17	up	0.043
SNX24	1.64e-21	-2.66431	0.023	0.056	4.66e-17	down	-0.033
ACAT2	1.87e-21	-2.11242	0.049	0.096	5.3e-17	down	-0.047
UBE2C	1.87e-21	-2.57994	0.015	0.042	5.32e-17	down	-0.027
AC068587.4	1.95e-21	8.59689	0.043	0	5.53e-17	up	0.043
PGM5	2.01e-21	7.87342	0.043	0	5.72e-17	up	0.043
CD200	2.1e-21	2.33099	0.068	0.014	5.96e-17	up	0.054
AP1M2	2.19e-21	-3.11499	0.03	0.066	6.21e-17	down	-0.036
AL022069.1	2.37e-21	9.07914	0.043	0	6.73e-17	up	0.043
MEOX1	2.53e-21	8.1664	0.043	0	7.18e-17	up	0.043
IMMP1L	2.59e-21	-2.22736	0.052	0.099	7.36e-17	down	-0.047
NR2E3	2.6e-21	-2.93598	0.004	0.018	7.37e-17	down	-0.014
DHRS2	2.92e-21	4.79253	0.05	0.004	8.29e-17	up	0.046
NEXMIF	2.93e-21	-4.00834	0.002	0.013	8.3e-17	down	-0.011
DND1	3.11e-21	-3.17404	0.002	0.013	8.83e-17	down	-0.011
MANEAL	3.28e-21	-3.57757	0.003	0.016	9.31e-17	down	-0.013
CCNA2	3.42e-21	-2.56506	0.008	0.028	9.7e-17	down	-0.02
HSPB8	3.45e-21	3.14376	0.051	0.004	9.79e-17	up	0.047
IGF2	3.62e-21	9.16894	0.042	0	1.03e-16	up	0.042
SCGB1D2	3.82e-21	3.55922	0.057	0.008	1.08e-16	up	0.049
TMEM120A	3.83e-21	-2.17969	0.052	0.099	1.09e-16	down	-0.047
FN3KRP	4.15e-21	-2.14962	0.034	0.073	1.18e-16	down	-0.039
NUF2	4.53e-21	-3.16253	0.007	0.026	1.29e-16	down	-0.019
CNN1	4.54e-21	8.5649	0.042	0	1.29e-16	up	0.042
E2F8	4.56e-21	-3.16021	0.004	0.018	1.29e-16	down	-0.014
POMGNT1	4.68e-21	-2.16377	0.043	0.086	1.33e-16	down	-0.043
MATN2	5.25e-21	4.60643	0.047	0.002	1.49e-16	up	0.045
MCRIP2	7.75e-21	-2.10305	0.057	0.106	2.2e-16	down	-0.049
GUCY1A2	8.15e-21	8.3124	0.041	0	2.31e-16	up	0.041
SGO1	8.17e-21	-2.7217	0.006	0.023	2.32e-16	down	-0.017
LYPD6B	8.2e-21	-2.74026	0.012	0.036	2.33e-16	down	-0.024
RWDD3	8.38e-21	2.34797	0.057	0.008	2.38e-16	up	0.049
AC083862.3	9.29e-21	7.94435	0.041	0	2.64e-16	up	0.041
CDH6	9.29e-21	8.1188	0.041	0	2.64e-16	up	0.041
FMO2	9.59e-21	8.34505	0.041	0	2.72e-16	up	0.041
CBARP	9.89e-21	-2.51712	0.005	0.021	2.81e-16	down	-0.016
IL1A	1.04e-20	-3.39111	0.002	0.012	2.96e-16	down	-0.01
FAM171A1	1.06e-20	3.46968	0.051	0.005	3.02e-16	up	0.046
TROAP	1.08e-20	-2.93686	0.005	0.021	3.06e-16	down	-0.016
MIR17HG	1.09e-20	8.40108	0.041	0	3.1e-16	up	0.041
TLL1	1.2e-20	8.19839	0.041	0	3.42e-16	up	0.041
KIF14	1.28e-20	-2.50098	0.007	0.025	3.64e-16	down	-0.018
CCBE1	1.3e-20	-3.06023	0.001	0.011	3.7e-16	down	-0.01
TMEM30B	1.32e-20	-2.50715	0.026	0.061	3.75e-16	down	-0.035
BCKDHA	1.41e-20	2.94316	0.052	0.006	4.01e-16	up	0.046
SDS	1.5e-20	-2.52224	0.006	0.024	4.25e-16	down	-0.018
MCM10	1.63e-20	-3.28238	0.005	0.02	4.63e-16	down	-0.015
GIHCG	1.67e-20	8.0723	0.041	0	4.73e-16	up	0.041
BLOC1S3	1.7e-20	-2.03777	0.013	0.038	4.84e-16	down	-0.025
AC092944.1	1.96e-20	8.45629	0.041	0	5.56e-16	up	0.041
CENPX	2.12e-20	-2.06755	0.164	0.223	6.02e-16	down	-0.059
CIAO3	2.23e-20	8.07579	0.041	0	6.33e-16	up	0.041
TMEM254	2.26e-20	-2.20159	0.024	0.057	6.42e-16	down	-0.033
DHRS13	2.28e-20	-3.00349	0.009	0.029	6.48e-16	down	-0.02
ZNF286A	2.37e-20	3.30875	0.048	0.004	6.74e-16	up	0.044
ARAP3	2.45e-20	2.56392	0.062	0.012	6.95e-16	up	0.05
GABRB3	2.47e-20	-3.94382	0.001	0.01	7e-16	down	-0.009
DCLK2	2.55e-20	4.22471	0.047	0.003	7.25e-16	up	0.044
CBX8	2.66e-20	-2.41682	0.011	0.034	7.54e-16	down	-0.023
MAD2L1	2.72e-20	-2.1572	0.017	0.045	7.73e-16	down	-0.028
MAPK8IP1	2.88e-20	-2.68635	0.015	0.041	8.17e-16	down	-0.026
NCDN	3.09e-20	-2.03522	0.02	0.05	8.78e-16	down	-0.03
NR5A2	3.19e-20	8.00993	0.04	0	9.04e-16	up	0.04
HDAC11	3.56e-20	-2.83824	0.019	0.048	1.01e-15	down	-0.029
S1PR2	3.62e-20	-2.27401	0.014	0.039	1.03e-15	down	-0.025
ASNS	3.79e-20	-2.23954	0.011	0.035	1.08e-15	down	-0.024
MEDAG	4.13e-20	8.00652	0.04	0	1.17e-15	up	0.04
STEAP2	4.9e-20	-3.32006	0.012	0.035	1.39e-15	down	-0.023
MPND	5.18e-20	-2.12937	0.025	0.058	1.47e-15	down	-0.033
AGTR1	5.19e-20	-3.17327	0.01	0.033	1.47e-15	down	-0.023
ACAD11	5.41e-20	3.56633	0.049	0.005	1.54e-15	up	0.044
FOXM1	6.02e-20	-2.5092	0.007	0.026	1.71e-15	down	-0.019
DEPDC1B	6.5e-20	-2.08461	0.004	0.018	1.84e-15	down	-0.014
SNHG20	6.93e-20	8.14426	0.04	0	1.97e-15	up	0.04
POLN	7.5e-20	-2.09524	0.008	0.027	2.13e-15	down	-0.019
SERHL2	7.61e-20	-3.11841	0.019	0.048	2.16e-15	down	-0.029
RUNDC3B	7.64e-20	7.80103	0.039	0	2.17e-15	up	0.039
AC135050.1	8.34e-20	-2.68653	0.003	0.016	2.37e-15	down	-0.013
ADAMTSL2	8.7e-20	8.26555	0.039	0	2.47e-15	up	0.039
PTER	8.9e-20	-2.40618	0.029	0.064	2.53e-15	down	-0.035
FLT4	8.96e-20	2.52591	0.047	0.004	2.54e-15	up	0.043
AP000873.2	9.28e-20	8.2522	0.039	0	2.63e-15	up	0.039
GIPC2	9.28e-20	7.70747	0.039	0	2.63e-15	up	0.039
LINC02193	9.34e-20	-2.1264	0.006	0.022	2.65e-15	down	-0.016
C11orf24	9.45e-20	-2.38471	0.028	0.063	2.68e-15	down	-0.035
TRIB3	9.48e-20	-2.21736	0.017	0.045	2.69e-15	down	-0.028
HCN2	9.67e-20	-3.50148	0.002	0.013	2.75e-15	down	-0.011
ELN	1.03e-19	2.32478	0.057	0.01	2.93e-15	up	0.047
AC127526.5	1.2e-19	7.8746	0.039	0	3.41e-15	up	0.039
ARHGAP42	1.34e-19	2.04134	0.057	0.01	3.8e-15	up	0.047
RET	1.36e-19	-3.75476	0.006	0.022	3.86e-15	down	-0.016
ESRP1	1.4e-19	-2.6184	0.033	0.069	3.97e-15	down	-0.036
PDE1A	1.72e-19	7.91488	0.039	0	4.87e-15	up	0.039
LINC02207	1.75e-19	-2.98857	0.002	0.011	4.95e-15	down	-0.009
ORC6	1.8e-19	-2.62541	0.019	0.048	5.1e-15	down	-0.029
TMC4	1.81e-19	-2.38134	0.036	0.074	5.14e-15	down	-0.038
WDR66	1.83e-19	-2.02658	0.01	0.033	5.19e-15	down	-0.023
PCCA-DT	1.89e-19	7.81859	0.039	0	5.37e-15	up	0.039
LAYN	2.08e-19	2.30658	0.06	0.012	5.9e-15	up	0.048
SFRP2	2.15e-19	9.73835	0.039	0	6.11e-15	up	0.039
VSIG1	2.25e-19	-2.44841	0.002	0.014	6.39e-15	down	-0.012
KIF15	2.7e-19	-2.06573	0.004	0.018	7.66e-15	down	-0.014
AC055822.1	2.9e-19	-2.72889	0.002	0.013	8.23e-15	down	-0.011
FUCA1	2.92e-19	-2.16381	0.03	0.066	8.28e-15	down	-0.036
LINC01197	2.97e-19	7.72764	0.038	0	8.44e-15	up	0.038
LCN6	3.07e-19	7.99523	0.038	0	8.72e-15	up	0.038
AC040977.1	3.24e-19	-2.27825	0.003	0.015	9.19e-15	down	-0.012
KRT23	3.28e-19	8.88122	0.038	0	9.3e-15	up	0.038
BUB1	3.73e-19	-2.59386	0.005	0.021	1.06e-14	down	-0.016
ADGRG3	3.78e-19	-3.2637	0.002	0.011	1.07e-14	down	-0.009
ZNF875	3.98e-19	7.99488	0.038	0	1.13e-14	up	0.038
MIR99AHG	3.98e-19	2.44139	0.059	0.012	1.13e-14	up	0.047
LRRC4C	4.05e-19	-2.4777	0.009	0.03	1.15e-14	down	-0.021
ITGB6	4.11e-19	8.29784	0.038	0	1.17e-14	up	0.038
POGLUT3	4.24e-19	7.558	0.038	0	1.2e-14	up	0.038
SMAD9	4.24e-19	3.2062	0.046	0.004	1.2e-14	up	0.042
CLSPN	4.31e-19	-2.007	0.018	0.046	1.22e-14	down	-0.028
CCN3	4.38e-19	8.05767	0.038	0	1.24e-14	up	0.038
BOC	4.62e-19	4.30518	0.043	0.002	1.31e-14	up	0.041
ARHGEF18	4.98e-19	7.97307	0.038	0	1.41e-14	up	0.038
KCNK15	5.25e-19	-2.43128	0.025	0.057	1.49e-14	down	-0.032
RERGL	5.49e-19	8.83605	0.038	0	1.56e-14	up	0.038
VKORC1L1	5.81e-19	-2.02453	0.056	0.101	1.65e-14	down	-0.045
IQSEC2	6.16e-19	-2.04293	0.019	0.047	1.75e-14	down	-0.028
AL008729.1	6.79e-19	-2.46425	0.001	0.01	1.93e-14	down	-0.009
SNHG11	7.11e-19	7.79503	0.037	0	2.02e-14	up	0.037
CARMN	7.13e-19	2.04043	0.053	0.008	2.02e-14	up	0.045
IGKC	7.18e-19	3.18554	0.307	0.202	2.04e-14	up	0.105
MELK	7.54e-19	-3.1678	0.004	0.019	2.14e-14	down	-0.015
GALK1	7.59e-19	-2.04825	0.056	0.101	2.16e-14	down	-0.045
DNAAF1	8.01e-19	-2.08423	0.01	0.032	2.27e-14	down	-0.022
CCL19	8.09e-19	11.0004	0.037	0	2.3e-14	up	0.037
LINC01138	8.35e-19	8.6315	0.037	0	2.37e-14	up	0.037
HIST2H3PS2	9.82e-19	8.89645	0.037	0	2.79e-14	up	0.037
FAM71F2	1.07e-18	-2.29095	0.009	0.03	3.04e-14	down	-0.021
CCSER1	1.1e-18	3.05139	0.058	0.012	3.11e-14	up	0.046
AC009107.2	1.19e-18	7.72994	0.037	0	3.38e-14	up	0.037
AVPR1A	1.19e-18	7.96037	0.037	0	3.38e-14	up	0.037
OVOL1	1.29e-18	-2.56257	0.02	0.049	3.65e-14	down	-0.029
CRHBP	1.35e-18	-3.23088	0.003	0.015	3.84e-14	down	-0.012
RITA1	1.45e-18	-2.34311	0.025	0.057	4.11e-14	down	-0.032
SPC24	1.47e-18	-2.97744	0.003	0.015	4.18e-14	down	-0.012
AC005944.1	1.48e-18	-3.15907	0.001	0.01	4.19e-14	down	-0.009
EIF2AK3-DT	1.49e-18	8.54594	0.037	0	4.24e-14	up	0.037
HTRA4	1.6e-18	-2.32746	0.003	0.015	4.55e-14	down	-0.012
ZP3	1.64e-18	-2.64371	0.005	0.021	4.66e-14	down	-0.016
ATOH8	1.64e-18	7.82902	0.037	0	4.67e-14	up	0.037
ZNF749	1.74e-18	2.85466	0.044	0.004	4.95e-14	up	0.04
ITGB5	1.83e-18	-2.20269	0.058	0.102	5.2e-14	down	-0.044
TIMELESS	2.15e-18	-2.08594	0.017	0.043	6.09e-14	down	-0.026
SIGMAR1	2.39e-18	-2.13965	0.038	0.076	6.79e-14	down	-0.038
AC135507.1	2.61e-18	-2.65313	0.001	0.01	7.42e-14	down	-0.009
F12	2.67e-18	-2.93653	0.02	0.048	7.58e-14	down	-0.028
SULT2B1	2.99e-18	-3.95294	0.012	0.034	8.5e-14	down	-0.022
PCBD2	3.22e-18	-2.03391	0.026	0.058	9.13e-14	down	-0.032
L1TD1	3.65e-18	-2.09823	0.005	0.019	1.04e-13	down	-0.014
TOM1L1	3.84e-18	-2.40444	0.036	0.072	1.09e-13	down	-0.036
AL591845.1	3.92e-18	-2.59014	0.008	0.027	1.11e-13	down	-0.019
[truncated: 853 more rows]

## Sheet: Pri_Liver_DEG
gene	p_val	avg_log2FC	pct.1	pct.2	p_val_adj	threshold	Difference
JUND	0	4.39168	0.89	0.238	0	up	0.652
RPS10	0	3.62362	0.701	0.147	0	up	0.554
ALDOA	0	-5.0345	0.057	0.58	0	down	-0.523
FOSB	0	2.67357	0.764	0.283	0	up	0.481
ARGLU1	0	2.73852	0.714	0.245	0	up	0.469
MT-ATP8	0	-3.796	0.412	0.88	0	down	-0.468
DDX3X	0	2.88867	0.726	0.265	0	up	0.461
IGFBP7	0	2.62497	0.575	0.117	0	up	0.458
SPARCL1	0	5.0356	0.474	0.019	0	up	0.455
CCNL1	0	2.77778	0.674	0.243	0	up	0.431
AL627171.2	0	4.37046	0.472	0.043	0	up	0.429
PPP1R15A	0	2.50455	0.705	0.297	0	up	0.408
YBX3	0	3.23777	0.555	0.15	0	up	0.405
HNRNPH1	0	2.23721	0.621	0.218	0	up	0.403
LINC01578	0	3.25801	0.482	0.095	0	up	0.387
GADD45B	0	2.47445	0.638	0.256	0	up	0.382
GLS	0	3.47552	0.448	0.08	0	up	0.368
PPDPF	0	-2.8849	0.401	0.768	0	down	-0.367
SLC38A2	0	2.37093	0.527	0.166	0	up	0.361
SNHG5	0	2.38137	0.596	0.241	0	up	0.355
KLF2	0	2.51941	0.531	0.181	0	up	0.35
HES1	0	3.69178	0.453	0.105	0	up	0.348
SFPQ	0	2.01151	0.63	0.283	0	up	0.347
IER5	0	3.50388	0.443	0.098	0	up	0.345
NUFIP2	0	2.50955	0.466	0.125	0	up	0.341
CALD1	0	2.44976	0.453	0.117	0	up	0.336
KRT19	0	-3.06599	0.301	0.637	0	down	-0.336
ATF3	0	2.00694	0.498	0.165	0	up	0.333
HSPH1	0	2.58493	0.526	0.194	0	up	0.332
CEBPD	0	2.70906	0.478	0.146	0	up	0.332
PRPF4B	0	2.22826	0.489	0.163	0	up	0.326
SOCS3	0	3.40384	0.432	0.109	0	up	0.323
SPAG9	0	2.67643	0.428	0.106	0	up	0.322
UBE2S	0	3.1299	0.425	0.104	0	up	0.321
JMJD1C	0	2.29181	0.494	0.174	0	up	0.32
COL4A1	0	2.56968	0.381	0.062	0	up	0.319
GOLGB1	0	2.13754	0.51	0.193	0	up	0.317
ETS1	0	2.74713	0.427	0.111	0	up	0.316
IER5L	0	3.56761	0.378	0.065	0	up	0.313
EMP1	0	2.98414	0.376	0.064	0	up	0.312
TRA2B	0	2.1126	0.552	0.241	0	up	0.311
COL4A2	0	2.32923	0.366	0.058	0	up	0.308
CDV3	0	2.59403	0.413	0.109	0	up	0.304
LINC-PINT	0	3.51886	0.356	0.052	0	up	0.304
ARID5B	0	2.54713	0.444	0.144	0	up	0.3
TSC22D1	0	2.0015	0.458	0.159	0	up	0.299
GADD45A	0	3.81327	0.35	0.052	0	up	0.298
ADAMTS1	0	4.3676	0.317	0.019	0	up	0.298
ANKRD11	0	2.18813	0.452	0.155	0	up	0.297
A2M	0	2.22029	0.377	0.081	0	up	0.296
HEXIM1	0	3.5143	0.384	0.091	0	up	0.293
UTRN	0	2.14113	0.43	0.144	0	up	0.286
PTPRCAP	0	-9.72385	0.001	0.287	0	down	-0.286
TCF4	0	2.70451	0.352	0.066	0	up	0.286
TM4SF1	0	2.57304	0.408	0.126	0	up	0.282
CEMIP2	0	2.6794	0.364	0.083	0	up	0.281
HSPG2	0	2.05646	0.342	0.064	0	up	0.278
TLE4	0	3.88333	0.322	0.045	0	up	0.277
TSPYL2	0	2.81399	0.379	0.105	0	up	0.274
C11orf96	0	5.81808	0.284	0.011	0	up	0.273
INTS6	0	3.19469	0.347	0.076	0	up	0.271
BOD1L1	0	2.41989	0.374	0.104	0	up	0.27
CLK1	0	2.12123	0.443	0.175	0	up	0.268
FAM133B	0	2.22228	0.411	0.143	0	up	0.268
IDH2	0	-2.74236	0.107	0.375	0	down	-0.268
MAFF	0	3.39728	0.34	0.072	0	up	0.268
KLF4	0	2.66962	0.378	0.112	0	up	0.266
IFRD1	0	2.34646	0.389	0.124	0	up	0.265
AC020916.1	0	2.12357	0.434	0.17	0	up	0.264
EPAS1	0	2.32503	0.344	0.08	0	up	0.264
CAVIN1	0	2.10154	0.316	0.053	0	up	0.263
EIF3J	0	2.02662	0.407	0.146	0	up	0.261
BRI3	0	2.34938	0.348	0.088	0	up	0.26
LUZP1	0	2.88109	0.325	0.066	0	up	0.259
CAV1	0	3.36767	0.297	0.04	0	up	0.257
RAC2	0	-2.973	0.08	0.337	0	down	-0.257
SPRY1	0	2.99129	0.324	0.071	0	up	0.253
IFITM1	0	-3.07586	0.266	0.519	0	down	-0.253
CHD2	0	2.03272	0.424	0.176	0	up	0.248
TUBB	0	-2.17286	0.322	0.57	0	down	-0.248
ID1	0	2.65568	0.313	0.066	0	up	0.247
TIPARP	0	2.71931	0.323	0.078	0	up	0.245
QKI	0	2.64241	0.312	0.067	0	up	0.245
CAVIN3	0	3.4086	0.266	0.023	0	up	0.243
SYNGR2	0	-2.49771	0.154	0.397	0	down	-0.243
GPI	0	-2.61748	0.123	0.365	0	down	-0.242
TSHZ2	0	3.92585	0.267	0.026	0	up	0.241
CSNK2B	0	-2.08123	0.216	0.456	0	down	-0.24
PLVAP	0	3.09675	0.265	0.025	0	up	0.24
ARL4A	0	2.09049	0.37	0.131	0	up	0.239
PPP1R10	0	2.01391	0.437	0.199	0	up	0.238
AQP1	0	3.77864	0.258	0.021	0	up	0.237
FKBP2	0	-3.44012	0.045	0.282	0	down	-0.237
FOSL2	0	2.52736	0.322	0.086	0	up	0.236
FABP4	0	5.34051	0.241	0.005	0	up	0.236
ANKRD28	0	2.94591	0.297	0.062	0	up	0.235
ETS2	0	2.45827	0.312	0.077	0	up	0.235
PAXBP1	0	3.28101	0.275	0.041	0	up	0.234
CREBRF	0	2.56472	0.312	0.079	0	up	0.233
ARF5	0	-2.21129	0.167	0.399	0	down	-0.232
PPP1CA	0	-2.0353	0.187	0.419	0	down	-0.232
ELK3	0	2.51376	0.303	0.071	0	up	0.232
PMAIP1	0	3.49559	0.298	0.066	0	up	0.232
2024-03-07	0	14.5334	0.231	0	0	up	0.231
DNAJB4	0	2.76618	0.305	0.075	0	up	0.23
H19	0	4.27739	0.246	0.016	0	up	0.23
CALML5	0	-3.06065	0.181	0.41	0	down	-0.229
SERTAD1	0	2.03679	0.412	0.183	0	up	0.229
MEF2C	0	2.67852	0.293	0.065	0	up	0.228
EIF3H	0	-2.26886	0.325	0.55	0	down	-0.225
CD74	0	-2.52077	0.475	0.699	0	down	-0.224
KLF9	0	2.58152	0.29	0.067	0	up	0.223
LY6E	0	-2.0636	0.308	0.53	0	down	-0.222
CALCRL	0	2.87068	0.25	0.028	0	up	0.222
VWF	0	2.60055	0.244	0.022	0	up	0.222
C11orf98	0	-4.12429	0.017	0.239	0	down	-0.222
ALB	0	-11.2263	0.001	0.222	0	down	-0.221
SPINT2	0	-2.408	0.154	0.375	0	down	-0.221
CCN2	0	2.83565	0.246	0.027	0	up	0.219
PPP1R15B	0	2.62629	0.305	0.087	0	up	0.218
PGAM1	0	-2.02804	0.16	0.378	0	down	-0.218
LTF	0	-4.55541	0.061	0.277	0	down	-0.216
UBE2L6	0	-2.38761	0.103	0.319	0	down	-0.216
KCNQ1OT1	0	2.20163	0.294	0.08	0	up	0.214
LSP1	0	-2.64455	0.084	0.296	0	down	-0.212
EVA1B	0	3.43029	0.236	0.025	0	up	0.211
CDKN1C	0	3.80702	0.241	0.03	0	up	0.211
PDK4	0	2.92288	0.253	0.043	0	up	0.21
RAB21	0	2.6678	0.264	0.054	0	up	0.21
PFN1	0	-2.19738	0.553	0.763	0	down	-0.21
LAPTM5	0	-2.27188	0.126	0.335	0	down	-0.209
CCL14	0	2.36461	0.243	0.034	0	up	0.209
UACA	0	2.4137	0.266	0.058	0	up	0.208
ADAMTS9	0	4.70769	0.216	0.008	0	up	0.208
CORO1A	0	-2.3994	0.114	0.321	0	down	-0.207
GOLGA8A	0	3.33252	0.247	0.04	0	up	0.207
WWTR1	0	2.54593	0.253	0.047	0	up	0.206
DCXR	0	-2.17805	0.152	0.358	0	down	-0.206
CTSD	0	-2.12938	0.252	0.457	0	down	-0.205
NRARP	0	5.18359	0.218	0.013	0	up	0.205
ARIH1	0	2.21602	0.288	0.083	0	up	0.205
TPM2	0	2.10989	0.258	0.055	0	up	0.203
KRT7	0	-2.23917	0.198	0.401	0	down	-0.203
MDH2	0	-2.00457	0.176	0.378	0	down	-0.202
KLF10	0	2.41682	0.28	0.078	0	up	0.202
SLC9A3R2	0	2.09059	0.281	0.079	0	up	0.202
PRDM2	0	2.29446	0.283	0.081	0	up	0.202
FILIP1L	0	3.34908	0.224	0.024	0	up	0.2
MCAM	0	2.6531	0.225	0.027	0	up	0.198
MEA1	0	-2.376	0.104	0.3	0	down	-0.196
MTUS1	0	2.19103	0.268	0.072	0	up	0.196
CLDN5	0	3.25502	0.221	0.025	0	up	0.196
RND3	0	3.3898	0.235	0.04	0	up	0.195
AFDN	0	2.32691	0.26	0.066	0	up	0.194
TFF1	0	4.77108	0.213	0.019	0	up	0.194
ADGRL4	0	2.92329	0.214	0.021	0	up	0.193
SDHC	0	-2.32387	0.11	0.303	0	down	-0.193
NAXE	0	-2.62481	0.091	0.284	0	down	-0.193
CAPG	0	-2.7652	0.081	0.273	0	down	-0.192
EGR3	0	4.61454	0.207	0.015	0	up	0.192
GRINA	0	-2.51605	0.098	0.29	0	down	-0.192
TCIM	0	2.13517	0.258	0.068	0	up	0.19
SMAD7	0	2.96075	0.242	0.052	0	up	0.19
JOSD1	0	2.51248	0.265	0.075	0	up	0.19
CRYBG3	0	3.23511	0.222	0.033	0	up	0.189
ERGIC3	0	-2.01878	0.165	0.354	0	down	-0.189
KDM6B	0	2.16032	0.277	0.089	0	up	0.188
C1orf43	0	-2.10588	0.157	0.345	0	down	-0.188
MIEN1	0	-2.26302	0.223	0.411	0	down	-0.188
RPS10-NUDT3	0	-7.09738	0.002	0.189	0	down	-0.187
FAM107B	0	2.51769	0.3	0.113	0	up	0.187
ZEB1	0	2.5766	0.227	0.041	0	up	0.186
2024-03-06	0	14.1057	0.185	0	0	up	0.185
PECAM1	0	2.10671	0.282	0.097	0	up	0.185
FOXC1	0	5.16751	0.196	0.012	0	up	0.184
CISD3	0	-2.60327	0.128	0.312	0	down	-0.184
FBXW7	0	2.90411	0.229	0.046	0	up	0.183
PRDX3	0	-2.27521	0.116	0.299	0	down	-0.183
PCAT19	0	3.18892	0.208	0.025	0	up	0.183
GSTP1	0	-2.48347	0.398	0.58	0	down	-0.182
CXCL14	0	-4.98926	0.039	0.22	0	down	-0.181
SNHG25	0	4.82762	0.19	0.009	0	up	0.181
AHI1	0	2.10242	0.266	0.086	0	up	0.18
CD24	0	-2.93876	0.231	0.41	0	down	-0.179
PALMD	0	2.4181	0.235	0.057	0	up	0.178
DLC1	0	3.11871	0.195	0.018	0	up	0.177
COL15A1	0	3.53331	0.189	0.012	0	up	0.177
ZFC3H1	0	2.06842	0.261	0.084	0	up	0.177
HSPA2	0	3.65012	0.22	0.043	0	up	0.177
NFAT5	0	2.03674	0.255	0.078	0	up	0.177
AC093001.1	0	-4.31448	0.03	0.206	0	down	-0.176
EFNB2	0	3.11572	0.207	0.031	0	up	0.176
MIR22HG	0	3.42841	0.205	0.03	0	up	0.175
AKR1A1	0	-2.01803	0.149	0.323	0	down	-0.174
APOLD1	0	3.01635	0.197	0.023	0	up	0.174
GPSM3	0	-2.24353	0.082	0.256	0	down	-0.174
SLC25A39	0	-2.05969	0.103	0.276	0	down	-0.173
UQCRC1	0	-2.02965	0.115	0.288	0	down	-0.173
ID4	0	4.51088	0.186	0.013	0	up	0.173
ACKR1	0	4.7538	0.18	0.008	0	up	0.172
CNOT6L	0	2.33246	0.25	0.078	0	up	0.172
UCP2	0	-2.33232	0.075	0.247	0	down	-0.172
SF3A2	0	-2.23398	0.065	0.237	0	down	-0.172
GAPDH	0	-2.27721	0.699	0.87	0	down	-0.171
MAP1B	0	2.4708	0.208	0.037	0	up	0.171
CSKMT	0	3.35927	0.242	0.071	0	up	0.171
STXBP2	0	-2.63137	0.043	0.214	0	down	-0.171
CD93	0	2.29098	0.211	0.04	0	up	0.171
S100A1	0	-4.13155	0.048	0.218	0	down	-0.17
FLT1	0	3.19957	0.189	0.02	0	up	0.169
ROCK2	0	2.05404	0.219	0.05	0	up	0.169
IFI30	0	-3.20271	0.089	0.257	0	down	-0.168
LAMB1	0	2.46928	0.203	0.036	0	up	0.167
USP12	0	2.93804	0.2	0.033	0	up	0.167
S100A14	0	-3.042	0.13	0.297	0	down	-0.167
CDH5	0	2.49611	0.186	0.02	0	up	0.166
DNPH1	0	-2.05536	0.12	0.286	0	down	-0.166
IGKC	0	2.26385	0.307	0.142	0	up	0.165
CIAO2A	0	-2.17226	0.069	0.234	0	down	-0.165
MBD2	0	2.20792	0.225	0.06	0	up	0.165
FERMT2	0	2.20872	0.212	0.047	0	up	0.165
ADCY4	0	2.97011	0.18	0.016	0	up	0.164
KIAA0355	0	2.65294	0.206	0.042	0	up	0.164
CRIM1	0	2.31117	0.217	0.054	0	up	0.163
DIAPH2	0	2.86293	0.195	0.032	0	up	0.163
EMCN	0	3.26984	0.177	0.014	0	up	0.163
NQO1	0	-3.25749	0.069	0.23	0	down	-0.161
METRNL	0	2.92529	0.206	0.045	0	up	0.161
ABHD14B	0	-2.43486	0.071	0.231	0	down	-0.16
ERBB2	0	-2.70071	0.115	0.275	0	down	-0.16
INSR	0	2.49333	0.214	0.054	0	up	0.16
GRASP	0	3.05564	0.185	0.026	0	up	0.159
FAM214A	0	2.19199	0.219	0.06	0	up	0.159
CXCL2	0	2.05058	0.208	0.049	0	up	0.159
CD164	0	-2.47403	0.287	0.445	0	down	-0.158
PTPN6	0	-2.36774	0.038	0.196	0	down	-0.158
SAV1	0	2.599	0.213	0.055	0	up	0.158
THBD	0	3.4788	0.178	0.02	0	up	0.158
RAB24	0	-2.55778	0.035	0.192	0	down	-0.157
LAMA4	0	2.26059	0.186	0.029	0	up	0.157
BRD7	0	2.1699	0.221	0.064	0	up	0.157
PER1	0	2.08928	0.226	0.069	0	up	0.157
ABL2	0	2.34846	0.219	0.063	0	up	0.156
HBEGF	0	2.93416	0.189	0.033	0	up	0.156
GABARAPL1	0	2.01317	0.252	0.096	0	up	0.156
RYBP	0	2.3477	0.204	0.048	0	up	0.156
NOTCH4	0	3.0223	0.176	0.022	0	up	0.154
PALM2-AKAP2	0	2.0211	0.245	0.091	0	up	0.154
PELI1	0	2.00439	0.234	0.081	0	up	0.153
ARRDC3	0	2.02047	0.233	0.08	0	up	0.153
MRPL37	0	-2.74162	0.054	0.207	0	down	-0.153
HIST2H2AC	0	2.34302	0.189	0.036	0	up	0.153
CD3E	0	-2.43328	0.099	0.252	0	down	-0.153
MT-ND4L	0	-2.61418	0.787	0.94	0	down	-0.153
FILIP1	0	4.0481	0.162	0.01	0	up	0.152
ALOX5AP	0	-2.5973	0.053	0.205	0	down	-0.152
SERPINA1	0	-4.05443	0.038	0.19	0	down	-0.152
NRIP1	0	2.12412	0.209	0.057	0	up	0.152
MRPL12	0	-2.29612	0.102	0.253	0	down	-0.151
NFIL3	0	3.05041	0.179	0.028	0	up	0.151
MAML2	0	2.13891	0.211	0.061	0	up	0.15
VWA1	0	2.54859	0.216	0.067	0	up	0.149
2024-03-06	0	-14.2957	0	0.149	0	down	-0.149
SIRT1	0	2.98224	0.181	0.032	0	up	0.149
ING1	0	3.15804	0.191	0.042	0	up	0.149
CD34	0	2.24987	0.168	0.02	0	up	0.148
R3HDM2	0	2.54204	0.184	0.036	0	up	0.148
MTCH2	0	-2.14108	0.077	0.224	0	down	-0.147
FAM241A	0	2.34046	0.209	0.062	0	up	0.147
LHFPL6	0	3.23098	0.162	0.016	0	up	0.146
CFB	0	-3.31366	0.054	0.199	0	down	-0.145
ZBTB10	0	2.24344	0.192	0.047	0	up	0.145
MCTP1	0	3.34355	0.172	0.027	0	up	0.145
HECA	0	2.62861	0.187	0.042	0	up	0.145
AC058791.1	0	4.57249	0.158	0.013	0	up	0.145
DOCK9	0	2.43684	0.179	0.034	0	up	0.145
ADGRF5	0	2.76728	0.161	0.017	0	up	0.144
PTPRB	0	2.66912	0.162	0.018	0	up	0.144
TMED3	0	-2.19639	0.089	0.233	0	down	-0.144
ITGA1	0	2.35979	0.176	0.032	0	up	0.144
SIK3	0	2.34372	0.181	0.037	0	up	0.144
TNS2	0	2.32838	0.174	0.03	0	up	0.144
SQOR	0	-2.2387	0.069	0.213	0	down	-0.144
CSRP2	0	2.34193	0.178	0.035	0	up	0.143
OTULIN	0	2.64013	0.184	0.042	0	up	0.142
ANGPT2	0	3.64781	0.152	0.01	0	up	0.142
JAG1	0	2.27293	0.186	0.045	0	up	0.141
CPEB4	0	2.2847	0.2	0.06	0	up	0.14
DUSP5	0	2.27841	0.195	0.055	0	up	0.14
PYCR1	0	-3.38881	0.03	0.17	0	down	-0.14
SOX18	0	3.21521	0.16	0.02	0	up	0.14
THSD7A	0	4.43251	0.147	0.007	0	up	0.14
AC044849.1	0	6.14421	0.144	0.004	0	up	0.14
MAFB	0	2.13494	0.249	0.11	0	up	0.139
MECOM	0	3.83364	0.153	0.014	0	up	0.139
ACTB	0	-2.15024	0.801	0.94	0	down	-0.139
MRPL24	0	-2.28579	0.076	0.214	0	down	-0.138
ITPR2	0	2.106	0.226	0.088	0	up	0.138
MFGE8	0	2.1106	0.189	0.051	0	up	0.138
CRABP2	0	-2.62879	0.097	0.235	0	down	-0.138
CDC42EP5	0	3.94455	0.147	0.009	0	up	0.138
BRD1	0	2.83173	0.173	0.035	0	up	0.138
NES	0	2.73052	0.155	0.018	0	up	0.137
CWF19L2	0	2.05635	0.19	0.053	0	up	0.137
ZG16B	0	-2.83466	0.054	0.191	0	down	-0.137
LGALS3BP	0	-2.07905	0.132	0.269	0	down	-0.137
COL6A1	0	2.09601	0.167	0.03	0	up	0.137
ARHGAP26	0	2.78782	0.176	0.039	0	up	0.137
FOXO1	0	2.47226	0.172	0.035	0	up	0.137
HDGFL3	0	2.46182	0.172	0.035	0	up	0.137
THOC3	0	-2.45232	0.051	0.187	0	down	-0.136
HLA-DRB5	0	-3.43942	0.032	0.168	0	down	-0.136
STC1	0	4.13206	0.159	0.023	0	up	0.136
KLF13	0	2.04913	0.2	0.064	0	up	0.136
FTL	0	-2.21131	0.793	0.929	0	down	-0.136
PLAC9	0	3.21536	0.148	0.012	0	up	0.136
LCK	0	-2.0391	0.052	0.187	0	down	-0.135
ARL4C	0	2.01502	0.27	0.135	0	up	0.135
CREM	0	2.41053	0.271	0.136	0	up	0.135
LPAR6	0	2.22582	0.196	0.061	0	up	0.135
C16orf72	0	2.21142	0.179	0.044	0	up	0.135
TLK2	0	2.59809	0.167	0.032	0	up	0.135
ACP5	0	-3.18253	0.026	0.16	0	down	-0.134
SOS2	0	2.24155	0.175	0.041	0	up	0.134
LRRC26	0	-2.7121	0.059	0.192	0	down	-0.133
YIF1B	0	-2.24144	0.045	0.178	0	down	-0.133
AHCY	0	-2.07894	0.075	0.208	0	down	-0.133
CTTNBP2NL	0	2.04527	0.175	0.043	0	up	0.132
RGS16	0	2.5943	0.194	0.062	0	up	0.132
CDKN2AIP	0	2.09746	0.202	0.07	0	up	0.132
SMIM29	0	-2.07724	0.058	0.19	0	down	-0.132
AC016831.5	0	3.15007	0.15	0.018	0	up	0.132
SMURF2	0	2.45077	0.17	0.038	0	up	0.132
APOC1	0	-3.27543	0.053	0.185	0	down	-0.132
PPP2CB	0	2.03508	0.19	0.059	0	up	0.131
CHD7	0	2.46503	0.167	0.036	0	up	0.131
TYROBP	0	-3.31137	0.039	0.17	0	down	-0.131
2024-03-05	0	13.3094	0.131	0	0	up	0.131
ARRB2	0	-2.21526	0.041	0.172	0	down	-0.131
EPC2	0	2.44036	0.165	0.035	0	up	0.13
DIPK2B	0	3.01866	0.143	0.013	0	up	0.13
NRP2	0	2.1673	0.164	0.035	0	up	0.129
PODXL	0	2.18624	0.168	0.039	0	up	0.129
MXRA7	0	2.15852	0.157	0.028	0	up	0.129
PLCB1	0	2.96923	0.158	0.029	0	up	0.129
SULF2	0	2.10604	0.181	0.052	0	up	0.129
2024-03-07	0	-14.0251	0	0.128	0	down	-0.128
PREX2	0	4.06165	0.135	0.007	0	up	0.128
RBP7	0	3.27727	0.151	0.024	0	up	0.127
MAGI1	0	2.45106	0.162	0.035	0	up	0.127
SNHG9	0	2.16505	0.211	0.084	0	up	0.127
SOS1	0	2.04334	0.178	0.052	0	up	0.126
ZSWIM6	0	3.27396	0.151	0.025	0	up	0.126
CAV2	0	2.26547	0.15	0.024	0	up	0.126
2024-03-05	0	-13.6722	0	0.126	0	down	-0.126
IGLV3-19	0	-11.2773	0	0.126	0	down	-0.126
RPGR	0	3.17737	0.146	0.02	0	up	0.126
RAPGEF2	0	2.45347	0.156	0.031	0	up	0.125
HIST1H2BK	0	-2.47166	0.026	0.151	0	down	-0.125
PTPRM	0	2.51138	0.153	0.028	0	up	0.125
IL1R1	0	2.66635	0.144	0.019	0	up	0.125
POSTN	0	2.14648	0.144	0.019	0	up	0.125
SCGB2A2	0	-3.02745	0.13	0.254	0	down	-0.124
RNF169	0	2.22934	0.163	0.039	0	up	0.124
ZBTB16	0	2.31898	0.152	0.028	0	up	0.124
PEAK1	0	2.42366	0.153	0.029	0	up	0.124
ZNF267	0	2.11761	0.18	0.056	0	up	0.124
CXCL12	0	2.86896	0.145	0.021	0	up	0.124
AL355075.4	0	4.26973	0.143	0.019	0	up	0.124
PLS3	0	2.01847	0.158	0.035	0	up	0.123
EBF1	0	4.04194	0.129	0.007	0	up	0.122
MEX3C	0	2.65769	0.152	0.03	0	up	0.122
TRAPPC10	0	3.06932	0.145	0.023	0	up	0.122
WAS	0	-2.00775	0.04	0.162	0	down	-0.122
CLEC14A	0	2.0216	0.141	0.019	0	up	0.122
QSOX1	0	-2.15664	0.082	0.203	0	down	-0.121
SLCO3A1	0	2.93563	0.145	0.024	0	up	0.121
PSMD3	0	-2.03552	0.118	0.239	0	down	-0.121
MAFG	0	2.07422	0.156	0.035	0	up	0.121
TSIX	0	4.85157	0.133	0.013	0	up	0.12
TRPT1	0	-2.00731	0.052	0.172	0	down	-0.12
STRN3	0	2.38834	0.155	0.035	0	up	0.12
IGFLR1	0	-2.02575	0.041	0.161	0	down	-0.12
SERINC2	0	-2.58231	0.051	0.17	0	down	-0.119
CFI	0	2.55321	0.135	0.016	0	up	0.119
EPB41L2	0	2.02	0.164	0.045	0	up	0.119
MKKS	0	-2.47858	0.032	0.151	0	down	-0.119
JAM2	0	3.70954	0.127	0.008	0	up	0.119
MXD1	0	2.15078	0.179	0.061	0	up	0.118
SPDEF	0	-2.21611	0.064	0.182	0	down	-0.118
NCF1	0	-2.41168	0.031	0.149	0	down	-0.118
MAF	0	2.19691	0.183	0.065	0	up	0.118
AP1M2	0	-3.19303	0.03	0.148	0	down	-0.118
PDGFB	0	2.66471	0.153	0.035	0	up	0.118
RHOJ	0	2.89656	0.127	0.01	0	up	0.117
S100A9	0	-3.91994	0.14	0.257	0	down	-0.117
GTF3C6	0	-2.04028	0.197	0.314	0	down	-0.117
STIM2	0	2.05128	0.169	0.053	0	up	0.116
DENND4A	0	2.01628	0.167	0.051	0	up	0.116
GZMA	0	-2.5636	0.049	0.165	0	down	-0.116
TMEM106C	0	-2.323	0.042	0.158	0	down	-0.116
CCDC144A	0	4.22441	0.123	0.007	0	up	0.116
IGKV3-20	0	-8.85124	0.002	0.117	0	down	-0.115
MYLK	0	2.28967	0.136	0.021	0	up	0.115
ERN1	0	2.06109	0.2	0.086	0	up	0.114
AGR2	0	-2.29978	0.104	0.218	0	down	-0.114
RAPGEF3	0	2.85576	0.129	0.015	0	up	0.114
FARSA	0	-2.11861	0.047	0.161	0	down	-0.114
RAB25	0	-2.4308	0.059	0.173	0	down	-0.114
ERO1B	0	2.60362	0.15	0.036	0	up	0.114
APEH	0	-2.2638	0.037	0.151	0	down	-0.114
NKG7	0	-3.13265	0.062	0.176	0	down	-0.114
MSX1	0	6.14615	0.115	0.002	0	up	0.113
EXT1	0	3.49868	0.133	0.02	0	up	0.113
NPHP3	0	2.52182	0.148	0.035	0	up	0.113
KMT2E-AS1	0	2.44279	0.183	0.07	0	up	0.113
IRS2	0	2.99457	0.145	0.032	0	up	0.113
ENTPD1	0	2.0421	0.155	0.043	0	up	0.112
SASH3	0	-2.81816	0.017	0.129	0	down	-0.112
EDN1	0	2.43931	0.142	0.03	0	up	0.112
SPINT1	0	-2.02217	0.064	0.176	0	down	-0.112
UBL7	0	-2.16097	0.037	0.149	0	down	-0.112
SHANK3	0	2.63132	0.129	0.018	0	up	0.111
CDC14A	0	2.58882	0.142	0.031	0	up	0.111
PDZK1IP1	0	-3.27054	0.029	0.139	0	down	-0.11
SELPLG	0	-2.34487	0.029	0.139	0	down	-0.11
ALG3	0	-2.00702	0.05	0.16	0	down	-0.11
ANKRD29	0	4.60475	0.116	0.006	0	up	0.11
CYYR1	0	2.3125	0.128	0.018	0	up	0.11
SDC1	0	-2.88254	0.035	0.145	0	down	-0.11
CHSY1	0	2.0395	0.145	0.035	0	up	0.11
SOX17	0	3.42465	0.117	0.008	0	up	0.109
DHCR24	0	-2.75934	0.043	0.152	0	down	-0.109
C2CD4B	0	4.58634	0.119	0.01	0	up	0.109
FLT3LG	0	-2.37823	0.032	0.141	0	down	-0.109
PEX11B	0	-2.94832	0.018	0.126	0	down	-0.108
OAS1	0	-2.24388	0.048	0.156	0	down	-0.108
JMY	0	2.71958	0.143	0.035	0	up	0.108
SLC35B2	0	-2.27332	0.033	0.14	0	down	-0.107
PGF	0	2.94747	0.117	0.01	0	up	0.107
AC007952.4	0	3.92014	0.129	0.022	0	up	0.107
PDGFA	0	2.80259	0.128	0.021	0	up	0.107
SAP30	0	2.63189	0.138	0.032	0	up	0.106
CDYL	0	2.1966	0.135	0.029	0	up	0.106
SHMT2	0	-2.18065	0.044	0.15	0	down	-0.106
MT1M	0	2.66529	0.121	0.015	0	up	0.106
ZNF407	0	2.81888	0.126	0.02	0	up	0.106
CRYAB	0	2.67833	0.147	0.041	0	up	0.106
MT-ATP6	0	2.23739	0.992	0.886	0	up	0.106
ATP6V0E2	0	-2.25629	0.027	0.132	0	down	-0.105
PCDH17	0	2.0946	0.122	0.017	0	up	0.105
IGLV2-14	0	-8.75567	0.002	0.107	0	down	-0.105
FAM43A	0	2.5572	0.144	0.039	0	up	0.105
SMG6	0	2.11666	0.147	0.042	0	up	0.105
DIPK2A	0	2.6687	0.133	0.029	0	up	0.104
GADD45G	0	2.01417	0.172	0.068	0	up	0.104
EXOSC6	0	2.10151	0.14	0.037	0	up	0.103
CREB3L4	0	-2.37964	0.045	0.148	0	down	-0.103
TMEM255B	0	2.86357	0.119	0.016	0	up	0.103
SYNJ2	0	2.20578	0.142	0.039	0	up	0.103
MAPKAPK3	0	-2.22143	0.026	0.128	0	down	-0.102
ACY1	0	-2.75782	0.026	0.128	0	down	-0.102
TNFRSF10D	0	3.49755	0.118	0.016	0	up	0.102
DYRK3	0	3.18369	0.117	0.016	0	up	0.101
EPHX1	0	-2.05875	0.089	0.19	0	down	-0.101
GASK1B	0	2.11718	0.135	0.034	0	up	0.101
GJA1	0	2.48199	0.126	0.025	0	up	0.101
SIT1	0	-3.19332	0.012	0.113	0	down	-0.101
ITPKC	0	2.70797	0.128	0.027	0	up	0.101
ERG	0	2.63425	0.113	0.012	0	up	0.101
CPE	0	2.60614	0.127	0.027	0	up	0.1
ASS1	0	-2.63789	0.056	0.156	0	down	-0.1
HOXC10	0	-3.9893	0.01	0.11	0	down	-0.1
NDUFA4L2	0	2.69651	0.115	0.015	0	up	0.1
DLL4	0	3.80144	0.108	0.008	0	up	0.1
SNAI1	0	3.45182	0.122	0.022	0	up	0.1
LIFR	0	2.29911	0.118	0.018	0	up	0.1
NRN1	0	3.49777	0.106	0.006	0	up	0.1
AQP5	0	-3.49388	0.019	0.119	0	down	-0.1
JAG2	0	2.64425	0.119	0.019	0	up	0.1
CBX4	0	2.10502	0.149	0.049	0	up	0.1
PPP2R2D	0	2.09314	0.132	0.033	0	up	0.099
LMO2	0	2.7128	0.117	0.018	0	up	0.099
RCAN1	0	2.03102	0.14	0.041	0	up	0.099
ZBTB21	0	2.24251	0.122	0.023	0	up	0.099
PRRX1	0	4.28962	0.104	0.005	0	up	0.099
CD7	0	-2.05035	0.085	0.184	0	down	-0.099
GLMP	0	-2.26074	0.033	0.131	0	down	-0.098
KDR	0	2.22979	0.113	0.015	0	up	0.098
MAGI2-AS3	0	2.61787	0.111	0.013	0	up	0.098
MMRN2	0	2.36122	0.112	0.014	0	up	0.098
MS4A7	0	-3.61405	0.016	0.114	0	down	-0.098
FN3K	0	-3.40373	0.014	0.112	0	down	-0.098
SRD5A3	0	-2.57973	0.044	0.142	0	down	-0.098
HEY1	0	4.45182	0.101	0.004	0	up	0.097
IL3RA	0	2.69059	0.11	0.013	0	up	0.097
MIF4GD	0	-2.12338	0.045	0.142	0	down	-0.097
Z99127.4	0	3.76138	0.115	0.019	0	up	0.096
AC016831.1	0	3.06419	0.112	0.016	0	up	0.096
PRF1	0	-3.01635	0.019	0.115	0	down	-0.096
CSAD	0	2.23834	0.128	0.032	0	up	0.096
AL135905.2	0	-2.76846	0.015	0.11	0	down	-0.095
LATS2	0	2.43707	0.118	0.023	0	up	0.095
MIR222HG	0	3.1804	0.111	0.016	0	up	0.095
ADAMTS4	0	2.1076	0.122	0.028	0	up	0.094
CTSW	0	-2.85656	0.032	0.126	0	down	-0.094
NUDT8	0	-3.28919	0.037	0.131	0	down	-0.094
THAP9-AS1	0	2.03875	0.13	0.037	0	up	0.093
PLEKHG1	0	2.04331	0.119	0.026	0	up	0.093
AL499604.1	0	3.01959	0.127	0.034	0	up	0.093
RGS5	0	2.45586	0.104	0.012	0	up	0.092
CD27	0	-2.32984	0.029	0.121	0	down	-0.092
NUAK1	0	2.38606	0.108	0.016	0	up	0.092
DPH1	0	-3.07418	0.006	0.098	0	down	-0.092
LDOC1	0	-2.59181	0.036	0.128	0	down	-0.092
PRSS8	0	-2.16175	0.047	0.138	0	down	-0.091
GJA4	0	2.42286	0.102	0.011	0	up	0.091
TM4SF18	0	2.11625	0.106	0.015	0	up	0.091
BCL6	0	2.05336	0.121	0.03	0	up	0.091
MSRB3	0	2.57063	0.102	0.011	0	up	0.091
PI3	0	-7.18731	0.004	0.095	0	down	-0.091
IGLV1-51	0	-9.68184	0.001	0.092	0	down	-0.091
FCER1G	0	-3.48467	0.025	0.115	0	down	-0.09
GET4	0	-3.33098	0.008	0.098	0	down	-0.09
ACVRL1	0	2.37253	0.105	0.015	0	up	0.09
STX2	0	2.85259	0.109	0.019	0	up	0.09
ADAMTS6	0	3.92137	0.098	0.009	0	up	0.089
CACHD1	0	5.40078	0.093	0.004	0	up	0.089
TTN	0	5.06872	0.102	0.013	0	up	0.089
PER2	0	2.49809	0.112	0.023	0	up	0.089
ZNF385D	0	2.25483	0.13	0.041	0	up	0.089
CISH	0	-2.36913	0.031	0.12	0	down	-0.089
SMPD2	0	-3.22647	0.019	0.108	0	down	-0.089
CNKSR3	0	2.57746	0.109	0.02	0	up	0.089
CHTF8	0	-4.08399	0.006	0.095	0	down	-0.089
MYCT1	0	2.6347	0.098	0.01	0	up	0.088
MOSPD3	0	-2.28832	0.029	0.117	0	down	-0.088
PRLR	0	-2.55978	0.037	0.125	0	down	-0.088
SFRP1	0	4.06547	0.106	0.018	0	up	0.088
FAM13C	0	4.72774	0.091	0.003	0	up	0.088
CCDC71L	0	2.42893	0.115	0.028	0	up	0.087
ITGB6	0	-2.78837	0.038	0.125	0	down	-0.087
CMYA5	0	4.28314	0.095	0.008	0	up	0.087
TFAP2B	0	-2.76322	0.034	0.121	0	down	-0.087
LINC00472	0	2.35567	0.112	0.025	0	up	0.087
CCL4L2	0	-2.20301	0.042	0.129	0	down	-0.087
RAC3	0	-3.35434	0.024	0.111	0	down	-0.087
TSPAN1	0	-3.01631	0.03	0.116	0	down	-0.086
SPRY2	0	3.04352	0.101	0.015	0	up	0.086
SCGB1B2P	0	-4.49107	0.006	0.092	0	down	-0.086
SH3BP1	0	-2.04018	0.022	0.108	0	down	-0.086
MAPK13	0	-2.02662	0.033	0.118	0	down	-0.085
SOX7	0	3.3852	0.09	0.005	0	up	0.085
PPP1R13B	0	2.07408	0.109	0.024	0	up	0.085
FAH	0	-2.77987	0.021	0.106	0	down	-0.085
TMC5	0	-2.56958	0.028	0.112	0	down	-0.084
ARHGEF15	0	2.85891	0.094	0.01	0	up	0.084
RASIP1	0	2.3125	0.1	0.016	0	up	0.084
FAM110D	0	4.86885	0.087	0.003	0	up	0.084
RBMS3	0	3.14232	0.092	0.009	0	up	0.083
AFAP1L1	0	2.11023	0.099	0.016	0	up	0.083
AIF1	0	-2.72488	0.026	0.109	0	down	-0.083
APOC3	0	-15.7337	0	0.083	0	down	-0.083
POU3F1	0	6.33054	0.086	0.003	0	up	0.083
CXCL3	0	2.39325	0.104	0.021	0	up	0.083
AC016831.7	0	4.6861	0.087	0.004	0	up	0.083
CPB1	0	-8.35172	0.002	0.084	0	down	-0.082
CXADR	0	-2.65919	0.028	0.11	0	down	-0.082
SHROOM4	0	2.58757	0.093	0.011	0	up	0.082
HYMAI	0	4.55979	0.087	0.005	0	up	0.082
COL14A1	0	3.24328	0.089	0.007	0	up	0.082
RRAD	0	4.99408	0.089	0.007	0	up	0.082
AL021155.5	0	3.22546	0.113	0.032	0	up	0.081
NOTCH2NLA	0	-2.04323	0.026	0.107	0	down	-0.081
IGKV3-11	0	-9.72527	0.001	0.082	0	down	-0.081
CHN1	0	3.48363	0.09	0.009	0	up	0.081
KANK3	0	2.4026	0.095	0.014	0	up	0.081
IGF1R	0	2.21533	0.104	0.023	0	up	0.081
PTPRG	0	2.04847	0.106	0.026	0	up	0.08
AKAP12	0	2.10104	0.097	0.017	0	up	0.08
WRN	0	2.43766	0.108	0.028	0	up	0.08
C11orf24	0	-2.03299	0.028	0.108	0	down	-0.08
CEP112	0	3.10693	0.089	0.009	0	up	0.08
2024-03-02	0	-12.8813	0	0.08	0	down	-0.08
GZMK	0	-2.41484	0.04	0.12	0	down	-0.08
CNTNAP3B	0	3.84886	0.084	0.005	0	up	0.079
LRRC32	0	2.11251	0.092	0.013	0	up	0.079
DIO2	0	7.20052	0.08	0.001	0	up	0.079
RAB12	0	2.63026	0.087	0.008	0	up	0.079
CYP4X1	0	-4.17961	0.01	0.088	0	down	-0.078
RORC	0	-2.90859	0.01	0.088	0	down	-0.078
ASAP2	0	2.24641	0.095	0.017	0	up	0.078
SYNPO2	0	3.32671	0.092	0.014	0	up	0.078
HSD17B8	0	-2.63326	0.021	0.099	0	down	-0.078
CPNE8	0	2.2933	0.095	0.017	0	up	0.078
OVCA2	0	-8.22161	0	0.078	0	down	-0.078
LRRC75A	0	4.70744	0.082	0.004	0	up	0.078
ARC	0	4.6249	0.085	0.008	0	up	0.077
AC023157.3	0	3.29317	0.099	0.022	0	up	0.077
C1QC	0	-4.43286	0.012	0.089	0	down	-0.077
CLEC3A	0	-10.296	0	0.077	0	down	-0.077
PCK2	0	-2.4099	0.016	0.092	0	down	-0.076
HP	0	-9.59602	0.001	0.077	0	down	-0.076
APOA1	0	-6.23119	0.008	0.083	0	down	-0.075
GSTM1	0	-4.61036	0.005	0.08	0	down	-0.075
MET	0	2.9979	0.087	0.012	0	up	0.075
KITLG	0	2.34401	0.096	0.021	0	up	0.075
IGHV4-34	0	-11.022	0.001	0.076	0	down	-0.075
2-Mar.1	0	12.3321	0.075	0	0	up	0.075
MYH11	0	2.68284	0.084	0.01	0	up	0.074
CRB3	0	-2.28913	0.026	0.1	0	down	-0.074
TAF4B	0	3.19396	0.091	0.017	0	up	0.074
TMEM254	0	-2.01314	0.024	0.097	0	down	-0.073
HPN	0	-4.10273	0.012	0.085	0	down	-0.073
BCAT2	0	-2.21325	0.028	0.101	0	down	-0.073
CPXM2	0	3.93878	0.077	0.004	0	up	0.073
SPI1	0	-3.79269	0.013	0.086	0	down	-0.073
CRISPLD2	0	2.50519	0.087	0.014	0	up	0.073
ADM5	0	4.06547	0.078	0.005	0	up	0.073
FAP	0	2.64827	0.081	0.009	0	up	0.072
IFFO2	0	2.60953	0.089	0.017	0	up	0.072
AASS	0	2.58323	0.088	0.016	0	up	0.072
SYNM	0	3.17073	0.086	0.014	0	up	0.072
ELMO3	0	-2.66202	0.015	0.087	0	down	-0.072
ENPP2	0	3.02263	0.082	0.011	0	up	0.071
SEMA6B	0	2.92531	0.081	0.01	0	up	0.071
C1QB	0	-3.31621	0.018	0.089	0	down	-0.071
CLCA2	0	-4.52963	0.007	0.078	0	down	-0.071
PCAT6	0	-2.77912	0.015	0.086	0	down	-0.071
CCNYL1	0	2.77347	0.086	0.015	0	up	0.071
CD38	0	-2.871	0.01	0.08	0	down	-0.07
RNF152	0	2.66613	0.08	0.01	0	up	0.07
KLHL15	0	3.37928	0.08	0.01	0	up	0.07
IL18	0	-2.48802	0.016	0.086	0	down	-0.07
ITGB7	0	-2.11758	0.015	0.084	0	down	-0.069
AOC3	0	2.67659	0.077	0.008	0	up	0.069
DHCR7	0	-2.45207	0.021	0.09	0	down	-0.069
APOA2	0	-10.7228	0	0.068	0	down	-0.068
FCGR3A	0	-3.33038	0.012	0.08	0	down	-0.068
FGF2	0	5.26314	0.069	0.001	0	up	0.068
FADS2	0	-2.58588	0.017	0.085	0	down	-0.068
IGHV4-39	0	-9.3064	0.001	0.069	0	down	-0.068
RNASEH2A	0	-2.55753	0.011	0.079	0	down	-0.068
C1QA	0	-2.82513	0.02	0.088	0	down	-0.068
F12	0	-2.85728	0.02	0.088	0	down	-0.068
PTN	0	4.14585	0.073	0.005	0	up	0.068
TMTC1	0	3.89221	0.073	0.005	0	up	0.068
GPC4	0	-3.81945	0.005	0.073	0	down	-0.068
AC103591.3	0	3.94452	0.08	0.013	0	up	0.067
CCDC102B	0	3.80872	0.08	0.013	0	up	0.067
CCDC3	0	3.17933	0.073	0.006	0	up	0.067
MS4A6A	0	-2.80926	0.019	0.086	0	down	-0.067
HOXD9	0	5.74382	0.067	0.001	0	up	0.066
SLITRK6	0	-5.00777	0.004	0.07	0	down	-0.066
TMEM125	0	-3.22588	0.012	0.077	0	down	-0.065
BTNL9	0	3.45987	0.075	0.01	0	up	0.065
STARD9	0	2.80247	0.076	0.011	0	up	0.065
VEGFC	0	3.44434	0.072	0.007	0	up	0.065
SELE	0	5.73302	0.066	0.002	0	up	0.064
IGKV4-1	0	-7.74216	0.003	0.067	0	down	-0.064
ITIH5	0	3.94852	0.067	0.003	0	up	0.064
RASSF8	0	3.58017	0.068	0.004	0	up	0.064
DERL3	0	-2.67643	0.016	0.08	0	down	-0.064
GRIA2	0	-6.8647	0.001	0.064	0	down	-0.063
FABP7	0	6.47857	0.065	0.002	0	up	0.063
IL6	0	4.46063	0.068	0.005	0	up	0.063
ST8SIA6-AS1	0	-3.34458	0.007	0.07	0	down	-0.063
GLYATL2	0	-4.34145	0.007	0.069	0	down	-0.062
2024-03-09	0	12.3758	0.062	0	0	up	0.062
FAM89A	0	3.39339	0.067	0.006	0	up	0.061
ZNF521	0	2.93275	0.068	0.007	0	up	0.061
MEOX2	0	6.93603	0.062	0.001	0	up	0.061
PIK3C2G	0	5.61965	0.065	0.004	0	up	0.061
PDF	0	-4.02522	0.002	0.063	0	down	-0.061
MAFA	0	7.53071	0.061	0.001	0	up	0.06
CBLC	0	-3.14623	0.01	0.069	0	down	-0.059
SELP	0	4.96975	0.061	0.002	0	up	0.059
HOXD8	0	3.77765	0.063	0.004	0	up	0.059
CYP4Z1	0	-6.00123	0.001	0.059	0	down	-0.058
GJC1	0	3.8205	0.062	0.004	0	up	0.058
MUC6	0	-3.67133	0.011	0.068	0	down	-0.057
AL583785.1	0	6.82603	0.058	0.001	0	up	0.057
AC092338.3	0	5.59142	0.058	0.001	0	up	0.057
THTPA	0	-3.03955	0.003	0.058	0	down	-0.055
2024-03-03	0	-12.1049	0	0.054	0	down	-0.054
C4B	0	-4.77999	0.002	0.055	0	down	-0.053
SNTG1	0	-9.73398	0	0.053	0	down	-0.053
MALAT1	0	3.02549	0.999	0.947	0	up	0.052
NAALADL2-AS2	0	-7.73803	0.001	0.051	0	down	-0.05
C4A	0	-4.52814	0.002	0.052	0	down	-0.05
PRSS21	0	-4.05302	0.003	0.053	0	down	-0.05
2024-03-02	0	-11.9106	0	0.049	0	down	-0.049
KCNC2	0	-4.65764	0.003	0.051	0	down	-0.048
EDN2	0	-6.57729	0.001	0.048	0	down	-0.047
IGHV5-51	0	-10.6388	0	0.047	0	down	-0.047
AC093512.2	0	-5.86799	0	0.044	0	down	-0.044
CBLN2	0	-7.81871	0	0.044	0	down	-0.044
FGB	0	-10.7425	0	0.043	0	down	-0.043
PLCB4	5.98e-308	2.27798	0.09	0.018	1.77e-303	up	0.072
SHE	8.74e-307	2.63774	0.07	0.008	2.58e-302	up	0.062
PROS1	9.34e-307	2.25245	0.082	0.014	2.76e-302	up	0.068
PHGDH	1.03e-306	-2.29032	0.032	0.108	3.04e-302	down	-0.076
AL365436.2	1.65e-306	6.06821	0.055	0.002	4.88e-302	up	0.053
STAP2	3.21e-305	-2.37303	0.032	0.107	9.5e-301	down	-0.075
ZNF608	3.96e-305	2.56419	0.092	0.02	1.17e-300	up	0.072
SYNE4	6.27e-305	-2.32824	0.026	0.098	1.85e-300	down	-0.072
RND1	6.93e-305	2.08989	0.115	0.034	2.05e-300	up	0.081
S100A8	9.49e-305	-4.02306	0.07	0.16	2.81e-300	down	-0.09
DOC2B	3.31e-304	3.82417	0.059	0.003	9.79e-300	up	0.056
HIST1H2AG	3.48e-304	2.43669	0.101	0.025	1.03e-299	up	0.076
ERAL1	2.21e-303	-2.04153	0.033	0.108	6.53e-299	down	-0.075
GOLT1A	6.37e-303	-3.87475	0.004	0.05	1.88e-298	down	-0.046
LINC00513	2.85e-301	4.13869	0.074	0.011	8.42e-297	up	0.063
HOMER1	3.34e-300	3.55203	0.078	0.013	9.88e-296	up	0.065
SYK	3.98e-299	-2.70822	0.012	0.069	1.18e-294	down	-0.057
NOVA1	2.89e-298	2.8935	0.076	0.012	8.56e-294	up	0.064
AMBP	2.96e-298	-7.57248	0.001	0.043	8.74e-294	down	-0.042
MUC1	5.33e-298	-2.04389	0.065	0.155	1.58e-293	down	-0.09
RNF19B	5.96e-298	2.01329	0.105	0.028	1.76e-293	up	0.077
COX4I2	3.18e-297	4.30503	0.054	0.002	9.41e-293	up	0.052
MESP1	4.36e-297	-3.16269	0.019	0.082	1.29e-292	down	-0.063
CYGB	8.29e-296	3.4672	0.059	0.004	2.45e-291	up	0.055
JAM3	9.03e-296	2.31657	0.073	0.01	2.67e-291	up	0.063
NLGN4X	1.84e-295	-3.7035	0.004	0.05	5.43e-291	down	-0.046
EEF1A2	8.06e-295	-3.22747	0.013	0.07	2.38e-290	down	-0.057
LMOD1	1.84e-293	3.16553	0.061	0.005	5.45e-289	up	0.056
PCDH10	4.16e-293	8.15273	0.05	0	1.23e-288	up	0.05
HIGD1B	2.03e-292	3.65514	0.056	0.003	5.99e-288	up	0.053
AC025164.1	2.3e-292	2.61227	0.136	0.05	6.8e-288	up	0.086
C17orf67	3.25e-291	3.22706	0.081	0.015	9.62e-287	up	0.066
DLL1	1.07e-290	2.91736	0.07	0.009	3.16e-286	up	0.061
AL591846.2	1.49e-290	8.90193	0.049	0	4.4e-286	up	0.049
LINC01133	2.96e-288	-4.58992	0.003	0.046	8.76e-284	down	-0.043
ACP6	3.66e-288	-2.12968	0.012	0.068	1.08e-283	down	-0.056
ZFPM1	8.88e-288	2.64474	0.08	0.015	2.63e-283	up	0.065
HDAC2	9.87e-288	-2.00857	0.138	0.242	2.92e-283	down	-0.104
IGKV1-12	1.65e-287	-11.0212	0	0.039	4.87e-283	down	-0.039
CAPN13	3.3e-287	-3.72284	0.004	0.049	9.75e-283	down	-0.045
RBP4	1.15e-286	-8.08357	0.001	0.041	3.4e-282	down	-0.04
IGHG2	2.66e-286	-2.03213	0.014	0.072	7.85e-282	down	-0.058
KCNMA1	1.2e-285	-2.41263	0.027	0.095	3.56e-281	down	-0.068
TJP3	3.04e-285	-2.29912	0.012	0.067	8.99e-281	down	-0.055
2024-03-08	6.57e-285	12.0579	0.047	0	1.94e-280	up	0.047
ZNF208	1.85e-284	2.39876	0.07	0.01	5.48e-280	up	0.06
ADARB1	2.81e-284	2.2615	0.082	0.016	8.32e-280	up	0.066
ECRG4	6.78e-283	4.45953	0.055	0.003	2e-278	up	0.052
RMRP	3.45e-282	3.35361	0.073	0.012	1.02e-277	up	0.061
PLEKHA4	7.65e-282	2.30593	0.075	0.012	2.26e-277	up	0.063
SLC44A4	9.13e-282	-2.19921	0.03	0.099	2.7e-277	down	-0.069
GDF15	1.55e-281	-2.46677	0.035	0.107	4.59e-277	down	-0.072
ARHGAP23	3.35e-281	2.45433	0.071	0.01	9.9e-277	up	0.061
AL118516.1	5.79e-281	2.13876	0.181	0.085	1.71e-276	up	0.096
PLEKHG2	2.49e-279	2.01241	0.106	0.031	7.35e-275	up	0.075
PGM1	3.54e-279	-2.11325	0.034	0.107	1.05e-274	down	-0.073
TTR	1.27e-277	-10.9106	0	0.037	3.75e-273	down	-0.037
OGFRL1	1.53e-277	2.17671	0.123	0.042	4.52e-273	up	0.081
AC091271.1	2.29e-277	2.96955	0.115	0.038	6.77e-273	up	0.077
GATD3A	9.97e-277	-2.54181	0.007	0.055	2.95e-272	down	-0.048
C1orf210	6.01e-275	-3.84159	0.005	0.049	1.78e-270	down	-0.044
YRDC	7.33e-275	2.18549	0.093	0.023	2.17e-270	up	0.07
PKP3	7.42e-274	-2.22757	0.03	0.099	2.19e-269	down	-0.069
RFLNB	8.67e-274	2.23353	0.078	0.015	2.56e-269	up	0.063
IGLV3-1	9.41e-274	-8.71058	0.001	0.038	2.78e-269	down	-0.037
TMEM88	1.45e-273	2.69325	0.063	0.007	4.29e-269	up	0.056
ORM1	2.88e-272	-9.44187	0	0.036	8.51e-268	down	-0.036
MUSTN1	3.61e-272	3.14376	0.059	0.005	1.07e-267	up	0.054
MGAT4C	4.38e-271	-7.0107	0	0.036	1.29e-266	down	-0.036
RUNX1T1	4.52e-268	3.09515	0.056	0.004	1.34e-263	up	0.052
TMEM238	7.16e-268	3.11631	0.068	0.011	2.12e-263	up	0.057
KLHL21	1.63e-266	2.13715	0.101	0.029	4.81e-262	up	0.072
RHNO1	2.51e-266	-2.03665	0.017	0.075	7.42e-262	down	-0.058
FBLN2	4.83e-266	2.2425	0.072	0.012	1.43e-261	up	0.06
GMPPA	1.83e-265	-2.04228	0.043	0.118	5.4e-261	down	-0.075
RASGRF2	6.27e-265	2.7315	0.063	0.008	1.85e-260	up	0.055
DEFB1	1.33e-264	-3.34604	0.015	0.069	3.94e-260	down	-0.054
IGSF21	1.58e-264	-5.34419	0.001	0.039	4.66e-260	down	-0.038
FAM229B	3.42e-264	-2.86571	0.037	0.106	1.01e-259	down	-0.069
SCUBE3	4.69e-264	-5.32798	0.001	0.038	1.39e-259	down	-0.037
PVALB	2.52e-263	-9.27506	0	0.035	7.46e-259	down	-0.035
C1orf162	3.48e-263	-2.29348	0.026	0.089	1.03e-258	down	-0.063
UBD	2.36e-262	-4.1001	0.011	0.061	6.98e-258	down	-0.05
LAMA3	1.11e-261	2.23672	0.065	0.009	3.29e-257	up	0.056
NR4A3	2.5e-261	2.24576	0.106	0.033	7.4e-257	up	0.073
2024-03-01	3.29e-261	-12.0602	0	0.034	9.72e-257	down	-0.034
TMEM47	4.62e-261	2.45916	0.063	0.008	1.36e-256	up	0.055
CYTL1	6.64e-261	4.12109	0.052	0.004	1.96e-256	up	0.048
2024-03-03	1.94e-260	11.7726	0.043	0	5.72e-256	up	0.043
SPTSSB	4.14e-260	-3.53358	0.01	0.06	1.22e-255	down	-0.05
ANGPTL2	5.98e-260	2.65576	0.06	0.007	1.77e-255	up	0.053
FAT4	7e-260	2.80536	0.062	0.008	2.07e-255	up	0.054
HIST1H2BG	3.14e-259	2.50222	0.099	0.029	9.27e-255	up	0.07
FN1	1.41e-258	-2.9439	0.203	0.291	4.18e-254	down	-0.088
CAPRIN2	1.77e-258	2.31046	0.083	0.019	5.23e-254	up	0.064
ADGRL2	2.22e-258	2.21541	0.069	0.012	6.55e-254	up	0.057
PLEKHB1	2.13e-257	-2.81954	0.007	0.053	6.29e-253	down	-0.046
TBX2	3.51e-257	2.24797	0.061	0.008	1.04e-252	up	0.053
MOSMO	3.6e-257	2.13366	0.078	0.017	1.06e-252	up	0.061
SLC41A1	6.59e-257	2.00576	0.1	0.029	1.95e-252	up	0.071
ALDH3B2	1.71e-255	-2.66679	0.019	0.075	5.07e-251	down	-0.056
AL137077.2	1.73e-254	5.75999	0.047	0.002	5.13e-250	up	0.045
RAPGEF4	8.26e-254	2.62837	0.067	0.011	2.44e-249	up	0.056
TMEM45B	1.3e-253	-3.69024	0.005	0.047	3.84e-249	down	-0.042
RAB3A	5.57e-252	-3.13105	0.004	0.045	1.65e-247	down	-0.041
FAM107A	3.08e-251	2.79696	0.056	0.006	9.09e-247	up	0.05
LY6L	6.85e-251	-13.2731	0	0.033	2.02e-246	down	-0.033
APOC2	1.02e-250	-4.35636	0.006	0.048	3.01e-246	down	-0.042
SCARF1	1.67e-250	2.54825	0.067	0.011	4.95e-246	up	0.056
FZD8	3.24e-250	3.56545	0.06	0.008	9.59e-246	up	0.052
ABCB1	5.3e-250	2.23679	0.081	0.018	1.57e-245	up	0.063
IGHV1-18	1.09e-249	-8.28242	0.001	0.035	3.21e-245	down	-0.034
EDNRA	4.91e-248	2.92523	0.06	0.008	1.45e-243	up	0.052
VTN	8.09e-247	-7.95059	0.001	0.036	2.39e-242	down	-0.035
2024-03-01	1.89e-245	-11.4696	0	0.032	5.59e-241	down	-0.032
RARRES1	3.06e-245	-2.18459	0.057	0.133	9.04e-241	down	-0.076
MAP3K12	4.8e-245	2.31434	0.072	0.015	1.42e-240	up	0.057
SPNS2	5.93e-245	2.26907	0.071	0.014	1.75e-240	up	0.057
FGG	5.2e-244	-8.01923	0	0.033	1.54e-239	down	-0.033
OLFML2A	2.95e-242	2.51572	0.056	0.007	8.74e-238	up	0.049
PGAP3	8.18e-242	-2.8001	0.02	0.076	2.42e-237	down	-0.056
ENPP5	1.31e-241	-2.25854	0.009	0.055	3.86e-237	down	-0.046
OLFM1	1.59e-241	2.35474	0.082	0.021	4.71e-237	up	0.061
ABCC9	1.67e-240	4.31418	0.046	0.002	4.94e-236	up	0.044
OTUD1	2.44e-240	2.47301	0.079	0.019	7.21e-236	up	0.06
ZNF787	6.23e-240	2.00763	0.084	0.022	1.84e-235	up	0.062
LINC02613	7.98e-240	7.23276	0.044	0.002	2.36e-235	up	0.042
CPLX1	2.69e-239	2.09771	0.082	0.021	7.96e-235	up	0.061
F2RL3	1.65e-238	2.22499	0.065	0.011	4.87e-234	up	0.054
CD68	1.72e-238	-3.11325	0.037	0.102	5.08e-234	down	-0.065
AL135925.1	5.01e-238	2.56874	0.103	0.034	1.48e-233	up	0.069
AGBL4	1.55e-237	-4.37247	0.001	0.035	4.57e-233	down	-0.034
KCNE4	5.25e-237	3.23617	0.066	0.012	1.55e-232	up	0.054
AL133453.1	4.3e-236	6.57042	0.04	0	1.27e-231	up	0.04
TRAV1-2	9.75e-236	-8.46858	0	0.031	2.88e-231	down	-0.031
COX8C	1.46e-235	-7.4569	0	0.031	4.32e-231	down	-0.031
CHD1L	2.15e-235	-2.41613	0.009	0.054	6.35e-231	down	-0.045
GATA3-AS1	2.73e-235	-2.1521	0.015	0.067	8.07e-231	down	-0.052
AP001636.3	5.63e-235	-3.75746	0.003	0.039	1.67e-230	down	-0.036
AL360012.1	5.74e-235	3.71941	0.069	0.014	1.7e-230	up	0.055
MFSD3	8.58e-234	-2.11202	0.019	0.073	2.54e-229	down	-0.054
KDF1	1.8e-233	-2.42307	0.008	0.051	5.32e-229	down	-0.043
SMAD9	2.21e-233	3.36856	0.046	0.003	6.53e-229	up	0.043
LST1	3.29e-233	-2.24507	0.027	0.086	9.73e-229	down	-0.059
FGA	7.16e-233	-10.8358	0	0.031	2.12e-228	down	-0.031
NECTIN3	9.54e-233	3.81489	0.047	0.003	2.82e-228	up	0.044
FOSL1	1.27e-232	2.38225	0.068	0.014	3.74e-228	up	0.054
LAIR1	3.54e-232	-2.27405	0.014	0.063	1.05e-227	down	-0.049
NOXA1	3.7e-232	-2.53745	0.009	0.052	1.09e-227	down	-0.043
PCYT2	5.14e-232	-2.08049	0.028	0.088	1.52e-227	down	-0.06
ENPP3	1.48e-231	-4.61705	0.002	0.036	4.38e-227	down	-0.034
PHLPP1	2.66e-231	3.43292	0.055	0.007	7.88e-227	up	0.048
AL391121.1	2.2e-230	4.62026	0.049	0.004	6.52e-226	up	0.045
WTIP	2.42e-230	2.65034	0.052	0.006	7.17e-226	up	0.046
IGKV1-5	3.61e-230	-6.32452	0.002	0.037	1.07e-225	down	-0.035
FBP1	9.22e-230	-2.36727	0.037	0.103	2.73e-225	down	-0.066
MT1A	2.82e-229	3.06718	0.054	0.007	8.32e-225	up	0.047
ALDH1A3	3.04e-229	2.50357	0.069	0.015	8.98e-225	up	0.054
CARMN	1.27e-228	2.33384	0.053	0.006	3.75e-224	up	0.047
AC116366.1	1.43e-228	4.78916	0.042	0.002	4.23e-224	up	0.04
ACACA	4.74e-228	-2.05066	0.051	0.123	1.4e-223	down	-0.072
ATP1B2	6.3e-228	5.18579	0.044	0.002	1.86e-223	up	0.042
BICDL1	6.33e-227	2.62469	0.083	0.023	1.87e-222	up	0.06
AL117329.1	1.39e-225	-4.19855	0.004	0.041	4.1e-221	down	-0.037
KHDRBS3	1.66e-225	2.07861	0.07	0.016	4.9e-221	up	0.054
ITGA7	2.59e-225	3.05237	0.047	0.004	7.67e-221	up	0.043
HSPA12B	3.02e-225	2.23688	0.055	0.008	8.94e-221	up	0.047
RCAN2	4.24e-225	2.29657	0.059	0.009	1.25e-220	up	0.05
RGPD5	2.33e-224	3.86657	0.045	0.003	6.89e-220	up	0.042
SNORC	2.41e-224	2.97988	0.067	0.014	7.11e-220	up	0.053
NSUN6	2.74e-224	2.04593	0.128	0.054	8.1e-220	up	0.074
DHRS13	1.11e-223	-2.49989	0.009	0.051	3.29e-219	down	-0.042
ANG	1.33e-223	-2.18536	0.023	0.079	3.93e-219	down	-0.056
ZDBF2	2.04e-223	3.09205	0.058	0.009	6.03e-219	up	0.049
KANSL1L	1.1e-222	2.63214	0.062	0.011	3.25e-218	up	0.051
APCDD1	6.98e-222	4.93781	0.041	0.001	2.06e-217	up	0.04
ZCCHC3	1.07e-221	2.38078	0.071	0.016	3.15e-217	up	0.055
DSEL	1.3e-221	2.61911	0.065	0.013	3.84e-217	up	0.052
ADRA2A	1.83e-220	4.37201	0.04	0.001	5.42e-216	up	0.039
TMCC3	3.66e-220	2.45509	0.065	0.013	1.08e-215	up	0.052
TPPP3	4.06e-220	2.4096	0.069	0.015	1.2e-215	up	0.054
TESMIN	7.75e-220	-2.19233	0.011	0.057	2.29e-215	down	-0.046
A4GALT	7.01e-219	2.3696	0.068	0.015	2.07e-214	up	0.053
QPRT	1.04e-218	-2.29425	0.023	0.078	3.07e-214	down	-0.055
STEAP3	1.43e-218	-2.42567	0.015	0.063	4.23e-214	down	-0.048
HCK	3.51e-218	-3.16817	0.006	0.044	1.04e-213	down	-0.038
COL21A1	3.53e-218	2.92502	0.049	0.005	1.04e-213	up	0.044
LCN6	4.14e-218	4.71899	0.038	0.001	1.22e-213	up	0.037
AC006213.2	1.13e-217	-2.4373	0.005	0.041	3.35e-213	down	-0.036
LGI4	2.21e-217	3.88229	0.043	0.003	6.52e-213	up	0.04
TUSC1	4.38e-217	2.30605	0.087	0.027	1.29e-212	up	0.06
TNC	4.66e-217	-2.42817	0.046	0.112	1.38e-212	down	-0.066
ACOT2	6.61e-217	-2.07544	0.017	0.066	1.95e-212	down	-0.049
DNAJC12	7.09e-217	-2.0358	0.031	0.091	2.1e-212	down	-0.06
TNFAIP8L2	1.84e-216	-4.15384	0.002	0.035	5.43e-212	down	-0.033
AVPR1A	3.37e-216	7.1776	0.037	0	9.96e-212	up	0.037
RERGL	3.54e-216	5.36268	0.038	0.001	1.05e-211	up	0.037
AC010883.3	4.48e-216	3.81695	0.05	0.006	1.32e-211	up	0.044
PLN	1.19e-214	3.41152	0.043	0.003	3.52e-210	up	0.04
PPP1R1A	2.49e-214	-2.84879	0.01	0.053	7.37e-210	down	-0.043
AL022069.1	5.62e-214	5.018	0.043	0.003	1.66e-209	up	0.04
AGT	7.15e-214	-3.55525	0.005	0.043	2.11e-209	down	-0.038
GAD1	1.61e-213	-5.46356	0.001	0.032	4.75e-209	down	-0.031
KIF12	1.74e-213	-2.41584	0.012	0.057	5.15e-209	down	-0.045
EBF3	4.41e-213	6.36161	0.037	0	1.3e-208	up	0.037
TNFRSF6B	1.46e-212	2.0706	0.061	0.012	4.32e-208	up	0.049
GLIS3	1.85e-212	2.53154	0.057	0.01	5.48e-208	up	0.047
SORCS1	6.93e-212	-6.04352	0	0.029	2.05e-207	down	-0.029
SLIT3	1.06e-211	2.29025	0.06	0.011	3.12e-207	up	0.049
LILRB4	2.39e-211	-3.45641	0.006	0.044	7.08e-207	down	-0.038
TK1	2.66e-211	-2.55942	0.017	0.066	7.86e-207	down	-0.049
TLL1	3.68e-211	4.25301	0.041	0.002	1.09e-206	up	0.039
ANKEF1	6.58e-211	-2.47932	0.008	0.049	1.95e-206	down	-0.041
AKR7A3	1.86e-210	-2.89819	0.015	0.061	5.5e-206	down	-0.046
2024-03-08	2.64e-210	-11.3283	0	0.028	7.8e-206	down	-0.028
IGHV3-74	4.6e-210	-9.17035	0	0.029	1.36e-205	down	-0.029
MZF1-AS1	1.09e-209	2.97074	0.073	0.019	3.23e-205	up	0.054
ENTPD2	1.75e-209	-2.35849	0.007	0.046	5.16e-205	down	-0.039
PKD2	1.75e-209	2.09103	0.071	0.018	5.17e-205	up	0.053
BCL11B	1.9e-209	2.12305	0.136	0.063	5.61e-205	up	0.073
RAB17	2.26e-209	-2.32415	0.021	0.072	6.69e-205	down	-0.051
PRKCA	6.24e-209	2.45793	0.061	0.012	1.85e-204	up	0.049
RNF180	7.22e-209	3.5337	0.045	0.004	2.13e-204	up	0.041
TNFRSF21	1.69e-208	-2.33682	0.019	0.068	5e-204	down	-0.049
MEOX1	1.77e-208	3.46386	0.043	0.003	5.22e-204	up	0.04
HILPDA	2.24e-208	-2.42689	0.058	0.128	6.62e-204	down	-0.07
CYP1B1	8.05e-208	-2.93567	0.056	0.122	2.38e-203	down	-0.066
PCDH9	2.41e-206	4.33378	0.041	0.003	7.14e-202	up	0.038
USHBP1	5.81e-206	2.09338	0.052	0.007	1.72e-201	up	0.045
CMBL	1.93e-205	-2.18779	0.034	0.093	5.72e-201	down	-0.059
EXOC3L2	1.99e-205	2.229	0.05	0.007	5.88e-201	up	0.043
AC027644.3	3.74e-205	2.21239	0.074	0.02	1.11e-200	up	0.054
DUXAP8	5.51e-205	2.5848	0.058	0.011	1.63e-200	up	0.047
HIC1	7.66e-205	2.37247	0.059	0.011	2.26e-200	up	0.048
RUNDC3B	1.34e-204	4.80181	0.039	0.002	3.98e-200	up	0.037
LINC00641	8.96e-204	2.56746	0.052	0.008	2.65e-199	up	0.044
PODXL2	9.6e-204	-2.30438	0.024	0.076	2.84e-199	down	-0.052
RNF217	1.37e-203	2.247	0.06	0.012	4.05e-199	up	0.048
NCR3	1.5e-203	-2.73225	0.01	0.051	4.43e-199	down	-0.041
RAB3D	3.87e-203	-2.07026	0.026	0.079	1.15e-198	down	-0.053
2024-03-02	1.21e-202	11.0649	0.034	0	3.56e-198	up	0.034
AC022034.1	1.96e-202	-3.50202	0.005	0.04	5.78e-198	down	-0.035
SEMA3G	4.96e-202	3.2848	0.046	0.005	1.47e-197	up	0.041
ABHD17B	1.02e-201	2.23802	0.063	0.014	3.03e-197	up	0.049
PROM2	1.77e-201	-2.25225	0.014	0.058	5.24e-197	down	-0.044
PRKCZ	2.17e-201	-2.09835	0.017	0.065	6.42e-197	down	-0.048
IGKV1-9	9.72e-201	-7.38699	0.001	0.028	2.87e-196	down	-0.027
TCF15	4.14e-200	4.72089	0.036	0.001	1.22e-195	up	0.035
SNHG26	6.37e-200	3.5937	0.045	0.005	1.88e-195	up	0.04
CCM2L	1.17e-199	2.73152	0.044	0.004	3.47e-195	up	0.04
AC003681.1	2.34e-199	4.27924	0.042	0.003	6.93e-195	up	0.039
IGF2	4.31e-199	3.57283	0.042	0.004	1.27e-194	up	0.038
ZNF804A	3.48e-198	-3.41399	0.002	0.032	1.03e-193	down	-0.03
IGLV1-47	9.8e-198	-11.7708	0	0.028	2.9e-193	down	-0.028
IGHV3-43	1.07e-197	-9.09367	0.001	0.028	3.17e-193	down	-0.027
CDH6	1.28e-197	3.18794	0.041	0.003	3.79e-193	up	0.038
IGLV3-21	2.21e-197	-8.87167	0.001	0.028	6.53e-193	down	-0.027
AC006141.1	4.57e-197	2.71817	0.044	0.005	1.35e-192	up	0.039
EEF1AKMT4	4.73e-197	-2.43269	0.017	0.063	1.4e-192	down	-0.046
HOXA5	6.7e-197	3.76781	0.039	0.003	1.98e-192	up	0.036
FAIM2	8.05e-197	-3.449	0.002	0.033	2.38e-192	down	-0.031
LY6K	1.04e-196	6.23439	0.034	0	3.08e-192	up	0.034
PLCL1	1.74e-196	2.68347	0.055	0.01	5.13e-192	up	0.045
GABRQ	2.32e-196	-9.29477	0	0.026	6.87e-192	down	-0.026
DCLK2	2.99e-196	2.60958	0.047	0.006	8.84e-192	up	0.041
SFRP2	3.75e-196	4.58989	0.039	0.002	1.11e-191	up	0.037
PGM5	8.5e-196	2.6123	0.043	0.004	2.51e-191	up	0.039
SIGLEC15	2.48e-195	-3.44577	0.003	0.035	7.32e-191	down	-0.032
IGLV2-8	4.36e-195	-6.55467	0.001	0.029	1.29e-190	down	-0.028
SMPDL3B	1.1e-194	-2.48376	0.01	0.049	3.25e-190	down	-0.039
HNRNPA1P48	4.42e-194	3.12165	0.043	0.004	1.31e-189	up	0.039
IGKV3-15	6.96e-194	-8.953	0.001	0.029	2.06e-189	down	-0.028
Z82215.1	9.94e-194	5.31091	0.036	0.001	2.94e-189	up	0.035
DCUN1D3	2.78e-193	2.20173	0.061	0.013	8.21e-189	up	0.048
2024-03-09	3.28e-193	-11.3398	0	0.025	9.7e-189	down	-0.025
AL121603.2	4.35e-193	3.4659	0.047	0.006	1.29e-188	up	0.041
IRF5	7.18e-193	-2.31193	0.006	0.042	2.12e-188	down	-0.036
MEDAG	7.22e-193	3.58958	0.04	0.003	2.14e-188	up	0.037
PELI2	8.36e-193	2.63167	0.047	0.006	2.47e-188	up	0.041
PLCE1	2.88e-192	2.3685	0.05	0.008	8.52e-188	up	0.042
IGSF6	4.04e-192	-2.69982	0.014	0.058	1.19e-187	down	-0.044
ATP1A4	5.27e-192	-4.49012	0.001	0.029	1.56e-187	down	-0.028
CDH3	5.72e-192	-2.03773	0.016	0.06	1.69e-187	down	-0.044
PGR	6.14e-192	4.52841	0.034	0.001	1.82e-187	up	0.033
PLSCR4	1.66e-191	2.11121	0.062	0.014	4.91e-187	up	0.048
SCD	2.43e-191	-2.05678	0.032	0.088	7.18e-187	down	-0.056
REEP6	3.68e-191	-2.2382	0.017	0.062	1.09e-186	down	-0.045
S100A7	4.31e-191	-4.19456	0.035	0.091	1.27e-186	down	-0.056
NTRK2	5.44e-191	2.31654	0.06	0.013	1.61e-186	up	0.047
TMEM97	6.37e-191	-2.47309	0.019	0.065	1.88e-186	down	-0.046
AC025154.2	6.63e-191	-2.4627	0.005	0.037	1.96e-186	down	-0.032
TLCD1	1.29e-190	-2.79171	0.01	0.049	3.82e-186	down	-0.039
PGAP1	2.54e-190	2.52285	0.062	0.015	7.5e-186	up	0.047
AL354733.3	2.72e-190	3.97848	0.043	0.005	8.05e-186	up	0.038
HEY2	3.42e-190	3.48445	0.04	0.003	1.01e-185	up	0.037
GDF11	5.37e-190	2.28625	0.057	0.011	1.59e-185	up	0.046
CA9	1.38e-189	-6.60995	0	0.026	4.08e-185	down	-0.026
NOVA2	6.65e-189	2.05755	0.046	0.006	1.97e-184	up	0.04
OAZ3	9.62e-189	-2.24609	0.015	0.058	2.84e-184	down	-0.043
FDCSP	3.91e-188	-3.41718	0.004	0.037	1.16e-183	down	-0.033
RENBP	4.59e-188	-2.97028	0.007	0.042	1.36e-183	down	-0.035
AC020911.2	5.41e-188	3.86574	0.049	0.008	1.6e-183	up	0.041
PCSK5	5.48e-188	2.94259	0.045	0.006	1.62e-183	up	0.039
DHRS2	1.71e-187	2.41216	0.05	0.008	5.06e-183	up	0.042
FAM102B	2.9e-187	2.30609	0.069	0.019	8.56e-183	up	0.05
GIPC2	2.96e-187	3.03798	0.039	0.003	8.76e-183	up	0.036
DBNDD1	3.57e-187	-2.26204	0.013	0.054	1.06e-182	down	-0.041
SH3BGRL2	5.06e-187	2.01049	0.054	0.01	1.5e-182	up	0.044
TWIST1	5.94e-186	3.78182	0.046	0.007	1.76e-181	up	0.039
BMP2	1.1e-185	3.51048	0.039	0.003	3.27e-181	up	0.036
PSPH	1.12e-185	-2.28853	0.014	0.055	3.32e-181	down	-0.041
FOXC2	1.31e-185	3.79873	0.036	0.002	3.88e-181	up	0.034
C1orf53	3.31e-185	-2.16265	0.009	0.046	9.8e-181	down	-0.037
AP001160.1	3.85e-185	6.77149	0.032	0.001	1.14e-180	up	0.031
GATA2	5.73e-185	2.82018	0.064	0.016	1.69e-180	up	0.048
AC012306.2	6.56e-185	3.64168	0.052	0.01	1.94e-180	up	0.042
FMO2	1.18e-184	3.67164	0.041	0.004	3.5e-180	up	0.037
RAB20	1.42e-184	-2.0777	0.026	0.078	4.19e-180	down	-0.052
PLXDC1	3.21e-184	2.2016	0.064	0.016	9.49e-180	up	0.048
ARFGEF3	5.8e-184	-2.13608	0.038	0.095	1.72e-179	down	-0.057
SYT13	8.82e-184	-3.49367	0.002	0.031	2.61e-179	down	-0.029
SDR42E2	4.8e-183	4.00548	0.044	0.006	1.42e-178	up	0.038
PTGER2	5.65e-183	-2.23196	0.012	0.052	1.67e-178	down	-0.04
AC144652.1	7.06e-183	4.00935	0.04	0.004	2.09e-178	up	0.036
AC004889.1	7.57e-183	2.13115	0.056	0.012	2.24e-178	up	0.044
CNN1	1.03e-182	2.4462	0.042	0.005	3.04e-178	up	0.037
IRX1	2.39e-181	11.611	0.03	0	7.08e-177	up	0.03
DNM3	4.28e-181	2.86187	0.046	0.007	1.27e-176	up	0.039
KRT14	4.61e-181	2.66025	0.082	0.027	1.36e-176	up	0.055
PIGR	6.11e-181	3.34465	0.046	0.007	1.81e-176	up	0.039
AC011939.2	9.47e-181	5.11272	0.032	0.001	2.8e-176	up	0.031
PEAR1	1.17e-180	2.70855	0.042	0.005	3.47e-176	up	0.037
SAMD5	2.43e-180	5.50118	0.033	0.001	7.2e-176	up	0.032
AP001528.1	2.8e-180	3.56679	0.035	0.002	8.27e-176	up	0.033
NEURL1	5.99e-180	-2.39221	0.005	0.038	1.77e-175	down	-0.033
SLC38A5	1.56e-179	-2.34703	0.01	0.048	4.62e-175	down	-0.038
SIX2	3.53e-179	-3.09761	0.007	0.041	1.04e-174	down	-0.034
AC009107.2	6.06e-179	3.79773	0.037	0.003	1.79e-174	up	0.034
CCR1	1.34e-178	-2.31406	0.007	0.041	3.96e-174	down	-0.034
LY86	2.68e-178	-3.00814	0.008	0.043	7.93e-174	down	-0.035
IGKV1-16	3.46e-178	-8.58544	0	0.025	1.02e-173	down	-0.025
DNAH11	4.53e-178	-4.15172	0.002	0.03	1.34e-173	down	-0.028
CLEC1A	4.65e-178	3.4646	0.038	0.003	1.38e-173	up	0.035
BIRC5	5.03e-178	-3.0884	0.013	0.053	1.49e-173	down	-0.04
CDCP1	5.57e-178	-2.23421	0.019	0.064	1.65e-173	down	-0.045
MAGI2	6.08e-178	2.35917	0.043	0.005	1.8e-173	up	0.038
DMD	7.56e-178	2.69191	0.072	0.022	2.24e-173	up	0.05
SLC25A10	8.61e-178	-2.79577	0.014	0.055	2.55e-173	down	-0.041
AP002748.4	8.66e-178	-2.25881	0.008	0.043	2.56e-173	down	-0.035
KLHDC7B	1.88e-177	-2.30795	0.008	0.043	5.55e-173	down	-0.035
CDSN	2.13e-177	-6.95556	0.001	0.026	6.3e-173	down	-0.025
SPAG6	3.03e-177	-3.33142	0.003	0.031	8.96e-173	down	-0.028
AVEN	4.57e-177	2.30799	0.061	0.015	1.35e-172	up	0.046
SMIM10	3.4e-176	2.46977	0.044	0.006	1.01e-171	up	0.038
C9orf152	5.54e-176	-2.45894	0.01	0.046	1.64e-171	down	-0.036
KLHL3	7.76e-176	2.37258	0.049	0.009	2.29e-171	up	0.04
AL139274.2	1.58e-175	4.49897	0.038	0.003	4.66e-171	up	0.035
AC005837.1	3.23e-175	4.35902	0.039	0.004	9.55e-171	up	0.035
COPZ2	3.42e-175	2.17239	0.042	0.005	1.01e-170	up	0.037
LSMEM1	3.49e-175	3.11975	0.039	0.004	1.03e-170	up	0.035
PDE1A	3.64e-175	3.12954	0.039	0.004	1.08e-170	up	0.035
UBE2C	3.93e-175	-2.86576	0.015	0.055	1.16e-170	down	-0.04
PPP1R14B-AS1	9.39e-175	-2.88798	0.007	0.041	2.78e-170	down	-0.034
IGHG4	1.33e-174	3.7566	0.108	0.045	3.92e-170	up	0.063
EID2	3.94e-174	2.17626	0.065	0.018	1.17e-169	up	0.047
C4orf47	4.05e-174	-2.68136	0.004	0.035	1.2e-169	down	-0.031
ATOH8	4.93e-174	2.9948	0.037	0.003	1.46e-169	up	0.034
FPR1	5.14e-174	-4.24792	0.004	0.034	1.52e-169	down	-0.03
FAM184A	5.71e-174	3.17281	0.044	0.007	1.69e-169	up	0.037
IQCN	2.18e-173	3.07928	0.044	0.007	6.45e-169	up	0.037
MRVI1	2.68e-173	2.24173	0.045	0.007	7.93e-169	up	0.038
CDKN2A	3.06e-173	-2.09333	0.034	0.086	9.04e-169	down	-0.052
IGLV1-44	3.78e-173	-7.72332	0.001	0.025	1.12e-168	down	-0.024
SNAI2	1.19e-172	2.36691	0.043	0.006	3.53e-168	up	0.037
PECR	1.42e-172	-2.07201	0.008	0.042	4.21e-168	down	-0.034
LINC00863	1.65e-172	2.27131	0.097	0.04	4.89e-168	up	0.057
AC027117.2	2.49e-172	-3.89054	0.002	0.028	7.35e-168	down	-0.026
AC007325.2	4.11e-172	-6.80575	0	0.024	1.22e-167	down	-0.024
GPIHBP1	7.5e-172	4.53923	0.031	0.001	2.22e-167	up	0.03
COL5A3	8.22e-172	2.55722	0.04	0.004	2.43e-167	up	0.036
ARHGAP42	8.56e-172	2.16153	0.057	0.013	2.53e-167	up	0.044
TDRKH	1.37e-171	-2.08287	0.007	0.039	4.04e-167	down	-0.032
PIP5K1B	2.3e-171	-2.20245	0.012	0.051	6.81e-167	down	-0.039
ROBO2	2.43e-171	-5.06933	0.001	0.026	7.17e-167	down	-0.025
RASSF8-AS1	4.69e-171	2.78776	0.046	0.008	1.39e-166	up	0.038
CSF3R	1.58e-170	-2.24971	0.009	0.043	4.67e-166	down	-0.034
EGFL6	1.92e-170	4.26732	0.032	0.001	5.69e-166	up	0.031
ZNF691	2.99e-170	-2.40255	0.008	0.043	8.85e-166	down	-0.035
STEAP4	4.82e-170	2.047	0.061	0.016	1.42e-165	up	0.045
BMX	4.94e-170	4.1879	0.032	0.002	1.46e-165	up	0.03
PAX9	5.98e-170	-4.05442	0.004	0.034	1.77e-165	down	-0.03
LHX6	1.8e-169	2.8293	0.04	0.005	5.31e-165	up	0.035
DNAJC22	2.3e-169	-3.06562	0.008	0.042	6.81e-165	down	-0.034
WNT7B	2.38e-169	-3.34132	0.003	0.032	7.03e-165	down	-0.029
UGT1A6	2.48e-169	-12.3829	0	0.022	7.33e-165	down	-0.022
PRRX2	3.53e-169	4.04355	0.041	0.005	1.04e-164	up	0.036
CALHM6	3.93e-169	-2.50942	0.014	0.053	1.16e-164	down	-0.039
APOH	4.77e-169	-13.7319	0	0.022	1.41e-164	down	-0.022
THNSL2	8.32e-169	-2.03241	0.022	0.068	2.46e-164	down	-0.046
FGF7	8.51e-169	3.85853	0.033	0.002	2.52e-164	up	0.031
AL020997.5	9.58e-169	4.87212	0.033	0.002	2.83e-164	up	0.031
PI15	1.08e-168	3.38045	0.034	0.002	3.19e-164	up	0.032
NOS1AP	1.53e-168	2.69416	0.053	0.012	4.52e-164	up	0.041
HIST4H4	2.01e-168	2.85854	0.066	0.019	5.93e-164	up	0.047
PHKG1	3.3e-168	4.05741	0.037	0.004	9.75e-164	up	0.033
GGT6	4.62e-168	-2.0914	0.012	0.05	1.36e-163	down	-0.038
KCNS3	4.62e-168	-2.03894	0.022	0.067	1.37e-163	down	-0.045
SLC7A7	1.47e-167	-2.98319	0.008	0.042	4.34e-163	down	-0.034
KMO	2.28e-167	-2.35672	0.01	0.045	6.75e-163	down	-0.035
C3AR1	2.73e-167	-2.41279	0.007	0.039	8.07e-163	down	-0.032
NRGN	3.35e-167	2.25022	0.048	0.009	9.91e-163	up	0.039
PROM1	8.61e-167	-2.20865	0.02	0.063	2.55e-162	down	-0.043
GPR183	1.01e-166	2.13409	0.141	0.075	2.98e-162	up	0.066
EVPL	1.03e-166	-2.79418	0.008	0.041	3.04e-162	down	-0.033
MMP28	5.16e-166	2.80676	0.039	0.005	1.53e-161	up	0.034
BOC	6.5e-166	3.48659	0.043	0.007	1.92e-161	up	0.036
AL162253.2	6.61e-166	-2.05534	0.009	0.044	1.96e-161	down	-0.035
KRT5	1.3e-165	2.88167	0.048	0.009	3.84e-161	up	0.039
IGLV6-57	1.83e-165	-8.42938	0.001	0.025	5.42e-161	down	-0.024
CASP14	1.11e-164	-4.77491	0.002	0.027	3.29e-160	down	-0.025
AC114760.2	1.14e-164	7.78368	0.029	0.001	3.37e-160	up	0.028
ESM1	1.17e-164	3.34765	0.036	0.003	3.46e-160	up	0.033
CDC20	1.65e-164	-3.19539	0.012	0.049	4.88e-160	down	-0.037
CSF1R	3.64e-164	-2.42365	0.009	0.043	1.08e-159	down	-0.034
IGLV2-11	4.83e-163	-9.3946	0	0.022	1.43e-158	down	-0.022
TDRKH-AS1	7.88e-163	-2.94238	0.003	0.03	2.33e-158	down	-0.027
FAM117A	8.75e-163	2.17687	0.077	0.027	2.59e-158	up	0.05
AC098818.2	2.82e-162	4.73392	0.033	0.002	8.34e-158	up	0.031
CARD10	5.18e-162	2.01377	0.053	0.012	1.53e-157	up	0.041
CCDC178	7.69e-162	7.50057	0.028	0	2.27e-157	up	0.028
TBX2-AS1	2.47e-161	3.05282	0.032	0.002	7.3e-157	up	0.03
ACE	2.89e-161	2.15029	0.064	0.019	8.54e-157	up	0.045
NDN	6.21e-161	2.0498	0.046	0.008	1.84e-156	up	0.038
AC009812.1	1.26e-160	4.40039	0.035	0.003	3.73e-156	up	0.032
FHL5	1.34e-160	6.32548	0.028	0	3.96e-156	up	0.028
IQANK1	2.59e-160	-2.55212	0.006	0.037	7.67e-156	down	-0.031
THAP8	7.72e-159	-2.23796	0.006	0.037	2.28e-154	down	-0.031
AL645728.1	7.77e-159	3.11754	0.048	0.01	2.3e-154	up	0.038
SLIT2	1.55e-158	3.66431	0.043	0.007	4.57e-154	up	0.036
VNN2	1.67e-158	-3.43869	0.002	0.026	4.95e-154	down	-0.024
AC087190.1	1.83e-158	5.69132	0.028	0	5.4e-154	up	0.028
CCSER1	2.01e-157	2.32871	0.058	0.016	5.93e-153	up	0.042
TPO	3.64e-157	8.80378	0.027	0	1.08e-152	up	0.027
CD79A	5.18e-157	-2.48714	0.015	0.054	1.53e-152	down	-0.039
MAP1A	8.84e-157	2.29435	0.048	0.01	2.61e-152	up	0.038
CCN3	1.3e-156	2.79806	0.038	0.005	3.83e-152	up	0.033
SMIM25	1.5e-156	-3.91105	0.003	0.03	4.45e-152	down	-0.027
AP000692.2	1.58e-156	3.68081	0.041	0.007	4.66e-152	up	0.034
IGKV1-17	1.91e-156	-10.4495	0	0.021	5.65e-152	down	-0.021
PPIL6	2.68e-156	-2.52076	0.011	0.045	7.92e-152	down	-0.034
LCAL1	1.42e-155	-11.6398	0	0.021	4.19e-151	down	-0.021
HOXD3	2.33e-155	3.6109	0.03	0.001	6.9e-151	up	0.029
LZTS1	3.07e-155	3.58335	0.033	0.003	9.07e-151	up	0.03
AC009041.2	4.26e-155	3.10655	0.036	0.004	1.26e-150	up	0.032
LINC02273	1.23e-154	-2.13095	0.007	0.037	3.64e-150	down	-0.03
NR5A2	1.25e-154	2.26908	0.04	0.006	3.69e-150	up	0.034
TRBV20-1	2.43e-154	-6.81476	0.001	0.024	7.18e-150	down	-0.023
CYBB	7.57e-154	-2.00967	0.015	0.053	2.24e-149	down	-0.038
DLGAP1-AS5	1.22e-153	-3.62277	0.001	0.023	3.61e-149	down	-0.022
FGF18	1.63e-153	4.69771	0.03	0.002	4.82e-149	up	0.028
GCNA	3.01e-153	3.43207	0.035	0.004	8.91e-149	up	0.031
MICU3	9.83e-153	2.83139	0.042	0.007	2.91e-148	up	0.035
GPR146	1.14e-152	2.64347	0.047	0.01	3.38e-148	up	0.037
SSTR2	1.57e-152	3.10365	0.036	0.005	4.65e-148	up	0.031
CSRNP3	1.76e-152	4.40046	0.033	0.003	5.2e-148	up	0.03
FSTL4	1.98e-152	-4.48914	0.001	0.023	5.86e-148	down	-0.022
AGTR1	2.52e-152	-2.83201	0.01	0.044	7.46e-148	down	-0.034
GJA5	4.14e-152	2.9085	0.031	0.002	1.22e-147	up	0.029
RERG	4.76e-152	2.13012	0.06	0.018	1.41e-147	up	0.042
WFDC5	9.54e-152	-12.488	0	0.02	2.82e-147	down	-0.02
SGIP1	1.05e-151	2.35837	0.034	0.004	3.1e-147	up	0.03
TRAV8-2	4.47e-151	-4.15047	0.002	0.025	1.32e-146	down	-0.023
RN7SL832P	6.13e-151	5.54241	0.028	0.001	1.81e-146	up	0.027
FAM162B	2.6e-150	4.32798	0.029	0.002	7.69e-146	up	0.027
GFPT2	5.14e-150	3.38506	0.035	0.004	1.52e-145	up	0.031
ANGPT1	8.65e-150	3.13968	0.031	0.002	2.56e-145	up	0.029
THSD1	1.01e-149	2.82389	0.036	0.004	2.98e-145	up	0.032
SLC44A5	1.03e-149	-5.00476	0.001	0.023	3.06e-145	down	-0.022
AC017083.1	1.1e-149	3.51502	0.039	0.006	3.25e-145	up	0.033
NCF2	4.7e-149	-2.69242	0.01	0.042	1.39e-144	down	-0.032
NID2	6.22e-149	2.04916	0.04	0.007	1.84e-144	up	0.033
SLC35E4	9.74e-149	2.26689	0.055	0.015	2.88e-144	up	0.04
GLYATL1	1.96e-148	-3.92951	0.001	0.023	5.8e-144	down	-0.022
AC104506.1	2.36e-148	2.63677	0.057	0.016	6.98e-144	up	0.041
AC104667.2	5.8e-148	-2.88366	0.004	0.029	1.71e-143	down	-0.025
CACNA1A	2.8e-147	3.07	0.036	0.005	8.27e-143	up	0.031
SOX8	4.17e-147	5.52045	0.026	0.001	1.23e-142	up	0.025
KIT	7.52e-147	2.34129	0.048	0.011	2.22e-142	up	0.037
HTD2	8.05e-147	-4.04709	0.001	0.022	2.38e-142	down	-0.021
AC015802.6	1.04e-146	3.24651	0.032	0.003	3.08e-142	up	0.029
GABRA2	1.14e-146	-3.1427	0.007	0.037	3.36e-142	down	-0.03
ITGA10	1.47e-146	2.578	0.042	0.008	4.34e-142	up	0.034
ACOT4	3.79e-146	-2.65907	0.006	0.034	1.12e-141	down	-0.028
ZNF423	3.92e-146	3.33608	0.031	0.003	1.16e-141	up	0.028
KCNB1	7.59e-146	6.01472	0.026	0.001	2.24e-141	up	0.025
DENND2C	8.17e-146	2.32175	0.036	0.005	2.41e-141	up	0.031
NOMO2	9.91e-146	-2.51706	0.007	0.035	2.93e-141	down	-0.028
ASCL2	1.95e-145	-3.19862	0.005	0.032	5.77e-141	down	-0.027
FUT2	2.9e-145	-2.55179	0.005	0.032	8.58e-141	down	-0.027
PAPSS2	4.59e-145	-2.14538	0.029	0.074	1.36e-140	down	-0.045
FGF10	8.29e-145	-2.62645	0.003	0.028	2.45e-140	down	-0.025
FAM222A	1.47e-144	3.88669	0.032	0.003	4.34e-140	up	0.029
GASAL1	1.72e-144	3.9624	0.032	0.003	5.09e-140	up	0.029
PSAT1	5.3e-144	-2.94477	0.006	0.035	1.57e-139	down	-0.029
KCNJ8	1.42e-143	3.58838	0.031	0.003	4.19e-139	up	0.028
MNDA	9.17e-143	-2.56278	0.013	0.047	2.71e-138	down	-0.034
PCDH19	1.11e-142	7.4162	0.024	0	3.29e-138	up	0.024
COL17A1	1.82e-142	3.1889	0.034	0.004	5.37e-138	up	0.03
XDH	2.47e-142	-3.16708	0.003	0.028	7.31e-138	down	-0.025
SBK1	3.1e-142	-2.23976	0.008	0.039	9.17e-138	down	-0.031
AC083862.3	5.3e-142	2.53564	0.041	0.008	1.57e-137	up	0.033
AMACR	5.93e-142	-2.0961	0.019	0.058	1.75e-137	down	-0.039
SYTL4	7.41e-142	2.06946	0.038	0.006	2.19e-137	up	0.032
EGFLAM	1.09e-141	3.49376	0.03	0.003	3.24e-137	up	0.027
NPIPB11	3.36e-141	3.57679	0.031	0.003	9.93e-137	up	0.028
LPAR5	3.78e-141	-2.54624	0.003	0.026	1.12e-136	down	-0.023
HOXC13	7.01e-140	-3.28649	0.003	0.027	2.07e-135	down	-0.024
FUT3	9.47e-140	-3.57564	0.001	0.022	2.8e-135	down	-0.021
ALDH4A1	1.77e-139	-2.49062	0.01	0.042	5.24e-135	down	-0.032
AHSG	9.75e-139	-10.4208	0	0.019	2.88e-134	down	-0.019
RET	1.5e-138	-3.68237	0.006	0.032	4.44e-134	down	-0.026
CCDC96	1.86e-138	3.33764	0.037	0.006	5.49e-134	up	0.031
AC008268.1	1.37e-137	-3.37243	0.003	0.026	4.05e-133	down	-0.023
NPIPB4	1.7e-137	2.42179	0.039	0.007	5.02e-133	up	0.032
TMEM45A	4.42e-137	-2.54298	0.021	0.059	1.31e-132	down	-0.038
NAV3	5.01e-137	3.02496	0.035	0.005	1.48e-132	up	0.03
EBF2	6.82e-137	5.04145	0.025	0.001	2.02e-132	up	0.024
ESRRG	7.64e-137	-2.04662	0.008	0.038	2.26e-132	down	-0.03
LTA	1.32e-136	-2.39669	0.009	0.038	3.91e-132	down	-0.029
DGAT2	1.51e-136	-3.44973	0.003	0.025	4.46e-132	down	-0.022
ORM2	1.57e-136	-8.82988	0	0.019	4.65e-132	down	-0.019
LINC01235	3.11e-136	3.82762	0.035	0.005	9.2e-132	up	0.03
AC010359.3	7.92e-136	2.39467	0.034	0.005	2.34e-131	up	0.029
AL133330.1	1.62e-135	3.44655	0.033	0.005	4.8e-131	up	0.028
INTS6L	1.63e-135	2.02401	0.068	0.025	4.81e-131	up	0.043
CD248	1.81e-135	2.22819	0.036	0.006	5.35e-131	up	0.03
CADM3-AS1	1.84e-135	5.08342	0.024	0	5.45e-131	up	0.024
FOXS1	2.57e-135	2.16905	0.033	0.004	7.59e-131	up	0.029
HMCN1	3.44e-135	2.06748	0.038	0.007	1.02e-130	up	0.031
C5orf46	1.06e-134	-2.81809	0.007	0.035	3.13e-130	down	-0.028
NDC1	1.25e-134	-2.35147	0.014	0.047	3.68e-130	down	-0.033
ACKR3	1.56e-134	2.44224	0.038	0.007	4.63e-130	up	0.031
KTI12	4.44e-134	2.10238	0.039	0.007	1.31e-129	up	0.032
LCA5	7.02e-134	2.06363	0.048	0.012	2.08e-129	up	0.036
HIST1H2BN	1.42e-133	2.23795	0.099	0.048	4.2e-129	up	0.051
RSPO3	1.97e-133	3.5744	0.027	0.002	5.83e-129	up	0.025
ZC3H12C	2.11e-133	2.80059	0.035	0.005	6.23e-129	up	0.03
AC024560.5	2.13e-133	4.49769	0.025	0.001	6.28e-129	up	0.024
AC005921.2	3.35e-133	6.48394	0.023	0	9.92e-129	up	0.023
GPR25	1.26e-132	-6.58715	0	0.018	3.73e-128	down	-0.018
ENOX1	2.05e-132	-2.92056	0.005	0.029	6.05e-128	down	-0.024
ICAM4	2.11e-132	2.90176	0.036	0.006	6.25e-128	up	0.03
GGT1.1	2.2e-132	-3.15781	0.001	0.021	6.51e-128	down	-0.02
STARD4-AS1	2.44e-132	3.7283	0.029	0.003	7.22e-128	up	0.026
FZD7	2.77e-132	3.04827	0.04	0.009	8.19e-128	up	0.031
HOXD1	6.1e-132	4.55897	0.026	0.002	1.8e-127	up	0.024
ADAMTS3	9.75e-132	4.07385	0.029	0.003	2.88e-127	up	0.026
TMPRSS13	1.07e-131	-2.25841	0.006	0.033	3.17e-127	down	-0.027
CACNA2D1	1.13e-131	2.91895	0.028	0.002	3.33e-127	up	0.026
TRGV3	1.25e-131	-2.48091	0.003	0.026	3.69e-127	down	-0.023
IGLV2-23	3.12e-131	-8.69999	0.001	0.019	9.22e-127	down	-0.018
CYP21A2	3.33e-131	-4.4408	0.004	0.027	9.83e-127	down	-0.023
ENPEP	3.33e-131	3.03009	0.028	0.003	9.85e-127	up	0.025
TMIGD2	3.5e-131	-2.66647	0.005	0.031	1.03e-126	down	-0.026
FPR3	5.44e-131	-2.79532	0.005	0.031	1.61e-126	down	-0.026
TREX1	8.43e-131	-10.3051	0	0.017	2.49e-126	down	-0.017
TRPV6	3.97e-130	-2.65605	0.006	0.031	1.17e-125	down	-0.025
SCG5	5.56e-130	-2.33906	0.009	0.037	1.64e-125	down	-0.028
AL121944.1	9.88e-130	2.03109	0.09	0.041	2.92e-125	up	0.049
ZP3	1e-129	-2.77972	0.005	0.031	2.97e-125	down	-0.026
AC100793.2	1.32e-129	3.38729	0.029	0.003	3.9e-125	up	0.026
IGLV1-40	1.71e-129	-7.92053	0.001	0.02	5.07e-125	down	-0.019
AC008735.2	5.54e-129	4.68222	0.027	0.002	1.64e-124	up	0.025
MRPS30-DT	6.57e-129	-2.04944	0.019	0.055	1.94e-124	down	-0.036
HOXD-AS2	9.03e-129	3.6724	0.03	0.003	2.67e-124	up	0.027
ANK2	1.08e-128	3.73272	0.028	0.002	3.21e-124	up	0.026
AL391840.3	1.33e-128	4.1197	0.027	0.002	3.95e-124	up	0.025
HLA-G	2.5e-128	-4.16897	0.001	0.019	7.4e-124	down	-0.018
GREB1	3.3e-128	3.82784	0.027	0.002	9.75e-124	up	0.025
AVPR2	4.99e-128	8.6322	0.022	0	1.48e-123	up	0.022
DLG2	7.52e-128	3.71038	0.028	0.003	2.22e-123	up	0.025
UCHL1	1.02e-127	-3.4522	0.006	0.032	3.01e-123	down	-0.026
SHOX2	1.05e-127	5.07423	0.025	0.002	3.09e-123	up	0.023
HIST2H3PS2	1.85e-127	4.04065	0.037	0.007	5.46e-123	up	0.03
ECM2	1.98e-127	2.45855	0.032	0.005	5.87e-123	up	0.027
BEX1	2.13e-127	-3.21873	0.006	0.031	6.3e-123	down	-0.025
AC008149.2	9.64e-127	5.19408	0.023	0.001	2.85e-122	up	0.022
FNDC4	1.17e-126	2.36224	0.032	0.005	3.45e-122	up	0.027
AL121790.1	1.29e-126	-4.12618	0.002	0.023	3.82e-122	down	-0.021
MS4A4A	1.98e-126	-3.05728	0.007	0.033	5.85e-122	down	-0.026
AC016949.1	2.09e-126	3.047	0.028	0.003	6.18e-122	up	0.025
CCDC171	3.79e-126	2.17656	0.041	0.009	1.12e-121	up	0.032
RASSF9	4.46e-126	2.94263	0.028	0.003	1.32e-121	up	0.025
AC119396.1	5.09e-126	-2.97637	0.002	0.022	1.51e-121	down	-0.02
AC104695.4	1.19e-125	3.06533	0.029	0.003	3.53e-121	up	0.026
TMEM59L	1.4e-125	-2.82181	0.002	0.022	4.13e-121	down	-0.02
TRBV6-1	2.37e-125	-8.34615	0	0.017	7.02e-121	down	-0.017
AC022868.2	5.73e-125	5.23087	0.026	0.002	1.69e-120	up	0.024
C19orf38	6.46e-125	-3.22632	0.003	0.024	1.91e-120	down	-0.021
LILRB2	1.27e-124	-2.10343	0.006	0.031	3.74e-120	down	-0.025
IGHV7-4-1	2e-124	-9.04927	0	0.017	5.91e-120	down	-0.017
CD86	2.48e-124	-2.18942	0.009	0.036	7.34e-120	down	-0.027
LINC00987	3.78e-124	2.89502	0.03	0.004	1.12e-119	up	0.026
PDE4C	5.49e-124	4.40126	0.024	0.001	1.62e-119	up	0.023
JCHAIN	5.58e-124	-2.30604	0.026	0.065	1.65e-119	down	-0.039
MAGEA3	9.81e-124	-11.6313	0	0.016	2.9e-119	down	-0.016
RAI2	1.06e-123	2.48371	0.028	0.003	3.13e-119	up	0.025
AL592295.5	1.72e-123	2.6945	0.049	0.014	5.07e-119	up	0.035
TACR1	1.84e-123	2.80526	0.028	0.003	5.45e-119	up	0.025
LILRA2	6.98e-123	-4.84779	0.001	0.019	2.06e-118	down	-0.018
PRMT5-AS1	7.19e-123	4.92144	0.028	0.003	2.13e-118	up	0.025
STARD5	7.92e-123	2.73011	0.054	0.018	2.34e-118	up	0.036
SLC35D2	1.31e-122	2.03622	0.051	0.016	3.88e-118	up	0.035
FABP1	1.33e-122	-11.1758	0	0.016	3.94e-118	down	-0.016
MYBPC1	2.03e-122	4.62329	0.032	0.005	6e-118	up	0.027
PARD6G	2.03e-122	2.77832	0.032	0.005	6e-118	up	0.027
COL4A6	3.46e-122	-3.00752	0.007	0.032	1.02e-117	down	-0.025
SOBP	4.75e-122	2.89932	0.028	0.003	1.41e-117	up	0.025
SLFN12L	4.85e-122	2.97289	0.036	0.007	1.44e-117	up	0.029
CD70	4.99e-122	-2.16479	0.008	0.034	1.47e-117	down	-0.026
MIR17HG	5.53e-122	2.53974	0.041	0.01	1.64e-117	up	0.031
AC007613.1	7.47e-122	4.87101	0.027	0.003	2.21e-117	up	0.024
DACH1	1.93e-121	2.04325	0.043	0.011	5.7e-117	up	0.032
HIST1H2AJ	2.65e-121	-2.73458	0.01	0.038	7.83e-117	down	-0.028
AC253572.2	3.48e-121	2.04913	0.074	0.031	1.03e-116	up	0.043
MIAT	5.02e-121	2.08737	0.054	0.018	1.49e-116	up	0.036
SIGLEC9	5.95e-121	-3.52631	0.001	0.02	1.76e-116	down	-0.019
AC018926.2	8.17e-121	4.61388	0.023	0.001	2.42e-116	up	0.022
SREBF2-AS1	1.48e-120	3.09786	0.046	0.013	4.37e-116	up	0.033
CRIM1-DT	2.35e-120	4.39203	0.021	0	6.94e-116	up	0.021
SLC34A2	4.51e-120	-2.38177	0.009	0.035	1.33e-115	down	-0.026
GLT8D2	4.61e-120	2.24088	0.036	0.007	1.36e-115	up	0.029
IGLC1	4.97e-120	3.17061	0.08	0.035	1.47e-115	up	0.045
ZWINT	7.7e-120	-2.1995	0.014	0.046	2.28e-115	down	-0.032
ZMAT4	1.11e-119	-3.76714	0.001	0.018	3.29e-115	down	-0.017
FAM124B	1.92e-119	2.76138	0.028	0.003	5.68e-115	up	0.025
AC007405.3	2.34e-119	-2.61117	0.005	0.029	6.91e-115	down	-0.024
USP30-AS1	5.2e-119	-2.21773	0.005	0.028	1.54e-114	down	-0.023
AC083973.1	7.98e-119	3.66732	0.029	0.004	2.36e-114	up	0.025
FAM135A	1.25e-118	2.04068	0.051	0.016	3.7e-114	up	0.035
CALML3	1.67e-118	5.17184	0.024	0.002	4.93e-114	up	0.022
TEX41	5.08e-118	3.48287	0.024	0.002	1.5e-113	up	0.022
NCKAP5	7.68e-118	2.10989	0.041	0.01	2.27e-113	up	0.031
JRKL	8.71e-118	2.02179	0.045	0.013	2.57e-113	up	0.032
HOXA7	2.41e-117	3.63841	0.027	0.003	7.13e-113	up	0.024
ZNF366	2.63e-117	2.16851	0.031	0.005	7.78e-113	up	0.026
RTL5	3.78e-117	3.40673	0.032	0.005	1.12e-112	up	0.027
PCDH18	5.25e-117	4.00133	0.024	0.002	1.55e-112	up	0.022
PLCL2	5.43e-117	2.09743	0.057	0.02	1.61e-112	up	0.037
GNAL	7.61e-117	3.91193	0.022	0.001	2.25e-112	up	0.021
KCNJ2	8.22e-117	2.54059	0.033	0.006	2.43e-112	up	0.027
RHBDL1	8.65e-117	-2.37108	0.004	0.025	2.56e-112	down	-0.021
TLCD2	9.75e-117	2.29245	0.034	0.006	2.88e-112	up	0.028
HRH1	1.4e-116	2.09611	0.049	0.015	4.15e-112	up	0.034
CCR5AS	2.26e-116	-3.40745	0.001	0.019	6.67e-112	down	-0.018
HOXD10	3.41e-116	7.51367	0.02	0	1.01e-111	up	0.02
DAAM2	4.76e-116	2.04581	0.032	0.005	1.41e-111	up	0.027
SLC37A2	5.13e-116	-3.01796	0.002	0.02	1.52e-111	down	-0.018
AC010336.8	6.34e-116	3.85172	0.024	0.002	1.88e-111	up	0.022
SLC4A8	6.58e-116	-2.00222	0.012	0.041	1.95e-111	down	-0.029
AC108134.2	7.05e-116	2.78252	0.044	0.013	2.08e-111	up	0.031
LRP1B	1.48e-115	-3.50535	0.002	0.021	4.38e-111	down	-0.019
SCUBE2	2.25e-115	2.70163	0.032	0.006	6.65e-111	up	0.026
PILRA	4.06e-115	-2.60306	0.008	0.033	1.2e-110	down	-0.025
AL021395.1	5.04e-115	-4.84771	0	0.016	1.49e-110	down	-0.016
PRR36	5.6e-115	-2.67074	0.01	0.038	1.65e-110	down	-0.028
AC026124.2	8.7e-115	4.4034	0.021	0.001	2.57e-110	up	0.02
ZMYND10	1.34e-114	-2.28799	0.004	0.025	3.96e-110	down	-0.021
CCDC141	1.42e-114	3.7153	0.031	0.005	4.21e-110	up	0.026
PKMYT1	1.54e-114	-3.03588	0.004	0.026	4.56e-110	down	-0.022
TMEM158	1.6e-114	4.05959	0.024	0.002	4.72e-110	up	0.022
HIST1H2BE	2.12e-114	3.05062	0.032	0.006	6.26e-110	up	0.026
TRPC6	2.27e-114	3.69119	0.023	0.002	6.72e-110	up	0.021
RASL12	2.29e-114	2.89694	0.025	0.002	6.78e-110	up	0.023
AC018521.5	2.44e-114	2.27501	0.079	0.036	7.23e-110	up	0.043
AL049840.2	3.69e-114	5.0259	0.021	0.001	1.09e-109	up	0.02
RNF223	4.28e-114	2.72995	0.031	0.005	1.27e-109	up	0.026
CHGA	7.05e-114	-6.50617	0.001	0.017	2.09e-109	down	-0.016
SLC44A3	8.55e-114	-2.52224	0.005	0.028	2.53e-109	down	-0.023
AC012076.1	3.57e-113	6.29628	0.02	0	1.06e-108	up	0.02
IGHV3-23	4.49e-113	-5.55657	0.003	0.022	1.33e-108	down	-0.019
ADAMTS9-AS2	5.68e-113	3.80422	0.025	0.002	1.68e-108	up	0.023
AL442128.2	1.12e-112	7.22245	0.019	0	3.32e-108	up	0.019
CD300LG	1.64e-112	4.79924	0.02	0	4.86e-108	up	0.02
RFTN2	2.62e-112	2.5264	0.026	0.003	7.74e-108	up	0.023
WFDC1	3.06e-112	2.24046	0.027	0.003	9.04e-108	up	0.024
VTCN1	4.44e-112	-2.05546	0.02	0.053	1.31e-107	down	-0.033
AC005523.2	6.35e-112	4.10802	0.022	0.001	1.88e-107	up	0.021
AC009237.14	1.12e-111	-2.08255	0.003	0.023	3.31e-107	down	-0.02
GPX2	1.42e-111	-5.35916	0.001	0.019	4.2e-107	down	-0.018
ROBO3	1.49e-111	2.10309	0.037	0.009	4.41e-107	up	0.028
AGXT	1.78e-111	-9.39053	0	0.015	5.26e-107	down	-0.015
IGHV1-3	2.04e-111	-7.72671	0.001	0.018	6.04e-107	down	-0.017
LINC00702	2.19e-111	3.04471	0.024	0.002	6.47e-107	up	0.022
RNASE6	3.37e-111	-2.45367	0.008	0.033	9.95e-107	down	-0.025
PTGS1	4.42e-111	-2.01289	0.005	0.027	1.31e-106	down	-0.022
SAXO2	4.52e-111	-2.40435	0.003	0.023	1.34e-106	down	-0.02
EIF2AK3-DT	5.13e-111	3.11599	0.037	0.009	1.52e-106	up	0.028
PTPRS	5.93e-111	-2.13009	0.01	0.036	1.75e-106	down	-0.026
AC093673.1	7.88e-111	2.50814	0.031	0.006	2.33e-106	up	0.025
PLD4	9.62e-111	-3.16404	0.006	0.028	2.84e-106	down	-0.022
AC074032.1	2.41e-110	2.67418	0.032	0.006	7.14e-106	up	0.026
PYDC1	2.87e-110	-3.69104	0.001	0.017	8.5e-106	down	-0.016
HAS2	3.01e-110	5.42585	0.021	0.001	8.91e-106	up	0.02
GALNT14	3.6e-110	-2.86311	0.003	0.023	1.07e-105	down	-0.02
BAALC	4.78e-110	2.10003	0.026	0.003	1.41e-105	up	0.023
LINC02185	5.13e-110	4.38853	0.02	0.001	1.52e-105	up	0.019
KIF26A	5.46e-110	2.3898	0.027	0.004	1.62e-105	up	0.023
SOX5	6.15e-110	2.05563	0.034	0.007	1.82e-105	up	0.027
SLC10A6	7.75e-110	4.85793	0.02	0.001	2.29e-105	up	0.019
FAM189A2	1.21e-109	2.03046	0.031	0.006	3.56e-105	up	0.025
FCGR3B	1.28e-109	-4.82068	0.001	0.017	3.78e-105	down	-0.016
SRPK3	1.7e-109	-2.77362	0.003	0.022	5.01e-105	down	-0.019
CD244	1.73e-109	-2.0516	0.004	0.024	5.11e-105	down	-0.02
TRGV9	1.92e-109	-3.11145	0.003	0.022	5.67e-105	down	-0.019
CYP4B1	2.06e-109	-3.40584	0.002	0.02	6.1e-105	down	-0.018
FCGR1A	2.29e-109	-2.88701	0.007	0.03	6.78e-105	down	-0.023
AC105046.1	2.88e-109	4.64013	0.021	0.001	8.53e-105	up	0.02
AC092944.1	3.21e-109	2.65812	0.041	0.011	9.49e-105	up	0.03
AC069224.1	5.88e-109	4.08899	0.028	0.004	1.74e-104	up	0.024
IGKV1-27	6.5e-109	-8.31126	0	0.016	1.92e-104	down	-0.016
RNF122	8.49e-109	2.25717	0.039	0.01	2.51e-104	up	0.029
SRCIN1	8.87e-109	-2.26268	0.007	0.03	2.62e-104	down	-0.023
NPL	1.98e-108	-2.95522	0.008	0.032	5.84e-104	down	-0.024
SYT17	3.58e-108	-2.74888	0.007	0.03	1.06e-103	down	-0.023
MTRNR2L12	5.36e-108	2.12489	0.046	0.014	1.58e-103	up	0.032
MKX	1.12e-107	-5.40928	0	0.016	3.31e-103	down	-0.016
PLAAT1	1.37e-107	-3.02061	0.003	0.021	4.04e-103	down	-0.018
STOX2	1.68e-107	2.79544	0.029	0.005	4.98e-103	up	0.024
CX3CR1	2.19e-107	-2.88287	0.003	0.022	6.48e-103	down	-0.019
CLDN8	3.96e-107	3.41517	0.024	0.002	1.17e-102	up	0.022
STON1	9.09e-107	2.04778	0.031	0.006	2.69e-102	up	0.025
NOTCH2NLB	1.3e-106	-2.62018	0.001	0.017	3.84e-102	down	-0.016
CUBN	1.37e-106	2.66914	0.026	0.003	4.05e-102	up	0.023
AL590666.2	2.42e-106	-3.51142	0.001	0.016	7.14e-102	down	-0.015
AC106739.1	3.81e-106	3.16098	0.024	0.003	1.13e-101	up	0.021
TMPRSS6	6.49e-106	-3.63517	0.001	0.017	1.92e-101	down	-0.016
SUMO4	7.12e-106	3.13811	0.026	0.003	2.1e-101	up	0.023
SAA2	9.32e-106	2.37403	0.04	0.011	2.76e-101	up	0.029
CATSPERG	1.23e-105	2.81484	0.052	0.019	3.65e-101	up	0.033
AC026124.1	2.04e-105	4.21838	0.019	0.001	6.05e-101	up	0.018
ZC3H12D	2.04e-105	2.49288	0.045	0.014	6.05e-101	up	0.031
AC097448.1	2.12e-105	5.64631	0.019	0	6.28e-101	up	0.019
SIGLEC10	6.65e-105	-2.59648	0.004	0.023	1.97e-100	down	-0.019
TYMS	7.02e-105	-2.14471	0.019	0.05	2.07e-100	down	-0.031
EBI3	7.92e-105	-3.17108	0.003	0.022	2.34e-100	down	-0.019
RAB3C	8.87e-105	2.84588	0.02	0.001	2.62e-100	up	0.019
SEPTIN5	1.12e-104	-2.189	0.008	0.031	3.3e-100	down	-0.023
WNT4	1.35e-104	3.49175	0.022	0.002	4e-100	up	0.02
AC137932.3	1.5e-104	3.78288	0.02	0.001	4.43e-100	up	0.019
ZFPM2	1.89e-104	2.82533	0.023	0.002	5.57e-100	up	0.021
CHRD	2.35e-104	-2.26842	0.014	0.042	6.94e-100	down	-0.028
AC100801.1	2.76e-104	-3.41801	0.003	0.022	8.16e-100	down	-0.019
LINC01541	2.94e-104	-10.4822	0	0.014	8.69e-100	down	-0.014
AC009236.1	6.45e-104	-4.35029	0	0.015	1.91e-99	down	-0.015
ME1	1.3e-103	-2.62498	0.004	0.025	3.86e-99	down	-0.021
AC004148.1	1.37e-103	4.4541	0.018	0	4.04e-99	up	0.018
SNCAIP	1.72e-103	2.91054	0.024	0.003	5.09e-99	up	0.021
SIGLEC7	1.82e-103	-2.95868	0.002	0.02	5.39e-99	down	-0.018
ZNF547	2.39e-103	-2.13268	0.004	0.023	7.08e-99	down	-0.019
Z99572.1	3.13e-103	2.67708	0.034	0.008	9.26e-99	up	0.026
EMX2	3.44e-103	10.0817	0.017	0	1.02e-98	up	0.017
ELOVL7	3.55e-103	2.00544	0.036	0.009	1.05e-98	up	0.027
TSC22D1-AS1	4.1e-103	4.28865	0.022	0.002	1.21e-98	up	0.02
MAPK8IP2	7.46e-103	-3.26369	0.004	0.023	2.21e-98	down	-0.019
CYP2E1	1.15e-102	-5.97731	0.002	0.019	3.4e-98	down	-0.017
PFKFB4	1.52e-102	-2.45997	0.004	0.023	4.5e-98	down	-0.019
PSCA	1.68e-102	-3.70774	0.003	0.021	4.96e-98	down	-0.018
RYR2	2.47e-102	3.09354	0.025	0.003	7.31e-98	up	0.022
CST6	2.56e-102	-2.53755	0.005	0.026	7.57e-98	down	-0.021
MRGPRF	3.18e-102	3.23884	0.023	0.002	9.39e-98	up	0.021
TRAV4	4.81e-102	-4.57602	0.001	0.016	1.42e-97	down	-0.015
NR3C2	7.86e-102	2.70887	0.033	0.007	2.32e-97	up	0.026
AC015871.7	9.65e-102	3.35582	0.023	0.003	2.85e-97	up	0.02
FCN2	9.97e-102	-8.14897	0.001	0.015	2.95e-97	down	-0.014
NHLRC1	1.07e-101	-2.76645	0.003	0.021	3.16e-97	down	-0.018
ANKDD1A	1.08e-101	2.35599	0.027	0.004	3.19e-97	up	0.023
LRRC8C-DT	1.28e-101	2.07485	0.036	0.009	3.78e-97	up	0.027
MEG3	1.64e-101	2.06904	0.045	0.015	4.85e-97	up	0.03
TTC6	2.1e-101	-2.08454	0.011	0.037	6.2e-97	down	-0.026
SCGB2B2	2.89e-101	-3.63364	0.001	0.015	8.55e-97	down	-0.014
AC002558.3	6.75e-101	2.28349	0.028	0.005	2e-96	up	0.023
TUBB2B	8.14e-101	2.6615	0.023	0.002	2.41e-96	up	0.021
FAM220A	9.43e-101	-4.45254	0.001	0.015	2.79e-96	down	-0.014
CLEC4G	9.76e-101	-10.966	0	0.013	2.89e-96	down	-0.013
LRRC25	1.16e-100	-2.68169	0.003	0.022	3.44e-96	down	-0.019
AC064836.4	1.84e-100	3.55224	0.026	0.004	5.45e-96	up	0.022
CLDN10	2.3e-100	-3.4248	0.004	0.022	6.81e-96	down	-0.018
NLRP2	2.58e-100	-2.50478	0.003	0.021	7.63e-96	down	-0.018
ADAT3	3.17e-100	-2.22311	0.006	0.028	9.36e-96	down	-0.022
AC019197.1	3.19e-100	-2.4446	0.003	0.022	9.43e-96	down	-0.019
AL136040.1	6.55e-100	4.05295	0.025	0.004	1.94e-95	up	0.021
MT1G	9.55e-100	-2.43531	0.039	0.078	2.82e-95	down	-0.039
IGKV1-39	1.38e-99	-6.7292	0.001	0.017	4.08e-95	down	-0.016
LILRA5	1.79e-99	-5.68057	0.001	0.015	5.28e-95	down	-0.014
DPY19L2	1.88e-99	3.7734	0.02	0.001	5.57e-95	up	0.019
AC008608.2	1.97e-99	3.38937	0.023	0.003	5.83e-95	up	0.02
APOB	2.19e-99	-8.02426	0	0.014	6.46e-95	down	-0.014
MOB3B	3.67e-99	2.29854	0.037	0.01	1.09e-94	up	0.027
AL353194.1	5.13e-99	3.69021	0.02	0.002	1.52e-94	up	0.018
TREM2	6.51e-99	-3.10025	0.007	0.028	1.92e-94	down	-0.021
VSIG4	8.03e-99	-3.11669	0.004	0.023	2.37e-94	down	-0.019
RASL10A	9.54e-99	3.31749	0.027	0.004	2.82e-94	up	0.023
TRAM2-AS1	1.47e-98	2.58362	0.038	0.011	4.35e-94	up	0.027
HOXC12	2.46e-98	-4.31006	0	0.013	7.27e-94	down	-0.013
CASQ2	4.06e-98	3.80369	0.019	0.001	1.2e-93	up	0.018
GCC2-AS1	4.21e-98	-2.03713	0.003	0.02	1.24e-93	down	-0.017
DDO	4.46e-98	-2.63566	0.003	0.02	1.32e-93	down	-0.017
GAS1	4.75e-98	2.71928	0.023	0.003	1.4e-93	up	0.02
AC022613.2	1.43e-97	5.48389	0.019	0.001	4.23e-93	up	0.018
BNC2	1.74e-97	2.18456	0.029	0.006	5.15e-93	up	0.023
CD33	1.89e-97	-2.58473	0.003	0.021	5.58e-93	down	-0.018
OIP5	3.47e-97	-3.41716	0.002	0.018	1.02e-92	down	-0.016
SCX	5.53e-97	2.37685	0.028	0.006	1.63e-92	up	0.022
NEK10	5.84e-97	3.18525	0.024	0.003	1.73e-92	up	0.021
ATP2A1-AS1	1.06e-96	-3.18353	0.002	0.019	3.15e-92	down	-0.017
LINC01535	1.17e-96	-2.53161	0.003	0.02	3.45e-92	down	-0.017
PVRIG	1.26e-96	-4.04059	0	0.014	3.74e-92	down	-0.014
NTNG1	1.79e-96	-3.17715	0.001	0.017	5.3e-92	down	-0.016
AC048341.1	2.07e-96	2.06314	0.027	0.005	6.13e-92	up	0.022
FAM86C1	3.64e-96	-2.2638	0.007	0.028	1.08e-91	down	-0.021
NKX2-2	6.16e-96	-6.2517	0	0.013	1.82e-91	down	-0.013
ALDOB	1.11e-95	-5.91004	0.001	0.017	3.29e-91	down	-0.016
AC011462.5	1.55e-95	2.56949	0.028	0.005	4.57e-91	up	0.023
PDCD4-AS1	1.7e-95	-2.48641	0.005	0.024	5.04e-91	down	-0.019
TBX10	3.08e-95	-11.3073	0	0.012	9.09e-91	down	-0.012
LBX2-AS1	4.11e-95	-2.62679	0.005	0.025	1.22e-90	down	-0.02
ATP2C2	4.68e-95	-2.08852	0.01	0.035	1.38e-90	down	-0.025
FGFR4	5.51e-95	-2.3779	0.006	0.026	1.63e-90	down	-0.02
HOXA6	9.89e-95	5.06098	0.016	0	2.93e-90	up	0.016
SMCR5	1e-94	7.32942	0.016	0	2.97e-90	up	0.016
HAMP	1.01e-94	-3.99341	0.003	0.02	3e-90	down	-0.017
AC007114.2	1.92e-94	5.85247	0.017	0	5.67e-90	up	0.017
KCNK5	2e-94	2.67424	0.032	0.008	5.91e-90	up	0.024
MAPK15	2.04e-94	-2.68211	0.004	0.023	6.03e-90	down	-0.019
CLDN11	2.1e-94	2.41067	0.021	0.002	6.22e-90	up	0.019
GC	2.15e-94	-12.6256	0	0.012	6.37e-90	down	-0.012
AC012485.3	3.36e-94	3.69866	0.02	0.002	9.95e-90	up	0.018
EPHA7	4.54e-94	6.43149	0.017	0	1.34e-89	up	0.017
TRBV2	5.17e-94	-6.42587	0.001	0.014	1.53e-89	down	-0.013
AC008440.2	6.2e-94	6.92505	0.016	0	1.83e-89	up	0.016
HPX	8.84e-94	-4.17836	0.008	0.03	2.62e-89	down	-0.022
LINGO1	1.19e-93	2.12146	0.024	0.004	3.52e-89	up	0.02
AC004585.1	2.31e-93	-2.26625	0.004	0.023	6.82e-89	down	-0.019
ACVR2A	3.5e-93	2.05162	0.034	0.009	1.03e-88	up	0.025
PTPRT	4.84e-93	-2.27572	0.006	0.026	1.43e-88	down	-0.02
PLA2G7	5.11e-93	-3.42084	0.004	0.023	1.51e-88	down	-0.019
TROAP	6.99e-93	-2.75069	0.005	0.024	2.07e-88	down	-0.019
KCNAB1	2.26e-92	2.58142	0.021	0.002	6.67e-88	up	0.019
DACT3	2.33e-92	2.78137	0.021	0.002	6.88e-88	up	0.019
CTTNBP2	3.32e-92	2.14789	0.031	0.007	9.82e-88	up	0.024
CRHBP	4.03e-92	-5.80279	0.003	0.02	1.19e-87	down	-0.017
PLA2G3	4.04e-92	-6.18573	0	0.012	1.19e-87	down	-0.012
AC106738.2	1.15e-91	-4.34635	0	0.013	3.41e-87	down	-0.013
AL356313.1	1.41e-91	-10.1315	0	0.012	4.18e-87	down	-0.012
OLFM2	1.47e-91	-2.04735	0.013	0.039	4.34e-87	down	-0.026
AC108463.3	3.06e-91	2.90886	0.019	0.001	9.05e-87	up	0.018
AP000787.1	3.12e-91	2.39991	0.038	0.012	9.24e-87	up	0.026
PLXNB3	3.75e-91	-3.55013	0.001	0.014	1.11e-86	down	-0.013
BPIFB1	3.81e-91	-2.39751	0.003	0.02	1.13e-86	down	-0.017
ST6GALNAC2	4.27e-91	-3.21406	0.002	0.018	1.26e-86	down	-0.016
AL139317.5	4.46e-91	2.97612	0.023	0.003	1.32e-86	up	0.02
VWA2	5.77e-91	-2.10955	0.006	0.026	1.7e-86	down	-0.02
HIST2H4B	1.52e-90	3.64367	0.037	0.011	4.51e-86	up	0.026
AC005899.8	4.39e-90	4.7632	0.018	0.001	1.3e-85	up	0.017
NEFM	5.62e-90	7.22742	0.016	0	1.66e-85	up	0.016
LINC01956	8.1e-90	-4.76617	0	0.013	2.39e-85	down	-0.013
INPP5J	8.18e-90	-2.23348	0.007	0.029	2.42e-85	down	-0.022
RAB26	1.05e-89	-2.12394	0.005	0.025	3.11e-85	down	-0.02
HIST1H3A	1.17e-89	2.20268	0.047	0.018	3.44e-85	up	0.029
FAM155A	1.41e-89	3.89128	0.016	0.001	4.17e-85	up	0.015
AL670729.3	1.62e-89	-5.13282	0.001	0.014	4.8e-85	down	-0.013
AL355999.1	2.28e-89	-2.34605	0.002	0.018	6.74e-85	down	-0.016
ILDR1	4.64e-89	-2.78475	0.003	0.019	1.37e-84	down	-0.016
OLFM4	4.78e-89	-2.16829	0.005	0.024	1.41e-84	down	-0.019
AL133342.1	5.12e-89	7.21023	0.015	0	1.51e-84	up	0.015
IGLV3-25	5.13e-89	-7.07417	0.001	0.014	1.52e-84	down	-0.013
TYMSOS	6.37e-89	-2.36835	0.006	0.025	1.88e-84	down	-0.019
LINC00824	1.03e-88	3.74316	0.018	0.001	3.04e-84	up	0.017
LINC00842	1.76e-88	4.84262	0.019	0.002	5.2e-84	up	0.017
ABCG2	1.91e-88	2.31229	0.025	0.005	5.66e-84	up	0.02
AC072022.2	3.73e-88	4.28834	0.019	0.002	1.1e-83	up	0.017
TSKU	4.41e-88	-2.12322	0.021	0.05	1.3e-83	down	-0.029
NANOS1	5.8e-88	2.70187	0.028	0.006	1.72e-83	up	0.022
TCTEX1D1	6.47e-88	3.27189	0.019	0.002	1.91e-83	up	0.017
AC124283.1	6.64e-88	3.46569	0.019	0.002	1.96e-83	up	0.017
HES5	6.7e-88	6.15803	0.015	0	1.98e-83	up	0.015
LINC02084	7.42e-88	-2.07151	0.003	0.019	2.19e-83	down	-0.016
AC093677.2	8.31e-88	4.49061	0.021	0.003	2.46e-83	up	0.018
VGLL3	1.02e-87	2.78748	0.021	0.003	3.02e-83	up	0.018
POTEE	1.57e-87	6.36597	0.015	0	4.65e-83	up	0.015
AL022323.4	1.71e-87	3.96834	0.02	0.002	5.04e-83	up	0.018
LRCH2	1.73e-87	5.13942	0.016	0.001	5.11e-83	up	0.015
PRODH	2.3e-87	-3.49939	0.001	0.014	6.79e-83	down	-0.013
AL590226.1	7.17e-87	2.101	0.021	0.003	2.12e-82	up	0.018
CABP1	1.04e-86	4.17331	0.017	0.001	3.06e-82	up	0.016
PLA2R1	2.27e-86	2.16729	0.058	0.026	6.7e-82	up	0.032
IGHV4-61	2.57e-86	-8.02594	0	0.013	7.61e-82	down	-0.013
PLCG1-AS1	2.83e-86	3.06347	0.022	0.003	8.37e-82	up	0.019
ARHGAP40	3.44e-86	3.77289	0.017	0.001	1.02e-81	up	0.016
LRP3	4.87e-86	-2.50316	0.006	0.025	1.44e-81	down	-0.019
SEMA6D	5.48e-86	2.27241	0.025	0.005	1.62e-81	up	0.02
AC007541.1	6.14e-86	3.31937	0.02	0.002	1.81e-81	up	0.018
FIBCD1	6.33e-86	-3.55998	0.001	0.015	1.87e-81	down	-0.014
MYRIP	9.81e-86	2.26324	0.022	0.003	2.9e-81	up	0.019
FCN1	1.28e-85	-3.17877	0.004	0.021	3.79e-81	down	-0.017
HOXA3	1.8e-85	3.69249	0.019	0.002	5.32e-81	up	0.017
RMI2	1.82e-85	-2.7447	0.004	0.02	5.37e-81	down	-0.016
ADAMTS7	2.02e-85	2.11258	0.03	0.007	5.98e-81	up	0.023
PWP2	3.04e-85	-2.80554	0.002	0.016	8.99e-81	down	-0.014
TRAV13-1	3.8e-85	-3.69318	0.002	0.016	1.12e-80	down	-0.014
OSCAR	4.32e-85	-2.67794	0.003	0.018	1.28e-80	down	-0.015
CAPSL	5.01e-85	-3.43694	0	0.012	1.48e-80	down	-0.012
LAMA1	5.04e-85	5.81192	0.015	0	1.49e-80	up	0.015
AC132192.2	6.66e-85	2.03684	0.048	0.019	1.97e-80	up	0.029
FRMD3	1.55e-84	2.10622	0.031	0.008	4.57e-80	up	0.023
HS6ST2	2.16e-84	-3.24026	0.003	0.018	6.4e-80	down	-0.015
CSF3	3.63e-84	9.17444	0.014	0	1.07e-79	up	0.014
AL512791.2	4.37e-84	4.10733	0.018	0.002	1.29e-79	up	0.016
AL162390.1	6.25e-84	2.47417	0.022	0.004	1.85e-79	up	0.018
AXIN2	6.9e-84	2.64105	0.025	0.005	2.04e-79	up	0.02
BMP6	8.32e-84	2.97106	0.023	0.004	2.46e-79	up	0.019
AC011498.1	1.07e-83	4.45853	0.018	0.002	3.17e-79	up	0.016
APCS	1.08e-83	-12.4561	0	0.011	3.2e-79	down	-0.011
WNT2B	1.42e-83	2.77809	0.02	0.003	4.21e-79	up	0.017
OR51E1	1.56e-83	3.08781	0.017	0.001	4.62e-79	up	0.016
AL603832.2	1.6e-83	7.10582	0.015	0	4.72e-79	up	0.015
PDE1C	2.17e-83	4.66292	0.015	0.001	6.43e-79	up	0.014
ANKRD10-IT1	2.22e-83	2.47579	0.02	0.002	6.57e-79	up	0.018
TCEAL7	2.43e-83	3.69458	0.016	0.001	7.2e-79	up	0.015
FGFBP2	2.51e-83	-3.1179	0.004	0.02	7.41e-79	down	-0.016
DHH	2.66e-83	2.84966	0.018	0.002	7.88e-79	up	0.016
GALNT15	3.03e-83	2.45638	0.02	0.003	8.95e-79	up	0.017
HAGLROS	3.04e-83	2.86294	0.024	0.005	8.98e-79	up	0.019
MPPED2	3.7e-83	3.80544	0.016	0.001	1.09e-78	up	0.015
FCRLB	7.9e-83	-2.09171	0.003	0.018	2.33e-78	down	-0.015
1-Mar.1	8.88e-83	10.9298	0.014	0	2.63e-78	up	0.014
SFRP4	9.13e-83	2.87093	0.023	0.004	2.7e-78	up	0.019
SLC25A48	1.12e-82	-4.00562	0	0.012	3.31e-78	down	-0.012
GABRB3	1.3e-82	-4.00561	0.001	0.014	3.84e-78	down	-0.013
TRBV6-4	1.44e-82	-11.9259	0	0.011	4.27e-78	down	-0.011
AC108863.2	1.97e-82	10.3117	0.014	0	5.82e-78	up	0.014
RARB	2.99e-82	2.22717	0.023	0.004	8.85e-78	up	0.019
CD300C	3.81e-82	-2.74327	0.002	0.015	1.13e-77	down	-0.013
SCN4B	4.33e-82	5.30796	0.015	0	1.28e-77	up	0.015
ATP13A4	4.85e-82	3.32711	0.022	0.004	1.43e-77	up	0.018
AL356488.3	5.54e-82	2.89064	0.028	0.007	1.64e-77	up	0.021
FOLR2	7.17e-82	-3.31959	0.004	0.02	2.12e-77	down	-0.016
DPEP2	1.02e-81	-2.07246	0.004	0.021	3.03e-77	down	-0.017
LINC01833	1.19e-81	-3.69515	0	0.012	3.53e-77	down	-0.012
ADAMTS18	2.11e-81	3.79953	0.016	0.001	6.24e-77	up	0.015
AUXG01000058.1	2.97e-81	2.94744	0.022	0.004	8.79e-77	up	0.018
LINC02015	3.33e-81	-5.28347	0.001	0.013	9.86e-77	down	-0.012
FTCD	3.92e-81	-6.42006	0.001	0.012	1.16e-76	down	-0.011
AC025259.3	6.04e-81	3.36092	0.02	0.003	1.79e-76	up	0.017
LRRC10B	6.05e-81	4.66186	0.015	0.001	1.79e-76	up	0.014
AC117453.1	6.13e-81	-2.42262	0.001	0.014	1.81e-76	down	-0.013
ANXA10	7.05e-81	-10.2758	0	0.011	2.09e-76	down	-0.011
AC007255.1	7.24e-81	-4.15669	0.001	0.013	2.14e-76	down	-0.012
SIGLEC1	7.61e-81	-2.33315	0.003	0.019	2.25e-76	down	-0.016
SLC26A4	1.08e-80	-3.54786	0.003	0.018	3.19e-76	down	-0.015
HIST2H2AA3	1.52e-80	-4.02225	0	0.011	4.49e-76	down	-0.011
AL031595.3	2.97e-80	2.2977	0.019	0.002	8.78e-76	up	0.017
NEUROG2	3.32e-80	-3.68419	0.001	0.013	9.83e-76	down	-0.012
ZKSCAN2-DT	3.95e-80	2.33509	0.027	0.006	1.17e-75	up	0.021
HOXA9	5.05e-80	2.66654	0.026	0.006	1.49e-75	up	0.02
MCM2	5.58e-80	-2.37795	0.007	0.026	1.65e-75	down	-0.019
IGHV2-5	9.99e-80	-8.60341	0	0.011	2.95e-75	down	-0.011
LINC01140	1.03e-79	3.55549	0.017	0.002	3.03e-75	up	0.015
MSLN	1.29e-79	-6.1174	0	0.011	3.82e-75	down	-0.011
C1orf56	1.68e-79	2.02246	0.077	0.042	4.96e-75	up	0.035
AL160408.1	3.03e-79	-2.69509	0.001	0.014	8.97e-75	down	-0.013
CRISPLD1	3.98e-79	2.68304	0.026	0.006	1.18e-74	up	0.02
CELSR3	4.56e-79	-2.05718	0.004	0.02	1.35e-74	down	-0.016
LINP1	4.78e-79	-5.5513	0.001	0.013	1.41e-74	down	-0.012
AC159540.2	7.07e-79	2.06981	0.023	0.005	2.09e-74	up	0.018
UNC5A	8.65e-79	-3.59277	0.002	0.015	2.56e-74	down	-0.013
FAM124A	9.4e-79	2.14814	0.02	0.003	2.78e-74	up	0.017
MEG8	9.49e-79	3.52944	0.019	0.002	2.81e-74	up	0.017
S100A3	1.03e-78	2.21809	0.022	0.004	3.05e-74	up	0.018
MORC2-AS1	1.14e-78	3.27085	0.017	0.002	3.38e-74	up	0.015
HPD	1.25e-78	-5.81694	0.001	0.013	3.7e-74	down	-0.012
ELF5	1.37e-78	2.3965	0.05	0.021	4.04e-74	up	0.029
KCNN2	1.55e-78	2.34929	0.019	0.003	4.58e-74	up	0.016
PPFIA4	2.48e-78	-4.27459	0.001	0.013	7.35e-74	down	-0.012
USP51	3.23e-78	2.94151	0.024	0.005	9.56e-74	up	0.019
RP1	3.88e-78	3.52655	0.019	0.003	1.15e-73	up	0.016
TRGV2	4.06e-78	-2.40817	0.003	0.017	1.2e-73	down	-0.014
CADM3	4.48e-78	3.49746	0.015	0.001	1.33e-73	up	0.014
AL139393.3	9.71e-78	3.10605	0.022	0.004	2.87e-73	up	0.018
MT1H	1e-77	-6.10035	0.001	0.012	2.97e-73	down	-0.011
TRAV8-6	1.14e-77	-5.89709	0	0.011	3.36e-73	down	-0.011
GRIA1	1.21e-77	-5.34213	0	0.011	3.58e-73	down	-0.011
TRAV9-2	1.5e-77	-5.19025	0.001	0.012	4.44e-73	down	-0.011
AC091607.2	2e-77	4.88758	0.014	0	5.91e-73	up	0.014
ASGR2	2.24e-77	-5.06692	0.001	0.013	6.62e-73	down	-0.012
HK3	3.2e-77	-2.68171	0.001	0.013	9.47e-73	down	-0.012
HLA-DQB2	3.28e-77	-2.79367	0.001	0.014	9.71e-73	down	-0.013
LRP2BP	3.31e-77	2.83535	0.024	0.005	9.8e-73	up	0.019
PTK6	3.87e-77	-2.05631	0.008	0.027	1.15e-72	down	-0.019
POC1A	7.05e-77	-2.50378	0.005	0.021	2.08e-72	down	-0.016
AC023509.3	7.57e-77	2.95794	0.02	0.003	2.24e-72	up	0.017
LAMC2	2.23e-76	-2.56568	0.02	0.046	6.6e-72	down	-0.026
AC022613.3	2.66e-76	2.38995	0.018	0.002	7.86e-72	up	0.016
AL033519.4	3.14e-76	-3.59273	0	0.011	9.27e-72	down	-0.011
ZNF454	3.54e-76	3.63657	0.018	0.002	1.05e-71	up	0.016
MAP1LC3B2	3.96e-76	5.0057	0.014	0	1.17e-71	up	0.014
CCL26	4.98e-76	4.0182	0.016	0.001	1.47e-71	up	0.015
LINC00346	5.06e-76	2.30456	0.022	0.004	1.5e-71	up	0.018
SIRLNT	5.67e-76	-7.10134	0	0.01	1.68e-71	down	-0.01
AC007681.1	8.82e-76	2.67133	0.016	0.001	2.61e-71	up	0.015
AC093827.4	1.01e-75	2.24326	0.026	0.006	2.98e-71	up	0.02
SLC22A18AS	1.04e-75	-2.03443	0.004	0.02	3.08e-71	down	-0.016
EMX2OS	2.35e-75	9.53935	0.013	0	6.94e-71	up	0.013
ELFN1	2.54e-75	2.78013	0.017	0.002	7.51e-71	up	0.015
HOXD4	2.74e-75	3.50406	0.015	0.001	8.11e-71	up	0.014
SSTR5-AS1	3.06e-75	-8.99367	0	0.01	9.05e-71	down	-0.01
TMEM63C	4.06e-75	-2.77535	0.003	0.017	1.2e-70	down	-0.014
GTSF1	4.72e-75	-3.0983	0.001	0.014	1.39e-70	down	-0.013
GABRG1	7.01e-75	-6.30544	0	0.011	2.07e-70	down	-0.011
AP005329.3	1.2e-74	3.32495	0.019	0.003	3.55e-70	up	0.016
VNN3	1.24e-74	-5.14034	0.001	0.012	3.67e-70	down	-0.011
PAXBP1-AS1	1.25e-74	3.22744	0.025	0.006	3.69e-70	up	0.019
RASL10B	1.44e-74	-4.32935	0.001	0.014	4.27e-70	down	-0.013
TRNP1	2.5e-74	2.31942	0.03	0.009	7.4e-70	up	0.021
ADGRL3	2.77e-74	3.58393	0.015	0.001	8.18e-70	up	0.014
BARX2	3.39e-74	2.03049	0.023	0.005	1e-69	up	0.018
DGCR6	3.84e-74	3.79722	0.016	0.001	1.14e-69	up	0.015
SIM2	5.19e-74	-5.60092	0	0.011	1.53e-69	down	-0.011
SYP	5.59e-74	3.03985	0.029	0.009	1.65e-69	up	0.02
AL161421.1	1.04e-73	2.47973	0.021	0.004	3.07e-69	up	0.017
AC044784.1	1.43e-73	-3.48034	0.001	0.011	4.23e-69	down	-0.01
HRG	1.45e-73	-12.1939	0	0.01	4.3e-69	down	-0.01
AC092368.3	1.52e-73	-4.45876	0	0.011	4.48e-69	down	-0.011
LINC02515	1.53e-73	8.24422	0.012	0	4.52e-69	up	0.012
AC006064.4	2.47e-73	-2.39973	0.003	0.016	7.29e-69	down	-0.013
FAM83A	2.81e-73	-3.13339	0.004	0.019	8.32e-69	down	-0.015
MMP16	4.5e-73	3.20656	0.015	0.001	1.33e-68	up	0.014
TRIL	4.7e-73	-2.16495	0.009	0.029	1.39e-68	down	-0.02
LINC00885	5.22e-73	-2.75242	0.001	0.013	1.54e-68	down	-0.012
TRDV1	5.34e-73	-5.68468	0	0.01	1.58e-68	down	-0.01
HOTAIR	6.36e-73	-3.11096	0.003	0.018	1.88e-68	down	-0.015
FAM71A	7.53e-73	3.85543	0.019	0.003	2.23e-68	up	0.016
AC008378.1	8.52e-73	7.85463	0.013	0	2.52e-68	up	0.013
CLEC1B	9.83e-73	-8.73232	0	0.01	2.91e-68	down	-0.01
IGLC2	1.16e-72	3.0151	0.101	0.06	3.43e-68	up	0.041
DKK2	1.41e-72	3.34343	0.015	0.001	4.16e-68	up	0.014
AC005838.2	1.6e-72	3.23902	0.015	0.001	4.74e-68	up	0.014
TBX15	1.78e-72	3.85302	0.016	0.002	5.28e-68	up	0.014
AL590764.1	1.86e-72	-2.08222	0.002	0.015	5.51e-68	down	-0.013
UQCRHL	2.53e-72	-2.476	0.003	0.017	7.48e-68	down	-0.014
WFDC12	4.77e-72	-8.5494	0	0.01	1.41e-67	down	-0.01
MKRN2OS	5.68e-72	-5.0513	0	0.011	1.68e-67	down	-0.011
AC097532.2	6.58e-72	6.21919	0.013	0.001	1.95e-67	up	0.012
AC103724.4	6.72e-72	6.52604	0.013	0	1.99e-67	up	0.013
F2	6.86e-72	-9.06304	0	0.01	2.03e-67	down	-0.01
CCDC36	1.34e-71	3.64333	0.015	0.001	3.95e-67	up	0.014
COL13A1	1.71e-71	2.1703	0.025	0.006	5.06e-67	up	0.019
ADH4	2.48e-71	-6.8062	0	0.01	7.34e-67	down	-0.01
AC110769.2	2.51e-71	2.59025	0.03	0.009	7.44e-67	up	0.021
AC005253.1	3.03e-71	5.41162	0.013	0	8.95e-67	up	0.013
AC073263.2	3.33e-71	5.76813	0.013	0	9.84e-67	up	0.013
CCN5	7.17e-71	4.0984	0.015	0.001	2.12e-66	up	0.014
CCDC144NL	8.38e-71	8.85082	0.012	0	2.48e-66	up	0.012
AL137003.1	1.02e-70	-2.40881	0.002	0.015	3e-66	down	-0.013
FSIP1	1.18e-70	2.12521	0.029	0.009	3.5e-66	up	0.02
Z82217.1	1.37e-70	4.82928	0.013	0.001	4.05e-66	up	0.012
AL451085.1	1.79e-70	2.76785	0.028	0.008	5.29e-66	up	0.02
KLK12	2e-70	-3.84172	0.001	0.011	5.9e-66	down	-0.01
CC2D2B	2.15e-70	3.37378	0.015	0.001	6.37e-66	up	0.014
FABP3	2.55e-70	-2.86288	0.003	0.017	7.53e-66	down	-0.014
TRPC1	2.59e-70	2.58785	0.017	0.002	7.65e-66	up	0.015
TRAV29DV5	3.77e-70	-4.29961	0.001	0.012	1.11e-65	down	-0.011
AC012640.1	4.12e-70	6.08017	0.012	0	1.22e-65	up	0.012
AC099778.1	5.99e-70	2.35228	0.041	0.016	1.77e-65	up	0.025
TRAV21	7.85e-70	-6.31395	0	0.01	2.32e-65	down	-0.01
TRBV5-1	9.53e-70	-5.59221	0.001	0.013	2.82e-65	down	-0.012
ZNF497	9.81e-70	-2.05036	0.002	0.015	2.9e-65	down	-0.013
OSM	9.94e-70	-2.41237	0.005	0.02	2.94e-65	down	-0.015
ST7-AS1	1.5e-69	2.63741	0.017	0.002	4.44e-65	up	0.015
AC009962.1	1.56e-69	5.24881	0.013	0.001	4.61e-65	up	0.012
TRIM72	1.7e-69	8.09153	0.012	0	5.02e-65	up	0.012
AC012368.1	1.97e-69	2.51975	0.028	0.008	5.82e-65	up	0.02
TMEM145	3.26e-69	-3.24928	0.002	0.014	9.63e-65	down	-0.012
AC012236.1	3.72e-69	-2.1542	0.002	0.015	1.1e-64	down	-0.013
USP27X	3.95e-69	2.21953	0.021	0.004	1.17e-64	up	0.017
LILRA1	4.23e-69	-3.84273	0.001	0.011	1.25e-64	down	-0.01
AC011379.1	5.14e-69	2.41726	0.017	0.002	1.52e-64	up	0.015
LINC01436	7.54e-69	4.24935	0.013	0	2.23e-64	up	0.013
LINC01473	8.42e-69	2.85476	0.018	0.003	2.49e-64	up	0.015
ABCA8	1.11e-68	2.52927	0.016	0.002	3.28e-64	up	0.014
Z97192.3	1.17e-68	2.24699	0.021	0.004	3.46e-64	up	0.017
AL157938.3	1.17e-68	5.61911	0.013	0.001	3.46e-64	up	0.012
KCNN3	1.53e-68	2.11894	0.031	0.01	4.53e-64	up	0.021
SDS	1.59e-68	-2.2709	0.006	0.022	4.71e-64	down	-0.016
LINC01198	2.65e-68	3.84667	0.016	0.002	7.83e-64	up	0.014
AC025263.1	3.45e-68	3.69713	0.015	0.002	1.02e-63	up	0.013
TRAV8-4	3.47e-68	-5.30637	0	0.01	1.03e-63	down	-0.01
FST	4.83e-68	2.33398	0.02	0.004	1.43e-63	up	0.016
LRRN2	5.59e-68	-2.6948	0.004	0.018	1.65e-63	down	-0.014
MUC3A	7.19e-68	-3.39675	0.003	0.017	2.13e-63	down	-0.014
AC008115.3	8.43e-68	2.829	0.017	0.002	2.49e-63	up	0.015
MLXIPL	9.2e-68	-4.53471	0.003	0.015	2.72e-63	down	-0.012
TSLP	9.25e-68	2.53001	0.014	0.001	2.73e-63	up	0.013
TMC7	1.13e-67	2.0522	0.026	0.007	3.36e-63	up	0.019
CLEC4A	1.18e-67	-2.07447	0.006	0.022	3.47e-63	down	-0.016
HSD17B2	1.38e-67	-2.24851	0.005	0.021	4.07e-63	down	-0.016
CARD17	1.78e-67	-4.74981	0	0.01	5.26e-63	down	-0.01
TRAV3	2.32e-67	-5.75657	0	0.01	6.86e-63	down	-0.01
Z97200.1	2.75e-67	4.32035	0.012	0	8.14e-63	up	0.012
TREM1	2.82e-67	-2.19842	0.004	0.019	8.34e-63	down	-0.015
DACT1	2.95e-67	2.42614	0.016	0.002	8.73e-63	up	0.014
AC022144.1	3.23e-67	2.23569	0.016	0.002	9.55e-63	up	0.014
RAVER2	3.31e-67	2.09341	0.027	0.008	9.79e-63	up	0.019
SNTG2	4.12e-67	5.2631	0.012	0	1.22e-62	up	0.012
AC009065.4	4.36e-67	-2.5106	0.003	0.015	1.29e-62	down	-0.012
TRBV6-5	5.1e-67	-5.62881	0.001	0.011	1.51e-62	down	-0.01
TTYH1	5.56e-67	3.40264	0.015	0.002	1.64e-62	up	0.013
ESR2	5.68e-67	3.65868	0.016	0.002	1.68e-62	up	0.014
LRRTM2	7.54e-67	5.61002	0.013	0.001	2.23e-62	up	0.012
LTB4R2	8.39e-67	-2.06169	0.003	0.017	2.48e-62	down	-0.014
AC006115.2	1.76e-66	4.45854	0.014	0.001	5.2e-62	up	0.013
CSAG1	1.87e-66	-5.29002	0	0.01	5.52e-62	down	-0.01
C3orf70	1.96e-66	2.39963	0.017	0.002	5.8e-62	up	0.015
SRMS	2.19e-66	-3.66143	0	0.01	6.47e-62	down	-0.01
AC024940.1	2.8e-66	3.71674	0.019	0.003	8.27e-62	up	0.016
TRGV7	3.13e-66	-3.0419	0.001	0.012	9.25e-62	down	-0.011
CACNB2	3.69e-66	2.82524	0.017	0.003	1.09e-61	up	0.014
CLEC4E	4.31e-66	-3.59443	0.002	0.014	1.28e-61	down	-0.012
MME	4.55e-66	2.49625	0.016	0.002	1.34e-61	up	0.014
OIT3	5.1e-66	-5.51329	0.001	0.012	1.51e-61	down	-0.011
LRP2	7.04e-66	2.80326	0.023	0.006	2.08e-61	up	0.017
S1PR5	7.92e-66	-2.29297	0.005	0.019	2.34e-61	down	-0.014
NRIP2	8.21e-66	2.93614	0.014	0.001	2.43e-61	up	0.013
LRRC17	9.44e-66	2.35716	0.017	0.003	2.79e-61	up	0.014
ACY3	1.03e-65	-3.45084	0.001	0.012	3.05e-61	down	-0.011
HOXA4	1.28e-65	3.55228	0.013	0.001	3.8e-61	up	0.012
BPIFB2	1.41e-65	-3.19444	0.002	0.014	4.18e-61	down	-0.012
ADAMTS12	1.68e-65	2.13355	0.02	0.004	4.95e-61	up	0.016
CCNB2	1.85e-65	-2.42083	0.009	0.027	5.47e-61	down	-0.018
GINS1	2.06e-65	-2.47513	0.005	0.019	6.1e-61	down	-0.014
STAC3	2.13e-65	-2.4	0.004	0.017	6.3e-61	down	-0.013
TMEM171	3.67e-65	-2.9452	0.001	0.011	1.09e-60	down	-0.01
APCDD1L-DT	4.15e-65	3.62877	0.014	0.001	1.23e-60	up	0.013
SYT15	4.53e-65	2.94103	0.013	0.001	1.34e-60	up	0.012
AC008438.1	4.57e-65	-3.26251	0	0.01	1.35e-60	down	-0.01
AL606834.1	6e-65	3.31375	0.013	0.001	1.77e-60	up	0.012
SLC4A10	7.25e-65	-2.594	0.002	0.013	2.14e-60	down	-0.011
ADCY2	1.02e-64	-3.07944	0.002	0.014	3.02e-60	down	-0.012
MPRIP-AS1	1.96e-64	4.82778	0.011	0	5.8e-60	up	0.011
AQP7	1.98e-64	3.72939	0.013	0.001	5.84e-60	up	0.012
ADAM23	3.42e-64	2.97532	0.014	0.001	1.01e-59	up	0.013
BASP1-AS1	3.69e-64	4.98949	0.013	0.001	1.09e-59	up	0.012
ANKRD20A1	4.03e-64	3.32705	0.012	0	1.19e-59	up	0.012
TMPRSS4	4.61e-64	-3.11021	0.001	0.011	1.36e-59	down	-0.01
TRBV7-9	4.91e-64	-5.93335	0.001	0.01	1.45e-59	down	-0.009
AC010168.2	6.01e-64	2.15205	0.024	0.006	1.78e-59	up	0.018
PABPC4L	9.99e-64	3.07028	0.013	0.001	2.95e-59	up	0.012
AP001020.2	1.03e-63	3.11271	0.014	0.001	3.03e-59	up	0.013
AC064836.3	1.16e-63	2.33928	0.016	0.002	3.42e-59	up	0.014
ANGPTL1	1.81e-63	3.51501	0.014	0.001	5.36e-59	up	0.013
AL109741.1	2e-63	2.14727	0.019	0.004	5.9e-59	up	0.015
SMG7-AS1	2.04e-63	4.37154	0.014	0.001	6.02e-59	up	0.013
AC072061.1	2.11e-63	3.02823	0.022	0.006	6.24e-59	up	0.016
TDRD10	2.52e-63	3.04652	0.014	0.001	7.45e-59	up	0.013
C1QTNF4	2.58e-63	2.70899	0.014	0.001	7.63e-59	up	0.013
AC087623.2	2.63e-63	2.49894	0.048	0.023	7.79e-59	up	0.025
HOXB5	4.59e-63	-2.08068	0.008	0.024	1.36e-58	down	-0.016
HTR1F	4.92e-63	8.66336	0.011	0	1.46e-58	up	0.011
CNTNAP5	5.35e-63	-2.64265	0.001	0.01	1.58e-58	down	-0.009
AC002553.1	5.46e-63	4.70544	0.011	0	1.62e-58	up	0.011
AC068491.3	7.75e-63	2.04161	0.015	0.002	2.29e-58	up	0.013
TRPM6	1.03e-62	5.43384	0.011	0	3.04e-58	up	0.011
CD300LF	1.08e-62	-2.0064	0.003	0.015	3.18e-58	down	-0.012
Z98885.3	1.33e-62	9.9949	0.01	0	3.93e-58	up	0.01
2024-03-01	1.33e-62	9.5465	0.01	0	3.93e-58	up	0.01
CFP	1.37e-62	-2.59314	0.008	0.025	4.04e-58	down	-0.017
TNFSF11	1.39e-62	3.25645	0.014	0.001	4.11e-58	up	0.013
ARMH4	1.73e-62	2.02934	0.023	0.006	5.12e-58	up	0.017
TRBV9	1.97e-62	-5.55697	0.001	0.01	5.83e-58	down	-0.009
OLFML1	2.84e-62	2.45035	0.017	0.003	8.39e-58	up	0.014
LINC01770	7.27e-62	-2.87739	0.001	0.011	2.15e-57	down	-0.01
EIF5AL1	8.27e-62	3.89773	0.011	0	2.45e-57	up	0.011
NOXO1	8.8e-62	-2.44383	0.003	0.015	2.6e-57	down	-0.012
ANKRD33B	1.41e-61	2.33368	0.018	0.004	4.17e-57	up	0.014
TMEM100	1.62e-61	3.10631	0.013	0.001	4.78e-57	up	0.012
CPNE8-AS1	1.76e-61	5.25934	0.011	0	5.2e-57	up	0.011
AC142472.1	2.26e-61	2.27507	0.021	0.005	6.67e-57	up	0.016
SPON1	3.04e-61	2.1659	0.02	0.004	8.98e-57	up	0.016
DDIT4L	3.34e-61	3.99134	0.012	0.001	9.88e-57	up	0.011
ZSCAN1	9.45e-61	-3.13395	0.002	0.012	2.79e-56	down	-0.01
TRAV13-2	1.05e-60	-3.47576	0.001	0.012	3.1e-56	down	-0.011
MGAT3	1.07e-60	4.32665	0.012	0.001	3.15e-56	up	0.011
AC023509.2	1.12e-60	3.48444	0.014	0.001	3.31e-56	up	0.013
ZNF436-AS1	1.33e-60	2.77971	0.019	0.004	3.94e-56	up	0.015
AL627232.1	1.94e-60	6.45259	0.011	0	5.74e-56	up	0.011
WT1	2.65e-60	-3.60539	0.001	0.01	7.83e-56	down	-0.009
AC087854.1	4.1e-60	3.24113	0.014	0.002	1.21e-55	up	0.012
AP005019.1	4.54e-60	-4.11565	0.001	0.01	1.34e-55	down	-0.009
SENCR	4.74e-60	2.09484	0.022	0.006	1.4e-55	up	0.016
ALDH1A1	4.86e-60	-2.26039	0.01	0.027	1.44e-55	down	-0.017
FZD10-AS1	5.01e-60	2.59966	0.013	0.001	1.48e-55	up	0.012
AC011446.2	5.53e-60	2.65944	0.019	0.004	1.64e-55	up	0.015
AC084116.1	9.75e-60	6.56465	0.011	0	2.88e-55	up	0.011
Z99289.3	1.15e-59	4.88647	0.011	0	3.39e-55	up	0.011
AK8	1.2e-59	-2.2026	0.002	0.014	3.54e-55	down	-0.012
EPM2A	1.2e-59	2.34932	0.024	0.007	3.55e-55	up	0.017
SPAAR	1.72e-59	2.68104	0.014	0.001	5.07e-55	up	0.013
AC009119.1	1.73e-59	-2.60186	0.002	0.014	5.13e-55	down	-0.012
CENPA	2.81e-59	-2.78804	0.004	0.018	8.32e-55	down	-0.014
TRAV12-2	2.85e-59	-4.71438	0.001	0.01	8.43e-55	down	-0.009
AC008264.2	3.43e-59	3.89575	0.012	0.001	1.01e-54	up	0.011
CITED1	3.67e-59	3.99909	0.016	0.003	1.08e-54	up	0.013
ARHGAP20	7.07e-59	3.10891	0.013	0.002	2.09e-54	up	0.011
AL137060.3	8.39e-59	3.88878	0.016	0.003	2.48e-54	up	0.013
ZNF781	8.65e-59	2.32321	0.015	0.002	2.56e-54	up	0.013
APOBEC3A	9.22e-59	-2.84829	0.001	0.011	2.73e-54	down	-0.01
ESR1	1.17e-58	2.08323	0.026	0.009	3.45e-54	up	0.017
NEB	1.38e-58	3.74657	0.014	0.002	4.07e-54	up	0.012
ERVMER34-1	1.56e-58	-2.89968	0.002	0.014	4.62e-54	down	-0.012
BX284668.6	3.73e-58	2.49139	0.029	0.01	1.1e-53	up	0.019
AC009005.1	4.28e-58	-2.35813	0.004	0.017	1.27e-53	down	-0.013
AC093525.4	5.47e-58	3.55323	0.012	0.001	1.62e-53	up	0.011
PROC	5.55e-58	-5.2192	0.001	0.011	1.64e-53	down	-0.01
NMU	8.53e-58	-3.66641	0.002	0.013	2.52e-53	down	-0.011
TLR7	1.32e-57	-2.13575	0.002	0.013	3.9e-53	down	-0.011
LINC00887	1.37e-57	-2.18691	0.002	0.012	4.05e-53	down	-0.01
AC084018.2	1.54e-57	2.58696	0.02	0.005	4.56e-53	up	0.015
RRM2	1.55e-57	-2.14481	0.011	0.028	4.57e-53	down	-0.017
EPHB2	1.57e-57	-2.75568	0.002	0.013	4.63e-53	down	-0.011
AC123512.1	1.67e-57	5.63274	0.01	0	4.93e-53	up	0.01
KLK10	2.3e-57	3.61199	0.012	0.001	6.8e-53	up	0.011
AL365203.2	2.76e-57	2.34659	0.017	0.003	8.16e-53	up	0.014
SLC16A10	3.23e-57	2.75132	0.017	0.004	9.55e-53	up	0.013
CES1	3.99e-57	-3.42161	0.007	0.022	1.18e-52	down	-0.015
AL023806.1	4.15e-57	5.08397	0.011	0.001	1.23e-52	up	0.01
AC008549.2	4.3e-57	6.85935	0.01	0	1.27e-52	up	0.01
APOBEC3B	4.62e-57	-3.36345	0.001	0.011	1.37e-52	down	-0.01
KIF2C	7.32e-57	-2.63829	0.005	0.018	2.17e-52	down	-0.013
AC037459.2	7.42e-57	2.19867	0.019	0.004	2.19e-52	up	0.015
AL096840.2	8.96e-57	6.33813	0.01	0	2.65e-52	up	0.01
CLMP	9.47e-57	2.59416	0.016	0.003	2.8e-52	up	0.013
ETFBKMT	1.43e-56	2.49312	0.027	0.01	4.22e-52	up	0.017
PCAT18	2.58e-56	-2.77228	0.004	0.016	7.63e-52	down	-0.012
TRAV14DV4	2.92e-56	-4.77881	0.001	0.01	8.64e-52	down	-0.009
AC006480.2	3.66e-56	2.16374	0.016	0.003	1.08e-51	up	0.013
ST7-OT4	4.37e-56	2.85201	0.012	0.001	1.29e-51	up	0.011
AC022137.4	4.67e-56	4.56109	0.011	0.001	1.38e-51	up	0.01
RBM24	5.42e-56	3.94824	0.011	0.001	1.6e-51	up	0.01
CDCA5	5.45e-56	-2.27008	0.006	0.021	1.61e-51	down	-0.015
DLX5	5.98e-56	5.08898	0.01	0	1.77e-51	up	0.01
AC024257.3	6.06e-56	3.6207	0.014	0.002	1.79e-51	up	0.012
PTPRZ1	6.42e-56	5.14555	0.013	0.001	1.9e-51	up	0.012
AC008074.2	6.7e-56	3.67796	0.014	0.002	1.98e-51	up	0.012
AC011511.5	7e-56	3.98754	0.011	0.001	2.07e-51	up	0.01
RAMP2-AS1	7.42e-56	2.15148	0.015	0.003	2.19e-51	up	0.012
KRT222	8.2e-56	2.54597	0.018	0.004	2.42e-51	up	0.014
CA11	8.31e-56	2.19479	0.026	0.009	2.46e-51	up	0.017
CNTNAP3	8.32e-56	2.76696	0.013	0.002	2.46e-51	up	0.011
LINC00840	9.93e-56	4.6385	0.01	0	2.94e-51	up	0.01
KIFC1	1.13e-55	-2.16262	0.008	0.023	3.33e-51	down	-0.015
HOXA-AS2	1.25e-55	2.71822	0.014	0.002	3.69e-51	up	0.012
AL138689.2	1.25e-55	4.85031	0.01	0	3.7e-51	up	0.01
NRG1	1.26e-55	2.58692	0.016	0.003	3.73e-51	up	0.013
MELK	1.32e-55	-2.58464	0.004	0.017	3.89e-51	down	-0.013
NPY1R	1.67e-55	2.34688	0.02	0.005	4.94e-51	up	0.015
ABCA10	1.92e-55	3.00602	0.011	0.001	5.68e-51	up	0.01
AC008906.1	1.96e-55	3.54123	0.011	0.001	5.81e-51	up	0.01
LINC02036	2.28e-55	-2.18557	0.001	0.01	6.74e-51	down	-0.009
AP001462.1	2.78e-55	2.63423	0.016	0.003	8.23e-51	up	0.013
RGPD2	2.96e-55	2.90215	0.019	0.004	8.76e-51	up	0.015
TERC	3.56e-55	2.91488	0.015	0.003	1.05e-50	up	0.012
BUB1	4.52e-55	-2.28163	0.005	0.018	1.34e-50	down	-0.013
PDZD7	5.61e-55	-2.46695	0.002	0.011	1.66e-50	down	-0.009
ICA1L	7.48e-55	2.03572	0.023	0.007	2.21e-50	up	0.016
AC093525.7	7.69e-55	2.98856	0.013	0.002	2.27e-50	up	0.011
PLK1	8.14e-55	-2.4246	0.007	0.022	2.41e-50	down	-0.015
HOXC11	8.16e-55	-2.36597	0.004	0.016	2.41e-50	down	-0.012
NPW	1.3e-54	-2.03483	0.012	0.029	3.83e-50	down	-0.017
AC027373.1	1.31e-54	2.75929	0.013	0.002	3.88e-50	up	0.011
AC025580.2	1.38e-54	-2.10606	0.003	0.013	4.08e-50	down	-0.01
LDLRAD2	1.49e-54	4.00027	0.013	0.002	4.4e-50	up	0.011
FA2H	2.51e-54	-2.02415	0.003	0.014	7.43e-50	down	-0.011
KL	3.06e-54	4.05749	0.01	0	9.04e-50	up	0.01
AC026979.4	4.86e-54	2.24702	0.014	0.002	1.44e-49	up	0.012
SPINK5	5.96e-54	4.97002	0.01	0	1.76e-49	up	0.01
RBM44	6.14e-54	3.68179	0.012	0.001	1.82e-49	up	0.011
AL355377.3	6.56e-54	2.28942	0.012	0.001	1.94e-49	up	0.011
VMO1	1.29e-53	-2.5411	0.007	0.021	3.82e-49	down	-0.014
AC092053.3	1.3e-53	3.88968	0.014	0.002	3.83e-49	up	0.012
DEPDC1	1.52e-53	-2.64569	0.005	0.017	4.51e-49	down	-0.012
TRGV8	1.77e-53	-2.32706	0.002	0.011	5.22e-49	down	-0.009
AGMAT	3.96e-53	-2.23053	0.003	0.014	1.17e-48	down	-0.011
CYP2J2	4.58e-53	-2.9509	0.007	0.021	1.36e-48	down	-0.014
IGHV3-48	4.99e-53	-5.33173	0.001	0.01	1.48e-48	down	-0.009
PLCXD3	5.32e-53	2.33617	0.015	0.003	1.57e-48	up	0.012
AL591623.1	5.7e-53	2.71648	0.013	0.002	1.69e-48	up	0.011
ABCA6	7.36e-53	2.45704	0.016	0.004	2.18e-48	up	0.012
DZIP1L	7.62e-53	2.08842	0.019	0.005	2.25e-48	up	0.014
TRGV4	8.02e-53	-2.10215	0.002	0.013	2.37e-48	down	-0.011
PDZK1	1.15e-52	2.57532	0.014	0.002	3.39e-48	up	0.012
[truncated: 270 more rows]

## Sheet: Pri_Lung_DEG
	gene	p_val	avg_log2FC	pct.1	pct.2	p_val_adj	threshold	Difference
1	MALAT1	0	18.8699	0.999	0	0	up	0.999
2	MT-ATP6	0	16.1976	0.992	0	0	up	0.992
3	MT-CO1	0	15.7511	0.987	0	0	up	0.987
4	MT-CO3	0	15.6582	0.983	0	0	up	0.983
5	MT-CO2	0	15.7094	0.982	0	0	up	0.982
6	MT-CYB	0	15.3423	0.981	0	0	up	0.981
7	MT-ND3	0	15.1228	0.978	0	0	up	0.978
8	MT-ND4	0	15.3557	0.975	0	0	up	0.975
9	MT-ND2	0	14.8527	0.974	0	0	up	0.974
10	MT-ND1	0	14.8158	0.968	0	0	up	0.968
11	RPS18	0	14.6401	0.962	0	0	up	0.962
12	PTMA	0	14.5115	0.954	0	0	up	0.954
13	RPL41	0	14.43	0.954	0	0	up	0.954
14	RPL7P9	0	-15.5354	0	0.89	0	down	-0.89
15	ALDOA	0	-5.05985	0.057	0.84	0	down	-0.783
16	HMGB1P5	0	-15.1332	0	0.76	0	down	-0.76
17	SPINT2	0	-4.91371	0.154	0.891	0	down	-0.737
18	RPL10P16	0	-14.961	0	0.716	0	down	-0.716
19	AC004453.1	0	-13.9165	0	0.703	0	down	-0.703
20	2024-09-07	0	-16.5461	0	0.653	0	down	-0.653
21	RPL13AP25	0	-13.4082	0	0.64	0	down	-0.64
22	PERP	0	-3.96192	0.161	0.798	0	down	-0.637
23	HSP90AB3P	0	-15.5175	0	0.629	0	down	-0.629
24	H3F3AP6	0	-14.357	0	0.621	0	down	-0.621
25	EPCAM	0	-4.26478	0.116	0.735	0	down	-0.619
26	C8orf59	0	-15.6452	0	0.617	0	down	-0.617
27	PSMB4	0	-4.06038	0.214	0.829	0	down	-0.615
28	CRABP2	0	-4.93043	0.097	0.709	0	down	-0.612
29	MDH2	0	-4.32338	0.176	0.785	0	down	-0.609
30	KRT7	0	-4.16656	0.198	0.804	0	down	-0.606
31	NDUFB9	0	-3.65699	0.249	0.855	0	down	-0.606
32	SYNGR2	0	-5.12149	0.154	0.756	0	down	-0.602
33	KRT19	0	-4.49235	0.301	0.899	0	down	-0.598
34	TMED3	0	-5.30643	0.089	0.68	0	down	-0.591
35	SDHC	0	-4.08385	0.11	0.695	0	down	-0.585
36	MGST1	0	-3.62052	0.133	0.716	0	down	-0.583
37	ERGIC3	0	-4.43453	0.165	0.747	0	down	-0.582
38	AC034236.1	0	-12.8105	0	0.581	0	down	-0.581
39	MRPL13	0	-3.79782	0.113	0.691	0	down	-0.578
40	RPL14P1	0	-13.4469	0	0.575	0	down	-0.575
41	EIF3C	0	-2.93992	0.036	0.611	0	down	-0.575
42	CYC1	0	-4.78561	0.144	0.718	0	down	-0.574
43	2024-09-02	0	-16.4533	0	0.568	0	down	-0.568
44	SLC25A39	0	-4.98125	0.103	0.667	0	down	-0.564
45	NAXE	0	-4.3652	0.091	0.653	0	down	-0.562
46	BCAS4	0	-4.18063	0.029	0.59	0	down	-0.561
47	ATP5F1EP2	0	-12.8168	0	0.56	0	down	-0.56
48	ATP6AP1	0	-5.08355	0.124	0.676	0	down	-0.552
49	SDC4	0	-3.40139	0.098	0.642	0	down	-0.544
50	PDIA3P1	0	-13.987	0	0.541	0	down	-0.541
51	UQCRC1	0	-4.51581	0.115	0.653	0	down	-0.538
52	AES	0	-15.6968	0	0.535	0	down	-0.535
53	CLDN7	0	-4.06396	0.111	0.642	0	down	-0.531
54	LSR	0	-4.11637	0.096	0.623	0	down	-0.527
55	SDC1	0	-5.33702	0.035	0.562	0	down	-0.527
56	NME2P1	0	-14.2464	0	0.526	0	down	-0.526
57	TMEM9	0	-4.46529	0.062	0.575	0	down	-0.513
58	NQO1	0	-4.59441	0.069	0.577	0	down	-0.508
59	CHCHD2P9	0	-12.3058	0	0.491	0	down	-0.491
60	WDR34	0	-5.12822	0.052	0.537	0	down	-0.485
61	MAL2	0	-3.40078	0.062	0.545	0	down	-0.483
62	CBWD2	0	-3.01444	0.041	0.518	0	down	-0.477
63	AC130689.1	0	-13.5141	0	0.476	0	down	-0.476
64	PTPRF	0	-3.52441	0.07	0.539	0	down	-0.469
65	AC010618.1	0	-16.1421	0	0.467	0	down	-0.467
66	SPINT1	0	-4.05299	0.064	0.528	0	down	-0.464
67	FAM173A	0	-16.3061	0	0.461	0	down	-0.461
68	2024-09-09	0	-15.419	0	0.459	0	down	-0.459
69	CAPS	0	-5.27439	0.04	0.497	0	down	-0.457
70	RPSAP19	0	-13.2875	0	0.457	0	down	-0.457
71	AHCY	0	-4.22622	0.075	0.53	0	down	-0.455
72	TFAP2C	0	-3.03374	0.049	0.501	0	down	-0.452
73	YIF1B	0	-4.28596	0.045	0.497	0	down	-0.452
74	GPS1	0	-4.01464	0.074	0.522	0	down	-0.448
75	AP1M2	0	-5.67846	0.03	0.478	0	down	-0.448
76	TMEM54	0	-4.33783	0.065	0.512	0	down	-0.447
77	FKBP2	0	-2.78609	0.045	0.491	0	down	-0.446
78	SLC25A1	0	-4.51497	0.064	0.509	0	down	-0.445
79	EXOSC4	0	-4.15292	0.065	0.51	0	down	-0.445
80	RPL24P4	0	-13.0255	0	0.442	0	down	-0.442
81	LETM1	0	-3.47721	0.066	0.507	0	down	-0.441
82	CACYBPP2	0	-13.3652	0	0.44	0	down	-0.44
83	RUVBL2	0	-3.92656	0.07	0.51	0	down	-0.44
84	SNRNP25	0	-3.82631	0.065	0.503	0	down	-0.438
85	AC007318.1	0	-13.4844	0	0.434	0	down	-0.434
86	AC124319.1	0	-6.18647	0.005	0.436	0	down	-0.431
87	RNASEK.C17orf49	0	-11.0616	0	0.43	0	down	-0.43
88	PRSS8	0	-4.78956	0.047	0.472	0	down	-0.425
89	RAB3D	0	-4.1825	0.026	0.448	0	down	-0.422
90	RAB25	0	-4.22084	0.059	0.476	0	down	-0.417
91	LLGL2	0	-3.59898	0.053	0.463	0	down	-0.41
92	X6.Mar	0	-15.0716	0	0.406	0	down	-0.406
93	AC012085.1	0	-13.1336	0	0.406	0	down	-0.406
94	TMEM106C	0	-5.28657	0.042	0.446	0	down	-0.404
95	PPP1R14BP3	0	-12.1895	0	0.404	0	down	-0.404
96	EIF2S2P4	0	-12.517	0	0.402	0	down	-0.402
97	ABHD12	0	-3.73735	0.057	0.455	0	down	-0.398
98	AC011481.1	0	-10.5533	0	0.394	0	down	-0.394
99	MRPL37	0	-4.44701	0.054	0.446	0	down	-0.392
100	SLC39A11	0	-4.95392	0.031	0.423	0	down	-0.392
101	SERINC2	0	-2.76623	0.051	0.44	0	down	-0.389
102	2024-09-11	0	-15.3915	0	0.387	0	down	-0.387
103	S100P	0	-3.39341	0.043	0.43	0	down	-0.387
104	MFSD3	0	-5.89211	0.019	0.404	0	down	-0.385
105	RPS3AP5	0	-13.2229	0	0.377	0	down	-0.377
106	PYCR1	0	-4.65067	0.03	0.406	0	down	-0.376
107	ST14	0	-4.42087	0.032	0.406	0	down	-0.374
108	NHP2P1	0	-12.6368	0	0.373	0	down	-0.373
109	LYPD3	0	-5.46599	0.031	0.404	0	down	-0.373
110	SIGMAR1	0	-4.82253	0.038	0.406	0	down	-0.368
111	SLC35B2	0	-4.42753	0.033	0.4	0	down	-0.367
112	RPL12P4	0	-12.4282	0	0.366	0	down	-0.366
113	ESRP1	0	-3.47834	0.033	0.396	0	down	-0.363
114	SRP9P1	0	-11.3448	0	0.362	0	down	-0.362
115	AC026271.1	0	-12.725	0	0.36	0	down	-0.36
116	CLIC3	0	-4.07144	0.031	0.39	0	down	-0.359
117	RPL7AP66	0	-12.6592	0	0.358	0	down	-0.358
118	PIPSL	0	-13.7025	0	0.356	0	down	-0.356
119	APEH	0	-4.29664	0.037	0.39	0	down	-0.353
120	TUBG1	0	-4.44659	0.04	0.387	0	down	-0.347
121	SCD	0	-4.18989	0.032	0.379	0	down	-0.347
122	TNNT1	0	-4.83855	0.015	0.36	0	down	-0.345
123	BSPRY	0	-4.9255	0.024	0.36	0	down	-0.336
124	FBP1	0	-5.26379	0.037	0.371	0	down	-0.334
125	AC087289.1	0	-14.7516	0	0.333	0	down	-0.333
126	SPR	0	-5.10492	0.028	0.358	0	down	-0.33
127	PKP3	0	-4.0708	0.03	0.356	0	down	-0.326
128	ATP6V0E2	0	-5.02662	0.027	0.352	0	down	-0.325
129	TUBBP1	0	-13.3301	0	0.322	0	down	-0.322
130	AC106795.1	0	-13.7682	0	0.32	0	down	-0.32
131	SUMF1	0	-3.97344	0.032	0.352	0	down	-0.32
132	GATD3A	0	-3.87728	0.007	0.324	0	down	-0.317
133	NPW	0	-6.005	0.012	0.324	0	down	-0.312
134	SNX22	0	-2.35052	0.007	0.314	0	down	-0.307
135	AL590139.1	0	-13.4322	0	0.307	0	down	-0.307
136	HNRNPA1L2	0	-2.80395	0.013	0.316	0	down	-0.303
137	DHCR7	0	-5.03598	0.021	0.32	0	down	-0.299
138	SSSCA1	0	-14.1135	0	0.297	0	down	-0.297
139	AL365205.1	0	-12.8325	0	0.293	0	down	-0.293
140	GGH	0	-5.2644	0.018	0.305	0	down	-0.287
141	MUC5B	0	-5.71145	0.013	0.297	0	down	-0.284
142	AC026410.1	0	-15.4176	0	0.282	0	down	-0.282
143	CRABP1	0	-4.49162	0.02	0.301	0	down	-0.281
144	DGCR6	0	-2.81	0.016	0.297	0	down	-0.281
145	NACA3P	0	-11.5978	0	0.278	0	down	-0.278
146	MIR4435.2HG	0	-13.4783	0	0.278	0	down	-0.278
147	PCCB	0	-4.22332	0.025	0.303	0	down	-0.278
148	NOMO1	0	-3.31184	0.02	0.295	0	down	-0.275
149	PQLC3	0	-14.9175	0	0.274	0	down	-0.274
150	CD24P4	0	-11.5791	0	0.274	0	down	-0.274
151	AC074143.1	0	-15.3322	0	0.272	0	down	-0.272
152	PMS2P1	0	-13.6397	0	0.269	0	down	-0.269
153	TRIM29	0	-5.03189	0.02	0.288	0	down	-0.268
154	SLC25A10	0	-3.79448	0.014	0.282	0	down	-0.268
155	TMEM79	0	-5.26033	0.014	0.28	0	down	-0.266
156	PLA2G16	0	-14.6169	0	0.261	0	down	-0.261
157	GRHL2	0	-2.53839	0.021	0.282	0	down	-0.261
158	PCSK1N	0	-5.82037	0.016	0.276	0	down	-0.26
159	LAD1	0	-4.05852	0.02	0.28	0	down	-0.26
160	FADS2	0	-3.40981	0.017	0.274	0	down	-0.257
161	DEGS2	0	-5.49277	0.018	0.274	0	down	-0.256
162	AL078621.1	0	-12.2826	0	0.255	0	down	-0.255
163	HMGB1P1	0	-13.596	0	0.251	0	down	-0.251
164	PITX1	0	-3.7198	0.019	0.267	0	down	-0.248
165	ST6GALNAC2	0	-7.09927	0.002	0.25	0	down	-0.248
166	TPT1.AS1	0	-13.5822	0	0.248	0	down	-0.248
167	TK1	0	-5.60697	0.017	0.263	0	down	-0.246
168	BIRC5	0	-5.07203	0.013	0.257	0	down	-0.244
169	MMACHC	0	-3.17191	0.009	0.253	0	down	-0.244
170	C9orf3	0	-14.475	0	0.244	0	down	-0.244
171	KRT86	0	-5.69945	0.007	0.25	0	down	-0.243
172	AC008755.1	0	-12.6917	0	0.242	0	down	-0.242
173	BMPR1B	0	-6.60451	0.003	0.244	0	down	-0.241
174	X7.Mar	0	-13.5077	0	0.236	0	down	-0.236
175	FAM84B	0	-13.6782	0	0.236	0	down	-0.236
176	STAG3L3	0	-13.669	0	0.236	0	down	-0.236
177	PSCA	0	-9.33005	0.003	0.238	0	down	-0.235
178	RPL23AP82	0	-13.2306	0	0.234	0	down	-0.234
179	VDAC1P1	0	-10.8009	0	0.232	0	down	-0.232
180	PTK6	0	-5.15006	0.008	0.24	0	down	-0.232
181	ERVK3.1	0	-13.2415	0	0.227	0	down	-0.227
182	PABPC3	0	-6.66076	0	0.225	0	down	-0.225
183	TJP3	0	-3.80999	0.012	0.236	0	down	-0.224
184	FAM45A	0	-13.5175	0	0.223	0	down	-0.223
185	EN1	0	-5.23861	0.006	0.229	0	down	-0.223
186	PCBP1.AS1	0	-13.2103	0	0.223	0	down	-0.223
187	WRB	0	-14.5914	0	0.223	0	down	-0.223
188	STAG3L4	0	-14.3479	0	0.219	0	down	-0.219
189	HOXC10	0	-4.23226	0.01	0.229	0	down	-0.219
190	RPL7P26	0	-13.4477	0	0.213	0	down	-0.213
191	PLEKHB1	0	-6.41696	0.007	0.219	0	down	-0.212
192	KLK5	0	-7.85688	0.011	0.223	0	down	-0.212
193	FAM129B	0	-12.3508	0	0.211	0	down	-0.211
194	ATF7.1	0	-13.474	0	0.211	0	down	-0.211
195	X2.Mar	0	-14.3892	0	0.21	0	down	-0.21
196	RNASEH2A	0	-2.62125	0.011	0.217	0	down	-0.206
197	DPH1	0	-3.62028	0.006	0.211	0	down	-0.205
198	AC073869.1	0	-13.0728	0	0.204	0	down	-0.204
199	NOMO2	0	-3.03265	0.007	0.211	0	down	-0.204
200	FAM234B	0	-5.52946	0.009	0.211	0	down	-0.202
201	NME1.NME2	0	-13.5028	0	0.2	0	down	-0.2
202	KDF1	0	-4.98447	0.008	0.208	0	down	-0.2
203	ABCF2.1	0	-13.5369	0	0.198	0	down	-0.198
204	EVPL	0	-4.63225	0.008	0.206	0	down	-0.198
205	ME1	0	-4.95158	0.004	0.198	0	down	-0.194
206	MSLN	0	-12.1637	0	0.194	0	down	-0.194
207	MUC16	0	-5.08859	0.006	0.196	0	down	-0.19
208	NOMO3	0	-2.50677	0.008	0.196	0	down	-0.188
209	FO393411.1	0	-10.5872	0	0.187	0	down	-0.187
210	ST20	0	-12.4729	0	0.185	0	down	-0.185
211	FGFR4	0	-5.40503	0.006	0.19	0	down	-0.184
212	SPDYE5	0	-4.76247	0.002	0.185	0	down	-0.183
213	FAM206A	0	-12.7465	0	0.181	0	down	-0.181
214	SCO2.1	0	-12.8501	0	0.175	0	down	-0.175
215	FRG1BP	0	-12.3231	0	0.175	0	down	-0.175
216	C6orf203	0	-14.1784	0	0.173	0	down	-0.173
217	COL4A3BP	0	-12.888	0	0.171	0	down	-0.171
218	AC007950.1	0	-12.8423	0	0.171	0	down	-0.171
219	GUSBP1	0	-12.94	0	0.171	0	down	-0.171
220	2024-09-10	0	-13.7183	0	0.171	0	down	-0.171
221	SMG1P5	0	-12.3999	0	0.17	0	down	-0.17
222	WASH3P	0	-10.3949	0	0.17	0	down	-0.17
223	FKBP9P1	0	-11.5082	0	0.168	0	down	-0.168
224	SDHAP1	0	-12.4122	0	0.168	0	down	-0.168
225	NUPL2	0	-13.0997	0	0.166	0	down	-0.166
226	SPDYE2B	0	-10.7617	0	0.164	0	down	-0.164
227	AL450998.1	0	-11.7042	0	0.164	0	down	-0.164
228	BCAS1	0	-5.03246	0.006	0.168	0	down	-0.162
229	GAL	0	-4.94753	0.006	0.168	0	down	-0.162
230	LSP1P4	0	-11.9654	0	0.162	0	down	-0.162
231	DIABLO.1	0	-11.9157	0	0.16	0	down	-0.16
232	CST6	0	-4.79628	0.005	0.164	0	down	-0.159
233	RARRES3	0	-14.6278	0	0.158	0	down	-0.158
234	SDR16C5	0	-5.60324	0.004	0.162	0	down	-0.158
235	FAM3C2	0	-10.661	0	0.158	0	down	-0.158
236	CRYBB2P1	0	-13.7468	0	0.156	0	down	-0.156
237	PQLC1	0	-13.7835	0	0.156	0	down	-0.156
238	PKMYT1	0	-5.1694	0.004	0.16	0	down	-0.156
239	ANXA9	0	-6.28931	0.006	0.162	0	down	-0.156
240	ACTBP7	0	-12.5108	0	0.156	0	down	-0.156
241	KRT18P28	0	-12.5459	0	0.154	0	down	-0.154
242	SPDYE16	0	-3.8563	0.002	0.156	0	down	-0.154
243	CA5BP1	0	-13.5663	0	0.154	0	down	-0.154
244	EIF3J.DT	0	-13.7852	0	0.152	0	down	-0.152
245	AC026470.1	0	-12.6778	0	0.15	0	down	-0.15
246	TPM3P8	0	-10.7372	0	0.15	0	down	-0.15
247	AL035411.1	0	-11.3237	0	0.149	0	down	-0.149
248	TSACC	0	-4.47326	0.002	0.15	0	down	-0.148
249	ACOT1	0	-7.48204	0	0.145	0	down	-0.145
250	SPDYE1	0	-3.79969	0.002	0.145	0	down	-0.143
251	CIDECP1	0	-13.7633	0	0.139	0	down	-0.139
252	2024-09-08	0	-13.6036	0	0.137	0	down	-0.137
253	HKR1	0	-13.8926	0	0.137	0	down	-0.137
254	OR7C1	0	-5.13353	0.001	0.133	0	down	-0.132
255	TUBB4A	0	-4.29795	0.002	0.133	0	down	-0.131
256	AC004475.1	0	-13.1467	0	0.131	0	down	-0.131
257	ZIC1	0	-6.70866	0.001	0.131	0	down	-0.13
258	ARMC10P1	0	-10.2626	0	0.13	0	down	-0.13
259	AL590327.1	0	-12.9718	0	0.13	0	down	-0.13
260	CGA	0	-6.40972	0.003	0.131	0	down	-0.128
261	RPL13AP3	0	-11.6517	0	0.128	0	down	-0.128
262	RRP7BP	0	-13.5501	0	0.122	0	down	-0.122
263	WASH2P	0	-10.4075	0	0.12	0	down	-0.12
264	X3.Mar	0	-13.8175	0	0.12	0	down	-0.12
265	CD99.1	0	-11.6304	0	0.116	0	down	-0.116
266	NDUFB4P12	0	-11.2248	0	0.116	0	down	-0.116
267	NPIPB12	0	-4.16007	0.001	0.116	0	down	-0.115
268	ACTA1	0	-7.78211	0.001	0.114	0	down	-0.113
269	MAGEA8	0	-15.644	0	0.112	0	down	-0.112
270	APOBEC3B	0	-7.89864	0.001	0.112	0	down	-0.111
271	SCUBE3	0	-6.22273	0.001	0.11	0	down	-0.109
272	RNF219	0	-12.2616	0	0.109	0	down	-0.109
273	VGLL1	0	-6.96975	0.002	0.109	0	down	-0.107
274	SREBF2.AS1	0	-13.1728	0	0.107	0	down	-0.107
275	ZNF667.AS1	0	-13.1904	0	0.105	0	down	-0.105
276	AP000769.1	0	-13.0063	0	0.105	0	down	-0.105
277	EMC3.AS1	0	-12.0255	0	0.103	0	down	-0.103
278	HORMAD1	0	-6.39578	0.001	0.103	0	down	-0.102
279	PQLC2	0	-13.1264	0	0.101	0	down	-0.101
280	PMS2P5	0	-10.7036	0	0.101	0	down	-0.101
281	CCDC144B	0	-11.307	0	0.099	0	down	-0.099
282	AHSA2P	0	-12.4012	0	0.099	0	down	-0.099
283	RWDD4P2	0	-10.208	0	0.099	0	down	-0.099
284	AL669983.1	0	-10.5174	0	0.097	0	down	-0.097
285	AC233964.1	0	-11.2459	0	0.097	0	down	-0.097
286	SDHAP3	0	-11.7113	0	0.097	0	down	-0.097
287	MTSS1L	0	-12.8264	0	0.095	0	down	-0.095
288	HMGN2P46	0	-11.5976	0	0.095	0	down	-0.095
289	2024-03-01	0	-12.0458	0	0.095	0	down	-0.095
290	X9.Mar	0	-13.7007	0	0.091	0	down	-0.091
291	TMEM206	0	-12.3995	0	0.09	0	down	-0.09
292	KRT87P	0	-10.9555	0	0.09	0	down	-0.09
293	ATP8B5P	0	-10.8632	0	0.09	0	down	-0.09
294	PRODH	0	-5.90077	0.001	0.09	0	down	-0.089
295	AP002956.1	0	-13.4112	0	0.088	0	down	-0.088
296	TPTEP1	0	-11.1733	0	0.088	0	down	-0.088
297	NSUN5P2	0	-11.098	0	0.086	0	down	-0.086
298	C2orf40	0	-15.226	0	0.086	0	down	-0.086
299	BRD7P2	0	-10.2739	0	0.086	0	down	-0.086
300	EP400P1	0	-11.673	0	0.086	0	down	-0.086
301	HSP90AA6P	0	-10.547	0	0.084	0	down	-0.084
302	AC129492.1	0	-8.02478	0	0.082	0	down	-0.082
303	NKX2.5	0	-13.8557	0	0.082	0	down	-0.082
304	C22orf46	0	-12.9811	0	0.082	0	down	-0.082
305	PMS2P4	0	-11.1608	0	0.08	0	down	-0.08
306	FAM129A	0	-12.3646	0	0.08	0	down	-0.08
307	ACTG1P1	0	-11.515	0	0.08	0	down	-0.08
308	PI4KAP2	0	-11.0609	0	0.08	0	down	-0.08
309	RPS10P5	0	-11.4293	0	0.078	0	down	-0.078
310	AC092338.1	0	-8.21981	0	0.078	0	down	-0.078
311	TWF1P1	0	-10.118	0	0.078	0	down	-0.078
312	C14orf39	0	-6.25481	0	0.076	0	down	-0.076
313	A2ML1	0	-4.86318	0.001	0.076	0	down	-0.075
314	FUK	0	-11.8941	0	0.074	0	down	-0.074
315	CBS	0	-5.35299	0.001	0.074	0	down	-0.073
316	C7orf43	0	-12.5872	0	0.072	0	down	-0.072
317	MAGEA4	0	-14.1085	0	0.072	0	down	-0.072
318	PPIAP72	0	-10.9342	0	0.072	0	down	-0.072
319	AC138393.1	0	-10.6519	0	0.072	0	down	-0.072
320	MAGEC2	0	-13.3834	0	0.07	0	down	-0.07
321	KIAA0391	0	-11.5739	0	0.07	0	down	-0.07
322	ZFHX2.AS1	0	-11.1783	0	0.07	0	down	-0.07
323	TMEM136	0	-12.2258	0	0.07	0	down	-0.07
324	TMEM56	0	-11.893	0	0.069	0	down	-0.069
325	SPDYE7P	0	-10.6793	0	0.069	0	down	-0.069
326	EIF2S3B	0	-3.77419	0.001	0.069	0	down	-0.068
327	RPL12P13	0	-10.8377	0	0.067	0	down	-0.067
328	SPDYE12P	0	-10.2865	0	0.067	0	down	-0.067
329	AC011529.1	0	-11.2832	0	0.065	0	down	-0.065
330	CHURC1.FNTB	0	-7.84896	0	0.065	0	down	-0.065
331	KRT83	0	-7.72448	0	0.065	0	down	-0.065
332	RPS2P28	0	-10.9239	0	0.065	0	down	-0.065
333	AC234031.1	0	-4.58408	0	0.065	0	down	-0.065
334	TPI1P3	0	-10.5274	0	0.065	0	down	-0.065
335	2024-09-06	0	-11.1984	0	0.063	0	down	-0.063
336	2024-09-01	0	-11.7936	0	0.063	0	down	-0.063
337	MPO	0	-5.59606	0	0.061	0	down	-0.061
338	DGKZP1	0	-8.07375	0	0.061	0	down	-0.061
339	MAGED4	0	-5.67816	0	0.059	0	down	-0.059
340	BAK1P1	0	-9.20955	0	0.059	0	down	-0.059
341	HSD17B7P2	0	-10.2823	0	0.057	0	down	-0.057
342	ABHD14A.ACY1	0	-9.21341	0	0.057	0	down	-0.057
343	AD000864.1	0	-11.2438	0	0.057	0	down	-0.057
344	AC095040.1	0	-10.3752	0	0.057	0	down	-0.057
345	RPL37AP8	0	-9.72215	0	0.057	0	down	-0.057
346	RPS2P2	0	-10.656	0	0.057	0	down	-0.057
347	AC093909.1	0	-9.0703	0	0.057	0	down	-0.057
348	2024-03-02	0	-12.5463	0	0.055	0	down	-0.055
349	PMS2P3	0	-10.4365	0	0.055	0	down	-0.055
350	ZNF767P	0	-11.107	0	0.055	0	down	-0.055
351	CCDC144CP	0	-10.3646	0	0.055	0	down	-0.055
352	LALBA	0	-12.8628	0	0.055	0	down	-0.055
353	PPIAP33	0	-9.0521	0	0.055	0	down	-0.055
354	SMG1P3	0	-9.21711	0	0.055	0	down	-0.055
355	KRT18P14	0	-10.5801	0	0.055	0	down	-0.055
356	CLUHP3	0	-11.5008	0	0.053	0	down	-0.053
357	ZNF670.ZNF695	0	-10.1014	0	0.053	0	down	-0.053
358	TUBBP5	0	-10.3796	0	0.053	0	down	-0.053
359	AC007663.1	0	-9.30499	0	0.053	0	down	-0.053
360	2024-09-04	0	-12.8807	0	0.051	0	down	-0.051
361	AC009533.1	0	-9.53393	0	0.051	0	down	-0.051
362	PRDM13	0	-8.18278	0	0.051	0	down	-0.051
363	CYP4Z2P	0	-10.7506	0	0.051	0	down	-0.051
364	FAM57A	0	-11.2388	0	0.051	0	down	-0.051
365	DLGAP1.AS1	0	-11.1332	0	0.051	0	down	-0.051
366	HLA.DQB1	0	-12.9405	0	0.051	0	down	-0.051
367	RGPD6	0	-5.11417	0	0.051	0	down	-0.051
368	AL109615.1	0	-9.69892	0	0.051	0	down	-0.051
369	GNG5P2	0	-10.1555	0	0.05	0	down	-0.05
370	XAGE2	0	-11.7043	0	0.05	0	down	-0.05
371	FER1L4	0	-11.815	0	0.048	0	down	-0.048
372	PRSS33	0	-13.3537	0	0.048	0	down	-0.048
373	ACTL8	0	-11.4415	0	0.048	0	down	-0.048
374	FAM84A	0	-12.8208	0	0.048	0	down	-0.048
375	SCAND2P	0	-9.67055	0	0.048	0	down	-0.048
376	FMR1NB	0	-10.0877	0	0.048	0	down	-0.048
377	KTN1.AS1	0	-9.7388	0	0.048	0	down	-0.048
378	MYH7	0	-7.17857	0	0.046	0	down	-0.046
379	C19orf66	0	-11.2258	0	0.046	0	down	-0.046
380	NCF1C	0	-9.15832	0	0.046	0	down	-0.046
381	TMEM198B	0	-10.4015	0	0.046	0	down	-0.046
382	CYCSP45	0	-9.52194	0	0.046	0	down	-0.046
383	PINK1.AS	0	-10.5255	0	0.044	0	down	-0.044
384	SEPT7P9	0	-9.37162	0	0.044	0	down	-0.044
385	CMAHP	0	-11.425	0	0.044	0	down	-0.044
386	HMGN1P35	0	-9.84486	0	0.044	0	down	-0.044
387	CRIP1P4	0	-10.0127	0	0.044	0	down	-0.044
388	NCF1B	0	-8.97417	0	0.044	0	down	-0.044
389	JMJD7.PLA2G4B	0	-7.56564	0	0.042	0	down	-0.042
390	KDELC2	0	-10.6537	0	0.042	0	down	-0.042
391	CKS1BP6	0	-9.68279	0	0.042	0	down	-0.042
392	STT3A	4.4983e-308	-2.73493	0.053	0.451	1.28647e-303	down	-0.398
393	GPI	2.46138e-307	-3.58315	0.123	0.659	7.03929e-303	down	-0.536
394	ACOT2	3.46368e-307	-3.70147	0.017	0.25	9.90577e-303	down	-0.233
395	SAPCD2	5.78332e-307	-4.58295	0.007	0.164	1.65397e-302	down	-0.157
396	HSD17B10	1.09335e-306	-3.9571	0.126	0.648	3.12687e-302	down	-0.522
397	PFN2	2.35156e-306	-4.62509	0.036	0.356	6.72523e-302	down	-0.32
398	NMRAL1	7.91532e-306	-3.25329	0.066	0.49	2.2637e-301	down	-0.424
399	ATIC	8.28893e-306	-3.68803	0.045	0.402	2.37055e-301	down	-0.357
400	RHBDD2	1.61528e-305	-4.00077	0.068	0.49	4.61954e-301	down	-0.422
401	MAPK13	1.88109e-305	-3.77409	0.033	0.345	5.37972e-301	down	-0.312
402	GDF5	2.65217e-303	-6.64317	0.001	0.07	7.58495e-299	down	-0.069
403	ALG1	9.38155e-303	-4.22263	0.016	0.244	2.68303e-298	down	-0.228
404	CDKN2A	2.07263e-302	-4.29527	0.034	0.347	5.92752e-298	down	-0.313
405	C1orf43	2.1324e-301	-4.07175	0.157	0.71	6.09844e-297	down	-0.553
406	KRTCAP3	2.51008e-301	-4.20374	0.031	0.331	7.17856e-297	down	-0.3
407	UBE2T	2.1881e-300	-4.10154	0.018	0.253	6.25775e-296	down	-0.235
408	AC005041.1	2.37225e-299	-9.66491	0	0.04	6.7844e-295	down	-0.04
409	GLULP4	2.37225e-299	-8.70085	0	0.04	6.7844e-295	down	-0.04
410	MYH14	2.81184e-299	-3.70544	0.018	0.255	8.04157e-295	down	-0.237
411	AAMP	1.8132e-297	-3.90599	0.111	0.61	5.18558e-293	down	-0.499
412	TIMM50	3.60786e-295	-3.40419	0.062	0.465	1.03181e-290	down	-0.403
413	SCAMP3	4.47919e-292	-3.57844	0.069	0.486	1.281e-287	down	-0.417
414	TUFM	3.62793e-291	-4.12347	0.207	0.77	1.03755e-286	down	-0.563
415	ACTB	7.79906e-291	-4.09611	0.801	0.99	2.23045e-286	down	-0.189
416	LSM4	4.3857e-290	-3.43889	0.146	0.693	1.25427e-285	down	-0.547
417	DOK7	6.12103e-290	-5.43695	0.003	0.105	1.75055e-285	down	-0.102
418	RPL12	8.05196e-290	13.8208	0.923	0	2.30278e-285	up	0.923
419	CIAO2A	6.74308e-289	-3.42474	0.069	0.488	1.92845e-284	down	-0.419
420	CKS1B	7.45262e-289	-3.47533	0.096	0.579	2.13138e-284	down	-0.483
421	CDH1	2.6733e-287	-3.65031	0.086	0.541	7.64536e-283	down	-0.455
422	HSPBP1	3.27493e-287	-3.79686	0.052	0.421	9.36596e-283	down	-0.369
423	MT-ND5	5.34601e-287	13.7907	0.919	0	1.52891e-282	up	0.919
424	VAMP8	1.50008e-286	-3.138	0.192	0.785	4.29009e-282	down	-0.593
425	IAPP	1.97553e-285	-9.17795	0	0.04	5.64981e-281	down	-0.04
426	AL353743.1	3.42625e-285	-10.161	0	0.038	9.79873e-281	down	-0.038
427	OR7E14P	3.42625e-285	-9.5717	0	0.038	9.79873e-281	down	-0.038
428	CLDN3	6.12424e-285	-3.90913	0.113	0.604	1.75147e-280	down	-0.491
429	SEC13	4.51983e-284	-3.89989	0.101	0.568	1.29263e-279	down	-0.467
430	MRPL24	4.6046e-284	-3.50481	0.076	0.503	1.31687e-279	down	-0.427
431	WSB2	2.29612e-283	-2.96994	0.052	0.429	6.56669e-279	down	-0.377
433	B4GALNT3	7.04527e-283	-5.17048	0.003	0.11	2.01488e-278	down	-0.107
434	BNIPL	1.34704e-282	-4.99773	0.007	0.158	3.8524e-278	down	-0.151
435	GRTP1	3.64764e-282	-4.70906	0.014	0.221	1.04319e-277	down	-0.207
436	AIMP2	6.58721e-282	-3.86339	0.039	0.36	1.88388e-277	down	-0.321
437	NEAT1	2.09718e-281	14.242	0.91	0	5.99772e-277	up	0.91
438	RPS28	5.35417e-281	13.8249	0.909	0	1.53124e-276	up	0.909
439	KLK6	6.32353e-280	-7.73001	0.009	0.173	1.80847e-275	down	-0.164
440	TMEM254	1.97933e-279	-3.76152	0.024	0.282	5.6607e-275	down	-0.258
441	DOLPP1	5.26019e-279	-3.71706	0.008	0.17	1.50436e-274	down	-0.162
442	STYXL1	1.21262e-278	-3.64331	0.03	0.318	3.46797e-274	down	-0.288
443	F12	3.45331e-278	-3.98923	0.02	0.257	9.87613e-274	down	-0.237
444	MTCH2	3.01941e-277	-3.85787	0.077	0.497	8.63522e-273	down	-0.42
445	MKKS	3.65529e-277	-2.2731	0.032	0.33	1.04538e-272	down	-0.298
446	ATP5F1A	5.05867e-277	-3.8658	0.221	0.789	1.44673e-272	down	-0.568
447	RMND5B	7.37147e-277	-3.37601	0.034	0.337	2.10817e-272	down	-0.303
448	LDOC1	1.6704e-276	-3.75709	0.036	0.347	4.77718e-272	down	-0.311
449	STXBP2	7.57356e-276	-2.5532	0.043	0.383	2.16596e-271	down	-0.34
450	USP41	5.56927e-275	-6.56235	0	0.042	1.59276e-270	down	-0.042
451	RPL39	9.60791e-275	13.5934	0.899	0	2.74777e-270	up	0.899
453	SLC39A6	5.821e-274	-5.22997	0.105	0.568	1.66475e-269	down	-0.463
454	RPL37A	1.08688e-272	13.3138	0.895	0	3.10837e-268	up	0.895
455	GBA	2.41476e-272	-3.38591	0.034	0.335	6.90596e-268	down	-0.301
456	TMSB4X	2.41704e-272	14.411	0.895	0	6.91251e-268	up	0.895
457	C2orf68	1.95176e-271	-2.6335	0.043	0.383	5.58183e-267	down	-0.34
458	PRORSD1P	4.94542e-271	-10.2435	0	0.036	1.41434e-266	down	-0.036
459	FAM86FP	4.94542e-271	-10.1667	0	0.036	1.41434e-266	down	-0.036
460	C16orf45	4.94542e-271	-10.6092	0	0.036	1.41434e-266	down	-0.036
461	TUBB8P12	4.94542e-271	-9.92497	0	0.036	1.41434e-266	down	-0.036
462	LINC00843	4.94542e-271	-9.01251	0	0.036	1.41434e-266	down	-0.036
463	MLF2	1.0509e-270	-3.80202	0.175	0.714	3.00548e-266	down	-0.539
464	DCXR	1.34825e-270	-3.36594	0.152	0.688	3.85587e-266	down	-0.536
465	DGAT2	1.56615e-270	-5.00128	0.003	0.101	4.47904e-266	down	-0.098
466	PSMG3	7.0313e-270	-3.40926	0.087	0.528	2.01088e-265	down	-0.441
467	GGT1.1	1.35054e-269	-2.86593	0.001	0.074	3.86241e-265	down	-0.073
468	ADIPOR1	2.59615e-269	-3.59501	0.087	0.524	7.42472e-265	down	-0.437
469	PRDX3	1.58706e-268	-3.53645	0.116	0.602	4.53882e-264	down	-0.486
470	NDUFAF6	9.14592e-268	-3.04406	0.053	0.415	2.61564e-263	down	-0.362
471	RET	1.14143e-267	-5.1703	0.006	0.139	3.26438e-263	down	-0.133
472	PRRG3	1.32749e-267	-4.39764	0.003	0.107	3.79649e-263	down	-0.104
473	MDH1	1.4667e-267	-3.6309	0.13	0.629	4.19461e-263	down	-0.499
474	PPP2R1A	7.03871e-267	-3.7558	0.141	0.651	2.013e-262	down	-0.51
475	RPS29	1.19941e-265	13.4215	0.883	0	3.4302e-261	up	0.883
476	RPS4X	2.48283e-263	13.6171	0.879	0	7.10063e-259	up	0.879
477	COPZ1	3.36115e-263	-3.46863	0.122	0.604	9.61257e-259	down	-0.482
478	TIMM17B	2.38478e-261	-2.97563	0.081	0.507	6.82022e-257	down	-0.426
479	EPN3	6.01567e-261	-3.12776	0.012	0.198	1.72042e-256	down	-0.186
480	CAPG	1.13894e-260	-4.51033	0.081	0.493	3.25726e-256	down	-0.412
481	MRPL58	2.34225e-260	-3.39859	0.059	0.429	6.69859e-256	down	-0.37
482	SIX3	7.46488e-260	-6.12166	0.001	0.07	2.13488e-255	down	-0.069
483	TRUB2	7.90588e-260	-3.80537	0.052	0.4	2.261e-255	down	-0.348
484	CAMP	1.89537e-259	-5.16824	0.001	0.074	5.42055e-255	down	-0.073
485	DNAJC22	3.25547e-259	-4.23971	0.008	0.16	9.31031e-255	down	-0.152
486	FANCD2	3.31837e-259	-2.5455	0.012	0.2	9.49019e-255	down	-0.188
487	KRT8	5.13967e-259	-4.85929	0.289	0.834	1.46989e-254	down	-0.545
488	TMED9	1.09339e-258	-4.12073	0.214	0.737	3.12699e-254	down	-0.523
489	TMEM14A	2.00291e-258	-3.1175	0.07	0.469	5.72813e-254	down	-0.399
490	AL162171.1	2.90422e-258	-4.40474	0.001	0.059	8.30579e-254	down	-0.058
491	MEA1	3.88432e-257	-3.61688	0.104	0.562	1.11088e-252	down	-0.458
492	FARSA	6.82941e-257	-3.76402	0.047	0.379	1.95314e-252	down	-0.332
493	CEP170P1	7.13465e-257	-6.97315	0	0.034	2.04044e-252	down	-0.034
494	HNRNPCL1	7.13465e-257	-9.90493	0	0.034	2.04044e-252	down	-0.034
495	HERC2P3	7.13465e-257	-9.42729	0	0.034	2.04044e-252	down	-0.034
496	FDX1P1	7.13465e-257	-9.32362	0	0.034	2.04044e-252	down	-0.034
497	HIGD1A	9.95077e-256	-3.65964	0.089	0.524	2.84582e-251	down	-0.435
498	ZDHHC12	2.35077e-255	-3.52182	0.055	0.41	6.72296e-251	down	-0.355
499	RHOD	2.81855e-255	-3.56931	0.048	0.379	8.06079e-251	down	-0.331
500	RPN2	3.98949e-255	-4.09466	0.183	0.712	1.14095e-250	down	-0.529
501	TMEM125	8.16697e-255	-4.8094	0.012	0.189	2.33567e-250	down	-0.177
502	PAQR7	6.71511e-254	-2.1327	0.011	0.185	1.92045e-249	down	-0.174
504	APH1A	3.31571e-253	-3.34852	0.121	0.604	9.4826e-249	down	-0.483
505	RPL17	9.34917e-253	13.2462	0.861	0	2.67377e-248	up	0.861
506	CCNB2	1.35059e-252	-4.73384	0.009	0.168	3.86256e-248	down	-0.159
507	FIBCD1	1.87399e-252	-4.87609	0.001	0.072	5.35942e-248	down	-0.071
508	ARF5	2.04883e-252	-3.41724	0.167	0.686	5.85944e-248	down	-0.519
509	GPT	4.91343e-252	-6.32527	0.003	0.097	1.40519e-247	down	-0.094
510	MCRIP2	2.09528e-250	-3.17558	0.057	0.419	5.99229e-246	down	-0.362
511	DHCR24	1.9813e-249	-3.43301	0.043	0.362	5.66632e-245	down	-0.319
512	THEM6	9.90696e-249	-4.02843	0.039	0.337	2.83329e-244	down	-0.298
513	EFHD1	1.6098e-248	-3.8769	0.091	0.51	4.60388e-244	down	-0.419
514	CYB561	1.6572e-248	-3.59224	0.076	0.474	4.73943e-244	down	-0.398
515	CHMP4C	2.16222e-248	-3.58487	0.034	0.316	6.18372e-244	down	-0.282
516	RNFT2	4.24581e-247	-5.59023	0.003	0.095	1.21426e-242	down	-0.092
517	TALDO1	6.41685e-246	-3.42549	0.183	0.712	1.83516e-241	down	-0.529
518	PROM2	7.87197e-246	-3.77508	0.014	0.202	2.2513e-241	down	-0.188
519	DBNDD1	3.54416e-245	-4.2	0.013	0.194	1.01359e-240	down	-0.181
520	COMT	5.408e-245	-3.82946	0.217	0.739	1.54663e-240	down	-0.522
521	CA1	1.00891e-244	-6.09244	0	0.042	2.88537e-240	down	-0.042
522	SIM2	3.11607e-244	-6.94103	0	0.053	8.91165e-240	down	-0.053
523	TMEM139	3.8385e-244	-4.86852	0.008	0.16	1.09777e-239	down	-0.152
524	TIMM17A	1.02792e-243	-3.28076	0.123	0.594	2.93975e-239	down	-0.471
525	ANAPC11	1.31996e-243	-2.59619	0.25	0.844	3.77496e-239	down	-0.594
526	COA3	1.44666e-243	-3.83733	0.112	0.564	4.13731e-239	down	-0.452
527	STAP2	2.06209e-243	-4.07315	0.032	0.303	5.89737e-239	down	-0.271
528	XAGE3	4.78138e-243	-6.88321	0	0.034	1.36743e-238	down	-0.034
529	Z83844.1	1.02895e-242	-7.46897	0	0.032	2.9427e-238	down	-0.032
530	AC007160.1	1.02895e-242	-8.71779	0	0.032	2.9427e-238	down	-0.032
531	RPS12P23	1.02895e-242	-8.98429	0	0.032	2.9427e-238	down	-0.032
532	2024-09-05	1.02895e-242	-8.33186	0	0.032	2.9427e-238	down	-0.032
534	PRELID3B	1.44209e-240	-2.91312	0.109	0.573	4.12422e-236	down	-0.464
535	TLCD1	2.8654e-240	-3.87336	0.01	0.171	8.19475e-236	down	-0.161
536	AKR7A3	4.07724e-240	-4.47508	0.015	0.206	1.16605e-235	down	-0.191
537	RGPD3	6.70222e-240	-2.68407	0.001	0.063	1.91677e-235	down	-0.062
538	TSTA3	1.58652e-239	-3.81601	0.113	0.56	4.5373e-235	down	-0.447
539	RPL14	3.30824e-239	12.9081	0.836	0	9.46123e-235	up	0.836
541	PFN1	4.29348e-239	-2.8742	0.553	0.958	1.22789e-234	down	-0.405
542	VPS72	8.14544e-239	-3.2659	0.058	0.41	2.32951e-234	down	-0.352
543	ATP5F1B	1.61797e-238	-3.90578	0.288	0.827	4.62723e-234	down	-0.539
544	CREB3L4	5.48121e-238	-4.07565	0.045	0.356	1.56757e-233	down	-0.311
545	IDH2	7.5133e-238	-4.19597	0.107	0.547	2.14873e-233	down	-0.44
546	AGBL5	1.06744e-237	-4.02762	0.014	0.204	3.05278e-233	down	-0.19
547	CENPX	2.81154e-237	-3.24175	0.164	0.669	8.04072e-233	down	-0.505
548	PPIL1	3.24642e-237	-4.05595	0.022	0.25	9.28442e-233	down	-0.228
549	RUSC1	3.5298e-237	-3.62608	0.073	0.453	1.00949e-232	down	-0.38
550	SMPDL3B	5.33961e-237	-4.46617	0.01	0.168	1.52707e-232	down	-0.158
551	OPRD1	1.41835e-236	-6.72493	0	0.038	4.05633e-232	down	-0.038
552	MBOAT2	2.1896e-236	-3.07118	0.033	0.309	6.26205e-232	down	-0.276
553	KREMEN2	2.65099e-236	-5.75957	0.002	0.09	7.58156e-232	down	-0.088
554	CCNF	2.68584e-236	-3.72371	0.011	0.175	7.68122e-232	down	-0.164
555	GDPGP1	3.74839e-236	-3.04132	0.007	0.141	1.072e-231	down	-0.134
556	POLR2G	4.60491e-236	-2.98921	0.115	0.581	1.31696e-231	down	-0.466
557	SLC52A2	5.3651e-236	-2.98123	0.079	0.478	1.53436e-231	down	-0.399
558	LAPTM4B	6.44864e-236	-3.88236	0.115	0.566	1.84425e-231	down	-0.451
559	ACOT7	9.07501e-236	-4.58486	0.032	0.301	2.59536e-231	down	-0.269
560	HLA-B	1.32636e-235	13.1772	0.83	0	3.79326e-231	up	0.83
561	PPT1	2.56678e-235	-3.52349	0.098	0.53	7.34074e-231	down	-0.432
562	CYB5R2	4.56359e-235	-4.40678	0.009	0.16	1.30514e-230	down	-0.151
563	EI24	9.29115e-235	-3.70755	0.107	0.55	2.65717e-230	down	-0.443
564	IGSF8	2.35955e-234	-3.76535	0.038	0.328	6.74807e-230	down	-0.29
565	PLPP2	8.70389e-234	-3.93274	0.079	0.467	2.48922e-229	down	-0.388
566	LMAN2	1.06746e-233	-3.82177	0.199	0.709	3.05284e-229	down	-0.51
567	MFSD5	1.18381e-233	-3.70818	0.031	0.293	3.38557e-229	down	-0.262
568	KCNJ3	3.02647e-233	-4.29379	0.002	0.086	8.65541e-229	down	-0.084
569	INAVA	3.32073e-233	-3.49106	0.006	0.137	9.49696e-229	down	-0.131
570	FLAD1	1.22312e-232	-3.49898	0.059	0.411	3.498e-228	down	-0.352
571	NIPSNAP1	2.48976e-232	-3.49199	0.04	0.335	7.12047e-228	down	-0.295
572	PIGT	3.88719e-232	-3.86469	0.118	0.57	1.1117e-227	down	-0.452
573	DEDD	5.3437e-232	-3.07818	0.049	0.373	1.52825e-227	down	-0.324
574	KRT6C	8.2754e-232	-6.16504	0	0.046	2.36668e-227	down	-0.046
575	RPL28	1.06476e-231	3.08703	0.928	0.872	3.04512e-227	up	0.056
576	RNPEP	1.52965e-231	-3.02995	0.064	0.429	4.37465e-227	down	-0.365
577	BPI	2.92696e-231	-6.23508	0	0.04	8.3708e-227	down	-0.04
578	TMEM147	4.15527e-231	-3.69326	0.165	0.655	1.18837e-226	down	-0.49
579	BRINP3	1.37909e-230	-6.17337	0.001	0.059	3.94406e-226	down	-0.058
580	SHARPIN	1.46033e-230	-3.58455	0.1	0.522	4.17641e-226	down	-0.422
581	PIP4K2C	2.20679e-230	-2.97373	0.027	0.276	6.3112e-226	down	-0.249
582	SLC39A4	4.424e-230	-3.18131	0.064	0.423	1.26522e-225	down	-0.359
583	USP5	6.83973e-230	-2.85498	0.039	0.333	1.95609e-225	down	-0.294
584	KLK7	2.94132e-229	-7.66115	0.008	0.147	8.41189e-225	down	-0.139
585	NUDT16L1	1.10137e-228	-3.83556	0.073	0.444	3.14981e-224	down	-0.371
586	SDHB	1.18042e-228	-3.20999	0.101	0.531	3.37589e-224	down	-0.43
587	FAM86C2P	1.48372e-228	-9.7898	0	0.03	4.2433e-224	down	-0.03
588	TLX3	1.48372e-228	-9.39431	0	0.03	4.2433e-224	down	-0.03
589	PQLC2L	1.48372e-228	-11.2042	0	0.03	4.2433e-224	down	-0.03
590	C10orf111	1.48372e-228	-9.35692	0	0.03	4.2433e-224	down	-0.03
591	RPL23A	2.8334e-228	12.7289	0.816	0	8.10323e-224	up	0.816
592	CNOT9	6.26645e-228	-2.71417	0.066	0.434	1.79214e-223	down	-0.368
593	SERTAD4	3.6303e-227	-3.06469	0.015	0.206	1.03823e-222	down	-0.191
594	EBP	7.58714e-227	-3.46134	0.071	0.444	2.16985e-222	down	-0.373
595	BUD23	1.15977e-226	-3.43469	0.171	0.657	3.31684e-222	down	-0.486
596	TBL3	1.24388e-226	-3.62602	0.033	0.301	3.55736e-222	down	-0.268
597	AKR1E2	1.53946e-226	-3.2036	0.004	0.107	4.4027e-222	down	-0.103
598	PPP4C	3.81156e-226	-3.30514	0.187	0.69	1.09007e-221	down	-0.503
599	RPL36A	1.30944e-225	12.5896	0.811	0	3.74487e-221	up	0.811
600	CRB3	1.90562e-225	-3.80995	0.026	0.265	5.44987e-221	down	-0.239
601	PHGDH	2.44979e-225	-4.73736	0.032	0.293	7.00616e-221	down	-0.261
602	PEX11B	2.9819e-225	-4.33649	0.018	0.223	8.52794e-221	down	-0.205
603	RPL10A	3.16548e-225	12.7413	0.81	0	9.05295e-221	up	0.81
604	KRT80	1.35256e-224	-3.57235	0.013	0.189	3.86819e-220	down	-0.176
605	AGPAT2	3.41098e-224	-3.82816	0.07	0.432	9.75506e-220	down	-0.362
606	PIGU	3.8636e-224	-3.6006	0.018	0.219	1.10495e-219	down	-0.201
607	RPL37	9.96401e-224	3.36977	0.911	0.842	2.84961e-219	up	0.069
608	JUND	1.76635e-223	4.32932	0.89	0.51	5.05157e-219	up	0.38
609	NACA	2.16001e-223	12.6928	0.807	0	6.1774e-219	up	0.807
610	GAPDH	2.41754e-223	-3.14953	0.699	0.958	6.91393e-219	down	-0.259
611	ATP6V0B	2.48946e-223	-3.65629	0.257	0.764	7.11961e-219	down	-0.507
612	CCT7	7.97929e-223	-3.37535	0.177	0.67	2.282e-218	down	-0.493
613	ROPN1B	1.08455e-222	-4.95241	0.014	0.196	3.10169e-218	down	-0.182
614	PPP1CA	1.27443e-222	-3.65227	0.187	0.684	3.64473e-218	down	-0.497
615	CDC20	1.73025e-222	-5.61314	0.012	0.179	4.94833e-218	down	-0.167
616	PAFAH1B3	1.89194e-222	-3.29565	0.103	0.53	5.41075e-218	down	-0.427
617	UBE2C	4.39993e-222	-4.30288	0.015	0.198	1.25833e-217	down	-0.183
618	CYB5R1	5.58998e-222	-3.65909	0.064	0.415	1.59868e-217	down	-0.351
619	ZC3HAV1L	1.25088e-221	-3.6664	0.006	0.128	3.57738e-217	down	-0.122
620	TMEM40	3.72734e-221	-4.57117	0.005	0.124	1.06598e-216	down	-0.119
621	POLD2	1.07331e-220	-3.26222	0.097	0.514	3.06957e-216	down	-0.417
622	MRPL48	1.4931e-220	-3.19583	0.042	0.335	4.27013e-216	down	-0.293
623	PACSIN3	2.74078e-220	-3.57446	0.034	0.297	7.83835e-216	down	-0.263
624	BCAP31	3.41425e-220	-3.52382	0.208	0.712	9.76441e-216	down	-0.504
625	CHPF	9.99035e-220	-3.5708	0.043	0.339	2.85714e-215	down	-0.296
626	NIPAL3	1.26387e-219	-3.46482	0.045	0.347	3.61455e-215	down	-0.302
627	MLST8	3.80871e-219	-3.74532	0.049	0.36	1.08925e-214	down	-0.311
628	TROAP	4.50694e-219	-4.60685	0.005	0.118	1.28894e-214	down	-0.113
629	CEBPE	4.63774e-219	-3.10723	0	0.044	1.32635e-214	down	-0.044
630	SNRPC	6.02054e-219	-2.76311	0.137	0.613	1.72181e-214	down	-0.476
631	HAGHL	8.94084e-219	-3.31328	0.025	0.259	2.55699e-214	down	-0.234
632	PYGB	1.93747e-218	-3.38574	0.061	0.406	5.54096e-214	down	-0.345
633	DCTPP1	2.66475e-218	-3.12805	0.095	0.503	7.62091e-214	down	-0.408
635	BAIAP2L2	3.02991e-218	-5.59686	0.001	0.063	8.66525e-214	down	-0.062
636	SLC52A1	3.55007e-218	-5.18199	0.001	0.061	1.01528e-213	down	-0.06
637	SLC9A3R1	6.20357e-218	-4.30911	0.153	0.629	1.77416e-213	down	-0.476
638	TMPRSS3	2.18644e-217	-4.65536	0.008	0.147	6.253e-213	down	-0.139
639	SHMT2	1.61568e-216	-3.75574	0.044	0.341	4.62068e-212	down	-0.297
640	RAB1B	2.83215e-216	-2.46004	0.143	0.653	8.09968e-212	down	-0.51
641	PSMB5	3.86665e-216	-3.73714	0.207	0.697	1.10582e-211	down	-0.49
642	RPS27	4.25437e-216	2.97411	0.924	0.937	1.21671e-211	up	-0.013
643	PREB	4.92094e-216	-3.49934	0.047	0.352	1.40734e-211	down	-0.305
644	MRPS23	6.66245e-216	-3.36929	0.09	0.484	1.90539e-211	down	-0.394
645	SRP9	2.00907e-215	-2.93915	0.238	0.768	5.74573e-211	down	-0.53
646	SNX32	2.77172e-215	-3.05373	0.003	0.09	7.92684e-211	down	-0.087
647	SLC35B1	5.95554e-215	-3.41663	0.076	0.442	1.70322e-210	down	-0.366
648	DUSP13	2.13965e-214	-11.0799	0	0.029	6.11917e-210	down	-0.029
649	GUCY1B2	2.13965e-214	-8.44861	0	0.029	6.11917e-210	down	-0.029
650	SSX1	2.13965e-214	-11.9196	0	0.029	6.11917e-210	down	-0.029
651	PLEKHA8P1	2.13965e-214	-9.96077	0	0.029	6.11917e-210	down	-0.029
652	TOB2P1	2.13965e-214	-10.7943	0	0.029	6.11917e-210	down	-0.029
653	C9orf66	2.13965e-214	-10.5036	0	0.029	6.11917e-210	down	-0.029
654	IRS3P	2.13965e-214	-10.2953	0	0.029	6.11917e-210	down	-0.029
655	TMEM105	2.13965e-214	-10.63	0	0.029	6.11917e-210	down	-0.029
656	DTX2P1	2.13965e-214	-7.57563	0	0.029	6.11917e-210	down	-0.029
657	ZWINT	3.7593e-214	-4.35792	0.014	0.192	1.07512e-209	down	-0.178
658	AZGP1	7.96787e-214	-3.41214	0.205	0.733	2.27873e-209	down	-0.528
659	DSG2	2.13846e-213	-3.37977	0.048	0.356	6.11579e-209	down	-0.308
660	MT-ND4L	2.81294e-213	12.4597	0.787	0	8.04472e-209	up	0.787
661	PSMD10	2.84183e-213	-2.69545	0.051	0.37	8.12736e-209	down	-0.319
662	TECR	3.64203e-213	-3.44409	0.188	0.676	1.04159e-208	down	-0.488
663	ABCA12	7.89024e-213	-3.83033	0.004	0.109	2.25653e-208	down	-0.105
664	PNPO	1.04263e-212	-3.11546	0.046	0.349	2.98182e-208	down	-0.303
665	GDPD3	1.97236e-212	-4.77431	0.02	0.221	5.64074e-208	down	-0.201
666	SPC24	8.21158e-212	-3.65503	0.003	0.091	2.34843e-207	down	-0.088
667	TSPAN1	8.37324e-212	-5.69614	0.03	0.27	2.39466e-207	down	-0.24
668	CTTN	8.42621e-212	-3.76886	0.195	0.68	2.40981e-207	down	-0.485
669	GLO1	1.23794e-211	-2.78173	0.121	0.587	3.54039e-207	down	-0.466
670	BRI3BP	5.1215e-211	-2.646	0.026	0.257	1.4647e-206	down	-0.231
671	NUP210L	1.96544e-210	-4.29603	0.001	0.067	5.62096e-206	down	-0.066
672	HLA-A	3.49909e-209	12.5742	0.779	0	1.0007e-204	up	0.779
673	DPYSL5	3.88648e-209	-7.17761	0	0.034	1.11149e-204	down	-0.034
674	RPL34	1.08773e-208	3.01015	0.91	0.878	3.11081e-204	up	0.032
675	TPT1	1.17711e-208	2.05343	0.959	0.89	3.36643e-204	up	0.069
676	PUF60	2.45714e-208	-3.86051	0.172	0.634	7.02717e-204	down	-0.462
677	SRD5A3	5.85348e-208	-3.50173	0.044	0.333	1.67404e-203	down	-0.289
678	MISP	9.54198e-208	-4.34543	0.011	0.17	2.72891e-203	down	-0.159
679	LARGE2	1.44429e-207	-3.53672	0.007	0.135	4.13051e-203	down	-0.128
680	MYBL2	1.77917e-207	-5.03097	0.009	0.154	5.08826e-203	down	-0.145
681	PEBP1	1.89531e-207	-3.30591	0.349	0.848	5.42041e-203	down	-0.499
682	PKIB	2.65361e-207	-3.69093	0.043	0.328	7.58906e-203	down	-0.285
683	PCMT1	3.8485e-207	-3.46463	0.155	0.619	1.10063e-202	down	-0.464
684	CD9	4.52218e-207	-3.4752	0.298	0.777	1.2933e-202	down	-0.479
685	EMC4	8.78885e-207	-3.107	0.138	0.585	2.51352e-202	down	-0.447
687	ROGDI	1.39683e-206	-2.69423	0.04	0.32	3.99479e-202	down	-0.28
688	RPS24	1.45814e-206	2.6592	0.916	0.884	4.17012e-202	up	0.032
689	APMAP	1.56824e-206	-3.32279	0.095	0.488	4.48501e-202	down	-0.393
690	GNPTG	8.07489e-206	-3.48161	0.082	0.455	2.30934e-201	down	-0.373
691	SPDEF	1.34333e-205	-4.2913	0.064	0.392	3.84178e-201	down	-0.328
692	GOT2	1.35602e-205	-3.19156	0.065	0.413	3.87808e-201	down	-0.348
693	SRPRB	1.42013e-205	-3.42739	0.081	0.455	4.06144e-201	down	-0.374
694	RPL26	1.43419e-205	3.49387	0.891	0.794	4.10164e-201	up	0.097
695	CS	1.59788e-205	-2.28505	0.08	0.469	4.56977e-201	down	-0.389
696	SLC50A1	1.85306e-205	-2.99931	0.103	0.51	5.29958e-201	down	-0.407
697	PSMB7	2.10516e-205	-3.19715	0.186	0.67	6.02054e-201	down	-0.484
699	TBC1D24	2.95881e-205	-3.11283	0.02	0.225	8.4619e-201	down	-0.205
700	YIF1A	3.14361e-205	-3.19672	0.115	0.539	8.99041e-201	down	-0.424
701	ERBB3	4.84231e-205	-2.76894	0.055	0.375	1.38485e-200	down	-0.32
702	ATP5PB	7.6539e-205	-3.29459	0.173	0.646	2.18894e-200	down	-0.473
703	RPS12	7.82461e-205	2.52015	0.933	0.895	2.23776e-200	up	0.038
704	ROPN1	9.36442e-205	-4.8568	0.015	0.19	2.67813e-200	down	-0.175
705	RPL11	1.12057e-204	2.82676	0.907	0.815	3.20472e-200	up	0.092
706	GGCT	2.57474e-203	-3.26105	0.169	0.644	7.36351e-199	down	-0.475
707	CGREF1	3.33913e-203	-5.65897	0.006	0.122	9.54958e-199	down	-0.116
708	DNASE2	3.75213e-203	-3.73508	0.058	0.375	1.07307e-198	down	-0.317
709	PPA2	9.8214e-203	-2.96392	0.078	0.446	2.80882e-198	down	-0.368
710	DPP10	1.28732e-202	-6.94212	0	0.03	3.68161e-198	down	-0.03
711	PTOV1	4.0495e-202	-3.34284	0.136	0.579	1.15812e-197	down	-0.443
712	TPD52	5.30326e-202	-2.09633	0.111	0.556	1.51668e-197	down	-0.445
713	GGT6	7.9982e-202	-4.24566	0.012	0.171	2.28741e-197	down	-0.159
714	CDK2AP1	8.78922e-202	-2.4614	0.163	0.663	2.51363e-197	down	-0.5
715	MRPL3	1.36333e-201	-3.19985	0.108	0.52	3.89899e-197	down	-0.412
716	KDELR3	2.07987e-201	-4.38168	0.024	0.24	5.94821e-197	down	-0.216
717	MRPS34	2.10975e-201	-2.94939	0.185	0.667	6.03368e-197	down	-0.482
718	LRRC14	2.42341e-201	-2.97071	0.031	0.276	6.93071e-197	down	-0.245
719	ART3	3.01067e-201	-5.5305	0.001	0.059	8.61022e-197	down	-0.058
720	TMED4	7.18179e-201	-2.55209	0.167	0.67	2.05392e-196	down	-0.503
721	POLDIP2	8.00625e-201	-3.1916	0.067	0.408	2.28971e-196	down	-0.341
722	FARSB	1.06964e-200	-2.79577	0.039	0.312	3.05907e-196	down	-0.273
723	HRASLS	3.08659e-200	-13.0087	0	0.027	8.82733e-196	down	-0.027
724	FAM92A1P1	3.08659e-200	-8.15506	0	0.027	8.82733e-196	down	-0.027
725	AC112778.1	3.08659e-200	-9.69959	0	0.027	8.82733e-196	down	-0.027
726	AC112247.1	3.08659e-200	-8.55635	0	0.027	8.82733e-196	down	-0.027
727	FAR2P1	3.08659e-200	-10.0588	0	0.027	8.82733e-196	down	-0.027
728	WDFY3.AS2	3.08659e-200	-10.4635	0	0.027	8.82733e-196	down	-0.027
729	FUNDC2P2	3.08659e-200	-9.57914	0	0.027	8.82733e-196	down	-0.027
730	MAGEA2B	3.08659e-200	-9.43217	0	0.027	8.82733e-196	down	-0.027
731	EEF1GP1	3.08659e-200	-8.75416	0	0.027	8.82733e-196	down	-0.027
732	SPG21	5.05118e-200	-2.92538	0.094	0.488	1.44459e-195	down	-0.394
733	ADCY2	7.11733e-200	-5.11772	0.002	0.078	2.03549e-195	down	-0.076
734	RAE1	7.26871e-200	-3.41226	0.053	0.36	2.07878e-195	down	-0.307
735	ERGIC1	7.34089e-200	-3.35788	0.093	0.482	2.09942e-195	down	-0.389
736	POLR2K	9.994e-200	-2.63088	0.216	0.716	2.85818e-195	down	-0.5
737	RPN1	1.35896e-199	-2.70394	0.161	0.655	3.88649e-195	down	-0.494
738	ECI1	1.60777e-199	-2.81466	0.123	0.558	4.59806e-195	down	-0.435
740	GLUD2	3.75469e-199	-2.5232	0.005	0.11	1.0738e-194	down	-0.105
741	PRDX4	4.89871e-199	-2.9733	0.17	0.65	1.40098e-194	down	-0.48
742	GRINA	1.61383e-198	-2.20423	0.098	0.512	4.61541e-194	down	-0.414
743	PRDX2	1.87614e-198	-3.19437	0.29	0.779	5.36557e-194	down	-0.489
744	PAICS	6.00723e-198	-2.92511	0.094	0.49	1.71801e-193	down	-0.396
746	PXMP4	1.29957e-197	-3.21275	0.024	0.238	3.71665e-193	down	-0.214
747	JMJD4	4.11668e-197	-2.18167	0.03	0.27	1.17733e-192	down	-0.24
748	C11orf80	5.95589e-197	-2.32164	0.024	0.24	1.70333e-192	down	-0.216
749	SPTBN2	8.37639e-197	-2.44905	0.008	0.141	2.39556e-192	down	-0.133
750	MKRN3	1.04707e-196	-4.90129	0	0.046	2.99451e-192	down	-0.046
751	KEAP1	1.10777e-196	-3.63851	0.045	0.33	3.16811e-192	down	-0.285
752	JUP	1.1491e-196	-2.95223	0.143	0.61	3.28632e-192	down	-0.467
753	NENF	1.50073e-196	-2.59374	0.209	0.737	4.29194e-192	down	-0.528
754	RABEPK	1.92352e-196	-3.43205	0.033	0.28	5.50109e-192	down	-0.247
755	MRPS14	2.43802e-196	-2.70942	0.071	0.423	6.97249e-192	down	-0.352
756	PRSS21	2.70078e-196	-6.00309	0.003	0.09	7.72396e-192	down	-0.087
757	ASS1	3.83113e-196	-4.5343	0.056	0.362	1.09567e-191	down	-0.306
758	CFL1	9.63192e-196	-2.33496	0.667	0.962	2.75463e-191	down	-0.295
759	CALM1	1.62797e-195	12.4606	0.751	0	4.65584e-191	up	0.751
760	SLC30A8	1.81749e-195	-5.96886	0	0.032	5.19783e-191	down	-0.032
761	HMGB1	6.66377e-195	12.033	0.749	0	1.90577e-190	up	0.749
762	MIS18A	2.02861e-194	-3.11829	0.026	0.25	5.80161e-190	down	-0.224
763	TRPM4	3.16731e-194	-2.37459	0.038	0.307	9.05818e-190	down	-0.269
764	SRARP	3.50178e-194	-5.00504	0.018	0.202	1.00147e-189	down	-0.184
765	PMVK	3.7645e-194	-3.2003	0.097	0.482	1.07661e-189	down	-0.385
766	METRN	1.8485e-193	-2.94368	0.151	0.613	5.28653e-189	down	-0.462
767	COPS7A	1.41738e-192	-3.57602	0.06	0.375	4.05357e-188	down	-0.315
768	UBA52	3.01508e-192	12.1804	0.744	0	8.62282e-188	up	0.744
769	PCDHB8	3.19655e-192	-5.93663	0.001	0.05	9.14181e-188	down	-0.049
770	MINDY1	6.14652e-192	-3.06872	0.017	0.2	1.75784e-187	down	-0.183
771	LIPH	6.77888e-192	-2.03488	0.01	0.15	1.93869e-187	down	-0.14
772	GORASP2	2.4341e-191	-3.29555	0.098	0.484	6.96128e-187	down	-0.386
773	DRG1	1.50211e-190	-3.42272	0.062	0.381	4.29588e-186	down	-0.319
774	PSMD4	1.69232e-190	-3.32027	0.199	0.663	4.83987e-186	down	-0.464
775	PTGES	8.93078e-190	-4.58749	0.015	0.181	2.55411e-185	down	-0.166
776	IDH3B	1.34934e-189	-3.45572	0.103	0.491	3.85899e-185	down	-0.388
777	TRIM16L	1.46269e-189	-2.30171	0.012	0.164	4.18314e-185	down	-0.152
778	QSOX1	3.35053e-189	-3.42068	0.082	0.453	9.58219e-185	down	-0.371
779	ZMPSTE24	4.08179e-189	-2.96511	0.065	0.394	1.16735e-184	down	-0.329
780	HLA-C	4.11353e-189	12.26	0.737	0	1.17643e-184	up	0.737
781	NF2	7.79204e-189	-3.30603	0.044	0.318	2.22845e-184	down	-0.274
782	RACK1	1.96798e-188	12.23	0.736	0	5.62824e-184	up	0.736
783	UQCRQ	2.65781e-188	-2.00636	0.328	0.905	7.60107e-184	down	-0.577
784	SUSD4	7.5512e-188	-3.75308	0.011	0.156	2.15957e-183	down	-0.145
785	NT5DC2	1.73201e-187	-3.12607	0.062	0.387	4.95339e-183	down	-0.325
786	SYNGR1	3.33549e-187	-3.55484	0.045	0.324	9.53918e-183	down	-0.279
787	ZDHHC16	4.25794e-187	-3.98991	0.028	0.251	1.21773e-182	down	-0.223
788	SYNE4	5.30794e-187	-3.539	0.026	0.244	1.51802e-182	down	-0.218
789	PSMD2	5.83187e-187	-3.23649	0.158	0.61	1.66786e-182	down	-0.452
790	THOC3	9.9724e-187	-2.17766	0.051	0.35	2.85201e-182	down	-0.299
791	METTL2A	1.01186e-186	-2.28775	0.04	0.309	2.89383e-182	down	-0.269
792	SCRG1	1.08913e-186	-4.79114	0.01	0.147	3.1148e-182	down	-0.137
793	ZIC5	1.29163e-186	-7.03371	0	0.027	3.69395e-182	down	-0.027
794	GSS	1.48959e-186	-3.44002	0.065	0.387	4.26008e-182	down	-0.322
795	ABCA3	2.5222e-186	-3.59269	0.014	0.177	7.21324e-182	down	-0.163
796	B4GALT3	3.96204e-186	-2.98325	0.052	0.35	1.1331e-181	down	-0.298
797	CROCCP3	4.45559e-186	-11.5239	0	0.025	1.27425e-181	down	-0.025
798	CEACAM8	4.45559e-186	-7.37424	0	0.025	1.27425e-181	down	-0.025
799	BTN2A3P	4.45559e-186	-11.2134	0	0.025	1.27425e-181	down	-0.025
800	UGT2B4	4.45559e-186	-10.6824	0	0.025	1.27425e-181	down	-0.025
801	X8.Mar	4.45559e-186	-9.64094	0	0.025	1.27425e-181	down	-0.025
802	AC011511.1	4.45559e-186	-7.65331	0	0.025	1.27425e-181	down	-0.025
803	FAM86JP	4.45559e-186	-9.10838	0	0.025	1.27425e-181	down	-0.025
804	PPIAP7	4.45559e-186	-8.36731	0	0.025	1.27425e-181	down	-0.025
805	X10.Mar	4.45559e-186	-9.69121	0	0.025	1.27425e-181	down	-0.025
806	RPL21P8	4.45559e-186	-9.38219	0	0.025	1.27425e-181	down	-0.025
807	EXOC5P1	4.45559e-186	-8.52282	0	0.025	1.27425e-181	down	-0.025
808	AC091046.1	4.45559e-186	-8.83423	0	0.025	1.27425e-181	down	-0.025
809	HTR7P1	4.45559e-186	-10.1624	0	0.025	1.27425e-181	down	-0.025
810	SMG1P4	4.45559e-186	-8.76142	0	0.025	1.27425e-181	down	-0.025
811	TPI1	4.77243e-186	-3.06472	0.463	0.869	1.36487e-181	down	-0.406
812	ELL3	5.24197e-186	-3.30666	0.008	0.135	1.49915e-181	down	-0.127
813	PARD6B	1.59713e-185	-2.39917	0.056	0.366	4.56763e-181	down	-0.31
814	MOCOS	2.05331e-185	-3.29574	0.005	0.112	5.87227e-181	down	-0.107
815	PKP1	4.22893e-185	-4.41592	0.012	0.164	1.20943e-180	down	-0.152
816	ABHD11	4.4091e-185	-3.42075	0.07	0.4	1.26096e-180	down	-0.33
817	RRM2	5.45813e-185	-3.97154	0.011	0.156	1.56097e-180	down	-0.145
818	FH	8.15382e-185	-2.85933	0.053	0.352	2.33191e-180	down	-0.299
819	MRPS16	1.94392e-184	-2.40528	0.118	0.541	5.55943e-180	down	-0.423
820	COX6A1	2.11667e-184	-2.51275	0.433	0.91	6.05347e-180	down	-0.477
821	YIPF3	3.57475e-184	-3.68012	0.143	0.562	1.02234e-179	down	-0.419
822	DDX3X	4.15608e-184	12.1809	0.726	0	1.1886e-179	up	0.726
823	PHB	7.06291e-184	-3.0801	0.201	0.661	2.01992e-179	down	-0.46
824	P4HB	9.38522e-184	-2.99887	0.288	0.789	2.68408e-179	down	-0.501
825	S100A6	1.01394e-183	12.7023	0.725	0	2.89978e-179	up	0.725
826	HSPA1A	1.46597e-183	13.5849	0.725	0	4.19253e-179	up	0.725
827	ELOVL1	3.08285e-183	-2.79111	0.1	0.493	8.81664e-179	down	-0.393
828	MANBAL	5.07489e-183	-3.63269	0.045	0.314	1.45137e-178	down	-0.269
829	DPM2	8.7706e-183	-3.24755	0.093	0.461	2.5083e-178	down	-0.368
830	SAE1	1.26142e-182	-2.83804	0.069	0.404	3.60754e-178	down	-0.335
831	RALY	1.81752e-182	-3.26801	0.185	0.642	5.19792e-178	down	-0.457
832	FUCA2	4.077e-182	-3.47899	0.072	0.404	1.16598e-177	down	-0.332
833	UBL7	4.39093e-182	-3.33608	0.037	0.29	1.25576e-177	down	-0.253
834	CKB	1.58918e-181	-3.85118	0.067	0.39	4.54489e-177	down	-0.323
835	HID1	1.85621e-181	-4.15968	0.045	0.31	5.30859e-177	down	-0.265
836	YKT6	1.93709e-181	-3.05166	0.061	0.381	5.5399e-177	down	-0.32
837	SNX8	3.10985e-181	-3.24611	0.026	0.24	8.89386e-177	down	-0.214
838	USP39	3.25185e-181	-2.72962	0.049	0.337	9.29998e-177	down	-0.288
839	SURF1	5.85556e-181	-3.00296	0.114	0.514	1.67463e-176	down	-0.4
840	CDK5	8.65709e-181	-3.49558	0.026	0.236	2.47584e-176	down	-0.21
841	PCDHB9	1.00272e-180	-4.36221	0.004	0.093	2.86768e-176	down	-0.089
842	MRPL14	1.07542e-180	-2.61723	0.162	0.615	3.07559e-176	down	-0.453
843	ZG16B	1.19916e-180	-3.06324	0.054	0.347	3.42949e-176	down	-0.293
844	CRLF1	1.35791e-180	-5.16119	0.004	0.095	3.8835e-176	down	-0.091
845	TSEN54	1.37619e-180	-2.77886	0.047	0.328	3.93576e-176	down	-0.281
846	PRR15L	1.39703e-180	-3.78936	0.022	0.219	3.99536e-176	down	-0.197
847	DSC2	3.12063e-180	-2.87122	0.069	0.404	8.9247e-176	down	-0.335
848	ATRAID	4.00091e-180	-3.36738	0.177	0.625	1.14422e-175	down	-0.448
849	PLP2	4.15212e-180	-3.15321	0.19	0.65	1.18746e-175	down	-0.46
850	ILF2	4.66123e-180	-3.20629	0.226	0.701	1.33307e-175	down	-0.475
851	VTA1	6.01006e-180	-2.57433	0.069	0.406	1.71882e-175	down	-0.337
852	EFNA5	6.1782e-180	-3.59864	0.014	0.171	1.7669e-175	down	-0.157
853	RPS26	7.27611e-180	12.1495	0.717	0	2.08089e-175	up	0.717
854	HDHD3	7.73904e-180	-3.40492	0.039	0.297	2.21329e-175	down	-0.258
855	MIF	1.11173e-179	12.0281	0.716	0	3.17943e-175	up	0.716
856	ORMDL2	1.1183e-179	-2.41607	0.091	0.461	3.19823e-175	down	-0.37
857	DDTL	1.14462e-179	-2.44939	0.003	0.086	3.2735e-175	down	-0.083
858	CSTF1	3.34956e-179	-3.06809	0.032	0.267	9.5794e-175	down	-0.235
859	MAF1	3.5921e-179	-3.02951	0.158	0.596	1.02731e-174	down	-0.438
860	GIPC1	3.29719e-178	-2.50224	0.1	0.488	9.42962e-174	down	-0.388
861	TTC39A	4.87039e-178	-3.61824	0.034	0.272	1.39288e-173	down	-0.238
862	PXMP2	9.58239e-178	-3.17803	0.043	0.309	2.74047e-173	down	-0.266
863	PSPH	1.07435e-177	-2.8443	0.014	0.171	3.07252e-173	down	-0.157
864	XIST	1.08773e-177	12.1326	0.712	0	3.11081e-173	up	0.712
865	TBC1D7	1.52339e-177	-3.26073	0.039	0.293	4.35675e-173	down	-0.254
866	ST3GAL4	2.25106e-177	-3.6902	0.034	0.269	6.4378e-173	down	-0.235
867	TACO1	2.79007e-177	-3.5284	0.033	0.265	7.97933e-173	down	-0.232
868	GLB1	5.97273e-177	-3.41866	0.035	0.274	1.70814e-172	down	-0.239
869	TMEM69	1.07485e-176	-2.94142	0.026	0.238	3.07396e-172	down	-0.212
870	GHITM	1.5365e-176	-2.97359	0.203	0.686	4.39425e-172	down	-0.483
871	ATP5MC3	2.01845e-176	-2.31025	0.332	0.84	5.77258e-172	down	-0.508
872	TAGLN2	5.58593e-176	-3.37466	0.498	0.878	1.59752e-171	down	-0.38
873	ARF1	6.55835e-176	-2.93853	0.405	0.834	1.87562e-171	down	-0.429
874	TMEM45B	9.03813e-176	-4.55447	0.005	0.105	2.58481e-171	down	-0.1
875	PIGM	9.56559e-176	-2.08009	0.034	0.276	2.73566e-171	down	-0.242
876	FAH	1.65145e-175	-3.75965	0.021	0.211	4.72298e-171	down	-0.19
877	RPL10	1.81195e-175	2.18187	0.935	0.907	5.182e-171	up	0.028
878	SELENBP1	2.28367e-175	-4.2558	0.068	0.377	6.53106e-171	down	-0.309
879	CD82	2.47094e-175	-3.66901	0.094	0.461	7.06664e-171	down	-0.367
880	SCRN1	2.73358e-175	-3.00059	0.024	0.225	7.81778e-171	down	-0.201
881	NDUFA9	4.90947e-175	-2.28873	0.082	0.436	1.40406e-170	down	-0.354
882	RPS15A	1.391e-174	2.78202	0.874	0.861	3.97811e-170	up	0.013
884	SNX17	2.91829e-174	-3.02795	0.097	0.459	8.34603e-170	down	-0.362
886	LPIN3	7.59213e-174	-2.71292	0.03	0.251	2.17127e-169	down	-0.221
887	MIF4GD	9.06754e-174	-3.73766	0.045	0.307	2.59323e-169	down	-0.262
888	HHIPL2	1.57342e-173	-4.97971	0.001	0.05	4.49982e-169	down	-0.049
889	PIGQ	2.62421e-173	-3.48863	0.039	0.29	7.50498e-169	down	-0.251
890	SLC16A5	2.72008e-173	-2.93476	0.012	0.156	7.77915e-169	down	-0.144
891	TSPAN13	2.76411e-173	-2.9842	0.126	0.535	7.90508e-169	down	-0.409
893	WDR61	3.83133e-173	-2.81477	0.091	0.453	1.09572e-168	down	-0.362
894	VSIG10	4.31888e-173	-2.88356	0.034	0.27	1.23516e-168	down	-0.236
895	TMEM186	4.54705e-173	-3.53149	0.02	0.202	1.30041e-168	down	-0.182
896	ETFA	6.61324e-173	-2.7034	0.125	0.533	1.89132e-168	down	-0.408
898	NHP2	9.23167e-173	-2.63675	0.232	0.718	2.64016e-168	down	-0.486
899	TMEM241	1.4446e-172	-3.67512	0.018	0.194	4.1314e-168	down	-0.176
900	DLX5	1.49092e-172	-5.57398	0.01	0.143	4.26389e-168	down	-0.133
901	RIDA	1.57768e-172	-3.05742	0.03	0.251	4.512e-168	down	-0.221
902	CERS2	1.75425e-172	-2.92569	0.097	0.465	5.01699e-168	down	-0.368
904	RPS8	5.16758e-172	2.07576	0.921	0.91	1.47788e-167	up	0.011
905	ECH1	5.71802e-172	-3.14508	0.18	0.615	1.6353e-167	down	-0.435
906	2024-09-03	6.43872e-172	-10.6612	0	0.023	1.84141e-167	down	-0.023
907	SLCO1B3	6.43872e-172	-10.3393	0	0.023	1.84141e-167	down	-0.023
908	HRASLS2	6.43872e-172	-9.70278	0	0.023	1.84141e-167	down	-0.023
909	BCRP2	6.43872e-172	-9.48833	0	0.023	1.84141e-167	down	-0.023
910	SERHL	6.43872e-172	-9.288	0	0.023	1.84141e-167	down	-0.023
911	Z73417.1	6.43872e-172	-8.52697	0	0.023	1.84141e-167	down	-0.023
912	PHC1P1	6.43872e-172	-8.90732	0	0.023	1.84141e-167	down	-0.023
913	RPL27AP5	6.43872e-172	-8.97399	0	0.023	1.84141e-167	down	-0.023
914	OR7E38P	6.43872e-172	-8.8866	0	0.023	1.84141e-167	down	-0.023
915	KRT17P2	6.43872e-172	-11.1515	0	0.023	1.84141e-167	down	-0.023
916	SLC44A2	7.12268e-172	-2.72846	0.107	0.493	2.03701e-167	down	-0.386
917	C1orf198	8.62199e-172	-2.80662	0.051	0.331	2.4658e-167	down	-0.28
918	MRPS7	9.38528e-172	-3.02128	0.167	0.604	2.6841e-167	down	-0.437
921	CTSD	1.63104e-171	-3.13314	0.252	0.735	4.6646e-167	down	-0.483
922	MOSPD3	2.01083e-171	-3.35359	0.029	0.248	5.75079e-167	down	-0.219
923	MAGED1	5.48574e-171	-3.16217	0.071	0.392	1.56887e-166	down	-0.321
924	ERG28	4.1671e-170	-3.18383	0.066	0.379	1.19175e-165	down	-0.313
925	RPS23	4.68876e-170	2.14882	0.904	0.901	1.34094e-165	up	0.003
926	CAPN1	4.75752e-170	-3.21478	0.09	0.444	1.3606e-165	down	-0.354
927	AC080038.1	1.37366e-169	-5.86842	0.002	0.07	3.92853e-165	down	-0.068
928	NAT1	1.50271e-169	-3.55527	0.017	0.187	4.29761e-165	down	-0.17
929	DSG1	1.59117e-169	-5.60137	0.002	0.072	4.55058e-165	down	-0.07
930	COASY	1.92639e-169	-3.45027	0.054	0.337	5.50928e-165	down	-0.283
931	ESR1	6.60171e-169	-3.26621	0.026	0.232	1.88802e-164	down	-0.206
932	PGD	6.73082e-169	-2.97748	0.064	0.375	1.92495e-164	down	-0.311
933	FUT2	1.25438e-168	-3.66588	0.005	0.101	3.58739e-164	down	-0.096
934	TMEM205	1.77403e-168	-3.1741	0.149	0.56	5.07355e-164	down	-0.411
936	ECHS1	6.16862e-168	-3.35253	0.159	0.583	1.76416e-163	down	-0.424
937	SORD	8.51091e-168	-2.70368	0.028	0.238	2.43404e-163	down	-0.21
938	POLE2	1.77626e-167	-3.47499	0.005	0.105	5.07992e-163	down	-0.1
939	AAGAB	2.16748e-167	-2.51464	0.042	0.301	6.19877e-163	down	-0.259
941	CDCA3	1.43825e-166	-5.32169	0.006	0.112	4.11324e-162	down	-0.106
942	SCCPDH	1.9378e-166	-3.06563	0.076	0.4	5.54192e-162	down	-0.324
943	CCT3	2.74374e-166	-2.97709	0.289	0.752	7.84681e-162	down	-0.463
944	COPS5	3.20496e-166	-2.84865	0.142	0.549	9.16586e-162	down	-0.407
945	LACTB2	3.28857e-166	-2.42968	0.039	0.286	9.40499e-162	down	-0.247
946	DLX6	4.42604e-166	-5.67238	0.001	0.053	1.2658e-161	down	-0.052
947	POP7	4.57249e-166	-2.82715	0.097	0.457	1.30769e-161	down	-0.36
948	IQGAP3	4.906e-166	-2.67212	0.004	0.091	1.40307e-161	down	-0.087
949	AK2	9.69648e-166	-2.60077	0.134	0.549	2.7731e-161	down	-0.415
951	ACOT8	2.56816e-165	-2.99147	0.027	0.232	7.34468e-161	down	-0.205
952	MRPL28	2.66291e-165	-3.17593	0.106	0.476	7.61566e-161	down	-0.37
953	CCND1	2.76435e-165	-3.46121	0.144	0.545	7.90576e-161	down	-0.401
954	PPIA	4.18708e-165	11.7146	0.683	0	1.19746e-160	up	0.683
955	PGAM1	5.96501e-165	-2.61184	0.16	0.59	1.70593e-160	down	-0.43
956	NCSTN	8.10178e-165	-3.27475	0.048	0.318	2.31703e-160	down	-0.27
957	BLVRB	8.38402e-165	-2.98615	0.182	0.615	2.39775e-160	down	-0.433
958	TMBIM6	9.02494e-165	-3.025	0.436	0.834	2.58104e-160	down	-0.398
959	MRPL55	1.60827e-164	-2.61874	0.141	0.56	4.5995e-160	down	-0.419
960	MTERF3	2.35725e-164	-2.6212	0.026	0.229	6.74149e-160	down	-0.203
961	CETN2	2.52603e-164	-2.70515	0.09	0.446	7.2242e-160	down	-0.356
963	SUN3	3.45763e-164	-6.37245	0	0.027	9.88848e-160	down	-0.027
964	SIK1	3.81073e-164	-2.73269	0.002	0.072	1.08983e-159	down	-0.07
965	NECTIN4	4.11726e-164	-3.19202	0.037	0.274	1.1775e-159	down	-0.237
966	PART1	5.36446e-164	-2.27113	0.015	0.175	1.53418e-159	down	-0.16
967	CDH3	9.86649e-164	-3.65533	0.016	0.175	2.82172e-159	down	-0.159
968	G6PC3	1.12468e-163	-3.2262	0.046	0.309	3.21649e-159	down	-0.263
969	ARHGAP1	1.78123e-163	-2.81848	0.086	0.43	5.09413e-159	down	-0.344
970	MRGPRX3	2.21644e-163	-7.05435	0	0.032	6.33881e-159	down	-0.032
971	ZIC2	2.70039e-163	-4.21804	0.001	0.048	7.72284e-159	down	-0.047
972	KIF1A	3.10289e-163	-5.89073	0.001	0.046	8.87396e-159	down	-0.045
973	PCDHB6	7.95106e-163	-5.71627	0.002	0.063	2.27392e-158	down	-0.061
974	POLR3K	1.96575e-162	-2.66742	0.052	0.33	5.62185e-158	down	-0.278
975	EMG1	1.97552e-162	-2.55408	0.079	0.413	5.64979e-158	down	-0.334
976	BLVRA	3.08167e-162	-3.38628	0.085	0.41	8.81327e-158	down	-0.325
977	SKA2	4.0062e-162	-2.28775	0.088	0.442	1.14573e-157	down	-0.354
978	ZNF185	5.9493e-162	-3.81243	0.006	0.11	1.70144e-157	down	-0.104
979	TMEM33	6.0753e-162	-2.61418	0.077	0.408	1.73748e-157	down	-0.331
980	NUBP2	9.19905e-162	-2.99308	0.107	0.474	2.63084e-157	down	-0.367
981	PRDX5	1.15748e-161	-2.60052	0.331	0.789	3.31028e-157	down	-0.458
982	HLA-E	1.31915e-161	11.8631	0.675	0	3.77265e-157	up	0.675
983	OTX1	2.13272e-161	-3.39903	0.002	0.072	6.09937e-157	down	-0.07
984	HDHD5	3.09614e-161	-2.87337	0.039	0.28	8.85465e-157	down	-0.241
985	ZMYND19	6.12055e-161	-3.60546	0.037	0.272	1.75042e-156	down	-0.235
986	TSPAN3	6.29217e-161	-3.51657	0.108	0.465	1.7995e-156	down	-0.357
987	EFNA3	6.69843e-161	-3.2221	0.014	0.168	1.91568e-156	down	-0.154
988	RPUSD3	7.22042e-161	-2.97133	0.053	0.33	2.06497e-156	down	-0.277
989	NMU	7.69588e-161	-4.83203	0.002	0.067	2.20094e-156	down	-0.065
990	STOML2	1.14218e-160	-2.85627	0.134	0.528	3.26652e-156	down	-0.394
991	RWDD2B	2.64114e-160	-3.06156	0.031	0.25	7.55341e-156	down	-0.219
992	SLC15A1	3.58238e-160	-6.24223	0	0.038	1.02453e-155	down	-0.038
993	CACNG1	6.79333e-160	-5.8455	0.001	0.046	1.94282e-155	down	-0.045
994	DAP3	7.37661e-160	-2.8131	0.127	0.516	2.10964e-155	down	-0.389
995	MECR	1.02247e-159	-3.35688	0.025	0.223	2.92417e-155	down	-0.198
996	PGK1	1.79801e-159	-2.89523	0.253	0.712	5.14213e-155	down	-0.459
997	AIFM1	1.98665e-159	-2.94954	0.042	0.293	5.68161e-155	down	-0.251
998	KAZALD1	1.99685e-159	-3.68988	0.009	0.131	5.71078e-155	down	-0.122
999	GEMIN7	3.63927e-159	-2.97926	0.03	0.244	1.04079e-154	down	-0.214
1000	KLHDC3	6.53463e-159	-2.974	0.054	0.331	1.86884e-154	down	-0.277
1001	CCDC124	8.24245e-159	-2.2523	0.137	0.556	2.35726e-154	down	-0.419
1003	RTL8C	1.06281e-158	-2.39972	0.116	0.509	3.03952e-154	down	-0.393
1004	PCYT2	1.52277e-158	-3.57172	0.028	0.23	4.35496e-154	down	-0.202
1005	RNF34	3.37394e-158	-2.72832	0.05	0.32	9.64914e-154	down	-0.27
1006	SLC9A2	3.48003e-158	-5.05257	0.002	0.061	9.95254e-154	down	-0.059
1007	MRPL15	3.48696e-158	-3.272	0.08	0.4	9.97235e-154	down	-0.32
1008	HAX1	7.48457e-158	-2.71365	0.142	0.545	2.14051e-153	down	-0.403
1009	AC008403.1	9.31933e-158	-7.89387	0	0.021	2.66523e-153	down	-0.021
1010	NXF3	9.31933e-158	-6.50953	0	0.021	2.66523e-153	down	-0.021
1011	MSLNL	9.31933e-158	-9.05747	0	0.021	2.66523e-153	down	-0.021
1012	MT2P1	9.31933e-158	-8.91027	0	0.021	2.66523e-153	down	-0.021
1013	DPY19L2P2	9.31933e-158	-9.02886	0	0.021	2.66523e-153	down	-0.021
1014	ZBTB8OSP2	9.31933e-158	-8.14181	0	0.021	2.66523e-153	down	-0.021
1015	AMY1B	9.31933e-158	-8.25822	0	0.021	2.66523e-153	down	-0.021
1016	PCNPP5	9.31933e-158	-8.22081	0	0.021	2.66523e-153	down	-0.021
1017	AC092072.1	9.31933e-158	-9.55645	0	0.021	2.66523e-153	down	-0.021
1018	MTHFD2P7	9.31933e-158	-9.402	0	0.021	2.66523e-153	down	-0.021
1019	KCTD9P2	9.31933e-158	-8.4773	0	0.021	2.66523e-153	down	-0.021
1020	RETREG2	1.10993e-157	-2.3561	0.069	0.385	3.17429e-153	down	-0.316
1021	DHTKD1	1.12828e-157	-2.36918	0.033	0.257	3.22677e-153	down	-0.224
1023	CDK16	1.65185e-157	-2.49496	0.092	0.45	4.72411e-153	down	-0.358
1024	TMED2	1.83825e-157	-2.38952	0.216	0.693	5.25721e-153	down	-0.477
1025	NDUFAB1	2.51182e-157	-2.1499	0.244	0.733	7.18357e-153	down	-0.489
1026	TMEM97	3.57257e-157	-3.18865	0.019	0.189	1.02172e-152	down	-0.17
1027	COX5A	6.70565e-157	-2.05501	0.262	0.745	1.91775e-152	down	-0.483
1028	DSP	9.45408e-157	-2.8601	0.156	0.581	2.70377e-152	down	-0.425
1029	SLC5A6	1.28982e-156	-2.92499	0.042	0.288	3.68876e-152	down	-0.246
1030	TSR3	1.36217e-156	-2.63441	0.114	0.488	3.89567e-152	down	-0.374
1031	LMAN2L	1.38978e-156	-3.18287	0.015	0.17	3.97464e-152	down	-0.155
1032	PAGE5	1.62729e-156	-6.60105	0.001	0.044	4.65389e-152	down	-0.043
1033	MARCO	5.99661e-156	-4.80166	0.002	0.067	1.71497e-151	down	-0.065
1034	RNF167	6.51196e-156	-2.03945	0.082	0.419	1.86236e-151	down	-0.337
1035	LAMTOR2	7.99946e-156	-2.08485	0.207	0.688	2.28776e-151	down	-0.481
1036	AP2S1	9.06266e-156	-2.39037	0.296	0.766	2.59183e-151	down	-0.47
1037	REEP4	1.41152e-155	-3.61256	0.02	0.194	4.03681e-151	down	-0.174
1038	PON3	2.19653e-155	-4.74992	0.007	0.116	6.28185e-151	down	-0.109
1039	IL17RE	3.06551e-155	-3.22533	0.016	0.171	8.76707e-151	down	-0.155
1040	NME4	3.82394e-155	-2.66908	0.144	0.549	1.09361e-150	down	-0.405
1041	PDZD11	4.50342e-155	-3.34702	0.072	0.379	1.28793e-150	down	-0.307
1042	NUDT5	6.45582e-155	-2.79749	0.104	0.469	1.8463e-150	down	-0.365
1043	UBA1	7.07414e-155	-2.73579	0.14	0.541	2.02313e-150	down	-0.401
1044	GSTA3	7.33899e-155	-7.69599	0	0.027	2.09888e-150	down	-0.027
1045	NDUFA8	1.17413e-154	-2.45602	0.137	0.537	3.35789e-150	down	-0.4
1046	KIAA1324	1.37101e-154	-3.3568	0.054	0.326	3.92095e-150	down	-0.272
1047	CUTA	1.95203e-154	-2.04778	0.241	0.726	5.58261e-150	down	-0.485
1048	IL17RC	2.45222e-154	-3.03696	0.046	0.297	7.01312e-150	down	-0.251
1049	NPR3	2.6783e-154	-4.52413	0.004	0.091	7.65968e-150	down	-0.087
1050	SLC35A4	3.00747e-154	-3.32688	0.049	0.31	8.60106e-150	down	-0.261
1051	KDELR2	3.69666e-154	-2.59858	0.188	0.621	1.05721e-149	down	-0.433
1052	TULP2	3.94645e-154	-4.44434	0.001	0.051	1.12865e-149	down	-0.05
1053	RMI2	5.50332e-154	-4.76887	0.004	0.084	1.57389e-149	down	-0.08
1054	PCBD1	6.79095e-154	-2.67564	0.126	0.509	1.94214e-149	down	-0.383
1055	TKFC	9.15243e-154	-2.8116	0.032	0.25	2.6175e-149	down	-0.218
1056	OIP5	9.26164e-154	-5.44937	0.002	0.063	2.64874e-149	down	-0.061
1057	ATP5F1C	1.15228e-153	-2.65736	0.262	0.703	3.2954e-149	down	-0.441
1058	ECM1	2.68195e-153	-5.16936	0.029	0.23	7.67011e-149	down	-0.201
1059	MRPS18A	2.69291e-153	-2.66094	0.056	0.333	7.70145e-149	down	-0.277
1060	PLS1	4.23204e-153	-3.25586	0.008	0.124	1.21032e-148	down	-0.116
1061	JAGN1	4.79338e-153	-3.0681	0.071	0.373	1.37086e-148	down	-0.302
1062	TMEM179B	6.16315e-153	-3.00341	0.128	0.503	1.7626e-148	down	-0.375
1063	CASP2	1.5839e-152	-2.18631	0.052	0.324	4.5298e-148	down	-0.272
1064	HEXB	1.64775e-152	-3.21329	0.074	0.387	4.71241e-148	down	-0.313
1065	NAA20	1.76373e-152	-2.93611	0.149	0.543	5.04409e-148	down	-0.394
1066	SMARCD2	2.05973e-152	-2.4479	0.08	0.406	5.89063e-148	down	-0.326
1067	POLR2E	2.20355e-152	-2.85152	0.151	0.554	6.30192e-148	down	-0.403
1068	BCKDK	3.38523e-152	-3.35745	0.061	0.341	9.68143e-148	down	-0.28
1069	PSAT1	4.19909e-152	-4.81329	0.006	0.109	1.2009e-147	down	-0.103
1070	EBNA1BP2	6.21505e-152	-2.76616	0.132	0.516	1.77744e-147	down	-0.384
1071	TADA3	7.43366e-152	-2.45163	0.07	0.377	2.12595e-147	down	-0.307
1072	AAR2	1.10371e-151	-3.46793	0.026	0.221	3.15649e-147	down	-0.195
1073	VDAC3	1.63794e-151	-3.32102	0.133	0.507	4.68433e-147	down	-0.374
1074	COMMD5	2.35561e-151	-3.16283	0.076	0.389	6.7368e-147	down	-0.313
1075	PLD3	4.60809e-151	-2.9987	0.11	0.472	1.31787e-146	down	-0.362
1077	CA14	7.5097e-151	-5.30342	0	0.032	2.1477e-146	down	-0.032
1078	PRRG4	8.38624e-151	-3.28963	0.041	0.278	2.39838e-146	down	-0.237
1079	HM13	1.00604e-150	-2.76807	0.184	0.602	2.87718e-146	down	-0.418
1080	ACOX1	1.32798e-150	-2.36317	0.055	0.333	3.79789e-146	down	-0.278
1083	CHCHD4	3.42674e-150	-2.77346	0.025	0.213	9.80014e-146	down	-0.188
1084	OPLAH	3.64405e-150	-3.48443	0.008	0.118	1.04216e-145	down	-0.11
1085	RBM42	3.76973e-150	-2.42521	0.121	0.497	1.07811e-145	down	-0.376
1087	HACD3	1.13662e-149	-3.17261	0.128	0.499	3.25062e-145	down	-0.371
1088	SMIM14	1.27094e-149	-2.49663	0.146	0.547	3.63476e-145	down	-0.401
1089	PYGL	1.65652e-149	-3.63471	0.025	0.215	4.73748e-145	down	-0.19
1090	POMK	2.36665e-149	-2.84582	0.006	0.107	6.76839e-145	down	-0.101
1091	MYO5B	3.51228e-149	-2.38178	0.024	0.211	1.00448e-144	down	-0.187
1093	MRPL49	4.80624e-149	-3.05877	0.045	0.291	1.37454e-144	down	-0.246
1094	GID8	8.16019e-149	-2.66905	0.093	0.432	2.33373e-144	down	-0.339
1095	COPG1	9.18842e-149	-2.90357	0.06	0.343	2.6278e-144	down	-0.283
1096	PAQR4	1.13961e-148	-4.13098	0.014	0.156	3.25917e-144	down	-0.142
1097	ALG8	1.85854e-148	-2.59943	0.058	0.333	5.31525e-144	down	-0.275
1099	CDR2L	2.52758e-148	-3.57301	0.033	0.244	7.22863e-144	down	-0.211
1100	IRAK1	2.61847e-148	-2.80663	0.07	0.371	7.48856e-144	down	-0.301
1101	AURKB	3.08982e-148	-5.09029	0.005	0.099	8.83658e-144	down	-0.094
1102	CXADR	3.69038e-148	-2.39379	0.028	0.227	1.05541e-143	down	-0.199
1103	RPS21	6.64928e-148	3.127	0.828	0.838	1.90163e-143	up	-0.01
1104	PCLAF	6.94132e-148	-2.87782	0.026	0.219	1.98515e-143	down	-0.193
1105	AIF1L	8.63702e-148	-3.66236	0.051	0.312	2.4701e-143	down	-0.261
1106	COLGALT1	8.79602e-148	-2.8138	0.087	0.417	2.51557e-143	down	-0.33
1107	PLEKHG6	1.14283e-147	-3.41702	0.009	0.13	3.26838e-143	down	-0.121
1108	C7orf50	1.41741e-147	-2.76706	0.123	0.499	4.05366e-143	down	-0.376
1109	AURKA	1.55964e-147	-3.43742	0.018	0.181	4.46041e-143	down	-0.163
1110	AC010761.1	2.46574e-147	-3.31462	0.001	0.05	7.05178e-143	down	-0.049
1111	AUP1	2.50044e-147	-2.75852	0.172	0.587	7.15102e-143	down	-0.415
1112	DPAGT1	2.53881e-147	-3.24094	0.037	0.261	7.26073e-143	down	-0.224
1113	CDK2AP2	2.9005e-147	-2.74644	0.144	0.539	8.29515e-143	down	-0.395
1114	HR	3.52815e-147	-4.36374	0.008	0.118	1.00902e-142	down	-0.11
1115	LYPLA2	3.90448e-147	-3.22313	0.077	0.385	1.11664e-142	down	-0.308
1116	UBE2V2	3.96198e-147	-2.19187	0.115	0.49	1.13309e-142	down	-0.375
1117	SGPL1	4.31223e-147	-2.90359	0.044	0.288	1.23325e-142	down	-0.244
1118	RTF2	5.31213e-147	-2.92288	0.171	0.579	1.51922e-142	down	-0.408
1119	NR2F6	6.60243e-147	-2.97373	0.085	0.408	1.88823e-142	down	-0.323
1120	ENO1	6.93922e-147	-3.14146	0.376	0.796	1.98455e-142	down	-0.42
1121	YWHAB	9.95236e-147	-2.5244	0.476	0.859	2.84628e-142	down	-0.383
1122	DARS2	1.24159e-146	-2.04187	0.023	0.206	3.55083e-142	down	-0.183
1123	LY6K	1.84712e-146	-2.89547	0.034	0.25	5.28256e-142	down	-0.216
1124	WBP2	1.88596e-146	-2.58853	0.128	0.507	5.39367e-142	down	-0.379
1125	JTB	2.65299e-146	-2.11958	0.272	0.743	7.58728e-142	down	-0.471
1126	RHBDD3	3.90793e-146	-3.78186	0.033	0.244	1.11763e-141	down	-0.211
1127	METTL26	4.86022e-146	-2.0238	0.187	0.638	1.38997e-141	down	-0.451
1128	PIMREG	5.31299e-146	-5.62964	0.002	0.069	1.51946e-141	down	-0.067
1129	KANK4	5.72661e-146	-4.37871	0.005	0.091	1.63775e-141	down	-0.086
1130	CDCP1	7.06158e-146	-3.166	0.019	0.185	2.01954e-141	down	-0.166
1131	OBP2A	9.52003e-146	-2.96102	0.001	0.048	2.72263e-141	down	-0.047
1132	P2RX4	1.08449e-145	-3.30658	0.04	0.27	3.10154e-141	down	-0.23
1133	FEN1	1.15186e-145	-3.82995	0.019	0.183	3.29422e-141	down	-0.164
1134	SNAPIN	1.75211e-145	-2.46049	0.06	0.341	5.01086e-141	down	-0.281
1135	GPRC5A	2.85158e-145	-3.47505	0.085	0.398	8.15522e-141	down	-0.313
1137	PLK1	4.48352e-145	-4.86652	0.007	0.11	1.28224e-140	down	-0.103
1138	PRDX1	5.07245e-145	-2.02123	0.477	0.89	1.45067e-140	down	-0.413
1139	EIF5A	5.98722e-145	-2.52479	0.317	0.806	1.71228e-140	down	-0.489
1140	ATXN10	7.7001e-145	-2.50907	0.09	0.419	2.20215e-140	down	-0.329
1141	ZIC4	9.07496e-145	-6.10141	0	0.029	2.59535e-140	down	-0.029
1142	COPE	9.58411e-145	-2.31909	0.287	0.75	2.74096e-140	down	-0.463
1143	PYDC1	1.41198e-144	-4.97601	0.001	0.046	4.03813e-140	down	-0.045
1144	UQCRFS1	1.56491e-144	-2.35404	0.183	0.611	4.47548e-140	down	-0.428
1145	GGTLC2	2.23725e-144	-6.79021	0	0.021	6.3983e-140	down	-0.021
1146	CDCA5	2.62799e-144	-3.84657	0.006	0.105	7.51579e-140	down	-0.099
1147	HDDC2	2.67772e-144	-2.45355	0.088	0.415	7.65801e-140	down	-0.327
1148	MAPK8IP2	4.18126e-144	-3.92367	0.004	0.084	1.1958e-139	down	-0.08
1149	SF3B4	5.16936e-144	-2.17853	0.095	0.44	1.47838e-139	down	-0.345
1150	ARFGEF3	8.49383e-144	-2.90477	0.038	0.263	2.42915e-139	down	-0.225
1151	TMEM128	8.6164e-144	-2.6036	0.035	0.251	2.4642e-139	down	-0.216
1152	POLR2D	8.72016e-144	-2.11013	0.048	0.301	2.49388e-139	down	-0.253
1153	PRR7	9.89676e-144	-3.00651	0.04	0.269	2.83037e-139	down	-0.229
1154	CHID1	1.18011e-143	-3.19863	0.08	0.389	3.37501e-139	down	-0.309
1155	PPP4R1L	1.3519e-143	-9.8585	0	0.019	3.86631e-139	down	-0.019
1156	KRT17P1	1.3519e-143	-11.5943	0	0.019	3.86631e-139	down	-0.019
1157	GBAP1	1.3519e-143	-8.42926	0	0.019	3.86631e-139	down	-0.019
1158	NKX3.1	1.3519e-143	-9.86238	0	0.019	3.86631e-139	down	-0.019
1159	DHRSX.1	1.3519e-143	-8.93538	0	0.019	3.86631e-139	down	-0.019
1160	PMS2P6	1.3519e-143	-7.87658	0	0.019	3.86631e-139	down	-0.019
1161	NANOGP1	1.3519e-143	-8.91619	0	0.019	3.86631e-139	down	-0.019
1162	FAM133CP	1.3519e-143	-8.07005	0	0.019	3.86631e-139	down	-0.019
1163	HDHD5.AS1	1.3519e-143	-10.1327	0	0.019	3.86631e-139	down	-0.019
1164	HADHB	2.25161e-143	-2.50521	0.146	0.543	6.43939e-139	down	-0.397
1165	FAHD2B	2.52323e-143	-3.42687	0.026	0.213	7.21618e-139	down	-0.187
1166	EIF2AK1	4.09839e-143	-2.40925	0.12	0.495	1.1721e-138	down	-0.375
1167	FOXM1	4.35965e-143	-3.43994	0.007	0.11	1.24682e-138	down	-0.103
1168	GP2	1.41655e-142	-6.53533	0.001	0.051	4.0512e-138	down	-0.05
1169	TRPM2	1.49934e-142	-3.06568	0.01	0.131	4.28797e-138	down	-0.121
1171	UBE2D4	1.59483e-142	-3.07924	0.031	0.236	4.56105e-138	down	-0.205
1172	NIPSNAP3A	1.7803e-142	-2.69217	0.034	0.248	5.09147e-138	down	-0.214
1174	NDUFS2	3.0231e-142	-3.19191	0.162	0.547	8.64576e-138	down	-0.385
1175	IMPDH1	3.38694e-142	-2.99085	0.059	0.331	9.68631e-138	down	-0.272
1176	MYL12B	7.15144e-142	-2.3425	0.552	0.893	2.04524e-137	down	-0.341
1177	COX6C	1.11505e-141	-2.99077	0.526	0.941	3.18892e-137	down	-0.415
1178	MYDGF	1.35796e-141	-2.94383	0.224	0.64	3.88362e-137	down	-0.416
1179	UNG	1.53196e-141	-2.80049	0.044	0.282	4.38124e-137	down	-0.238
1180	DMKN	1.86937e-141	-2.96901	0.05	0.301	5.34622e-137	down	-0.251
1181	WDR77	2.13747e-141	-2.91512	0.028	0.223	6.11295e-137	down	-0.195
1182	EEF1G	2.62972e-141	11.4488	0.624	0	7.52074e-137	up	0.624
1183	TXN2	4.95749e-141	-2.83568	0.134	0.509	1.41779e-136	down	-0.375
1184	IMPA2	5.34901e-141	-4.06148	0.024	0.204	1.52976e-136	down	-0.18
1185	KIF2C	5.80238e-141	-4.3665	0.005	0.093	1.65942e-136	down	-0.088
1186	KRT18	7.71758e-141	-3.97381	0.326	0.731	2.20715e-136	down	-0.405
1187	FAHD1	1.21775e-140	-2.86041	0.061	0.335	3.48265e-136	down	-0.274
1188	SLC39A3	1.21968e-140	-2.77517	0.056	0.32	3.48817e-136	down	-0.264
1190	KLHL12	1.77228e-140	-3.22053	0.02	0.185	5.06855e-136	down	-0.165
1191	REEP5	2.11613e-140	-2.72826	0.278	0.68	6.05193e-136	down	-0.402
1192	SMS	4.61529e-140	-2.36916	0.152	0.562	1.31993e-135	down	-0.41
1193	RTN3	5.61965e-140	-2.51833	0.187	0.61	1.60716e-135	down	-0.423
1194	SLC35A2	6.30688e-140	-2.46307	0.036	0.253	1.8037e-135	down	-0.217
1196	CLPTM1	1.45783e-139	-2.32524	0.105	0.453	4.16926e-135	down	-0.348
1197	PTGES2	1.92389e-139	-3.02141	0.066	0.345	5.50215e-135	down	-0.279
1198	VAT1	2.05147e-139	-2.48542	0.096	0.436	5.86701e-135	down	-0.34
1199	JPH3	2.53626e-139	-6.52452	0.001	0.04	7.25344e-135	down	-0.039
1200	TPX2	3.30216e-139	-3.66619	0.021	0.189	9.44384e-135	down	-0.168
1201	HDGF	5.1111e-139	-2.33133	0.217	0.657	1.46172e-134	down	-0.44
1202	DECR1	7.30182e-139	-2.71126	0.119	0.478	2.08825e-134	down	-0.359
1203	TTYH1	8.14282e-139	-4.73159	0.015	0.16	2.32876e-134	down	-0.145
1204	TMC4	2.01378e-138	-2.11087	0.036	0.253	5.75922e-134	down	-0.217
1205	MCM4	2.17264e-138	-2.68683	0.046	0.288	6.21353e-134	down	-0.242
1206	COX7B2	2.54073e-138	-3.91359	0.002	0.065	7.26624e-134	down	-0.063
1207	SLC6A11	4.83134e-138	-3.59509	0.001	0.05	1.38172e-133	down	-0.049
1208	CXCL16	6.43556e-138	-3.55723	0.052	0.303	1.84051e-133	down	-0.251
1209	BPNT1	6.72271e-138	-2.96041	0.031	0.232	1.92263e-133	down	-0.201
1210	FAM110A	7.08745e-138	-2.70557	0.04	0.265	2.02694e-133	down	-0.225
1211	TRAF2	7.86165e-138	-3.02701	0.03	0.227	2.24835e-133	down	-0.197
1212	TMEM209	9.59379e-138	-2.5251	0.026	0.21	2.74373e-133	down	-0.184
1213	MRPL51	1.13472e-137	-2.00825	0.275	0.741	3.24519e-133	down	-0.466
1214	QPCT	1.15415e-137	-5.00744	0.017	0.166	3.30075e-133	down	-0.149
1215	DCAF13	1.77214e-137	-2.61023	0.132	0.501	5.06814e-133	down	-0.369
1216	CDS1	1.9001e-137	-2.66929	0.022	0.194	5.43411e-133	down	-0.172
1217	UQCC1	2.39762e-137	-2.80996	0.024	0.202	6.85695e-133	down	-0.178
1218	SOX10	2.42996e-137	-3.0712	0.016	0.162	6.94945e-133	down	-0.146
1219	EMC3	3.27075e-137	-2.74822	0.144	0.522	9.35401e-133	down	-0.378
1220	ALDH4A1	3.40978e-137	-3.79059	0.01	0.131	9.75164e-133	down	-0.121
1221	ACTL6A	3.52755e-137	-2.88606	0.063	0.337	1.00884e-132	down	-0.274
1222	LRRC26	5.41634e-137	-2.17145	0.059	0.33	1.54902e-132	down	-0.271
1224	PSMC2	6.78356e-137	-2.68883	0.108	0.446	1.94003e-132	down	-0.338
1225	CENPU	7.25466e-137	-2.6397	0.02	0.185	2.07476e-132	down	-0.165
1226	APOO	8.68148e-137	-2.94999	0.026	0.21	2.48282e-132	down	-0.184
1227	PDIA4	1.11288e-136	-2.83273	0.151	0.552	3.18274e-132	down	-0.401
1228	NINJ1	1.14611e-136	-3.01056	0.12	0.467	3.27776e-132	down	-0.347
1230	PSMD11	1.89908e-136	-2.76244	0.173	0.57	5.43119e-132	down	-0.397
1231	IGSF9	2.42102e-136	-3.60949	0.011	0.131	6.92386e-132	down	-0.12
1232	PSMB2	2.67466e-136	-2.46109	0.188	0.602	7.64925e-132	down	-0.414
1233	IL17RB	3.9408e-136	-4.10877	0.011	0.133	1.12703e-131	down	-0.122
1234	ERAL1	4.50277e-136	-3.68571	0.033	0.234	1.28775e-131	down	-0.201
1235	QPRT	4.75477e-136	-3.64518	0.023	0.196	1.35982e-131	down	-0.173
1236	PTPMT1	7.20438e-136	-2.09097	0.09	0.415	2.06038e-131	down	-0.325
1237	ACOT4	8.47022e-136	-4.36247	0.006	0.099	2.4224e-131	down	-0.093
1238	RPL35A	1.26145e-135	2.0482	0.856	0.882	3.60763e-131	up	-0.026
1239	NME2	1.71926e-135	11.5699	0.608	0	4.91691e-131	up	0.608
1240	FAM178B	1.94971e-135	-3.4222	0.003	0.074	5.57597e-131	down	-0.071
1241	HGD	2.35827e-135	-4.90187	0.004	0.086	6.74442e-131	down	-0.082
1242	CNIH4	3.87694e-135	-2.01861	0.151	0.552	1.10877e-130	down	-0.401
1245	ARMC7	1.11003e-134	-2.94061	0.017	0.168	3.17458e-130	down	-0.151
1247	NME6	1.47359e-134	-2.688	0.045	0.28	4.21433e-130	down	-0.235
1248	BUB1	1.55579e-134	-3.32938	0.005	0.091	4.4494e-130	down	-0.086
1249	COPB2	2.0618e-134	-2.6438	0.137	0.512	5.89654e-130	down	-0.375
1250	FECH	2.10953e-134	-2.98313	0.016	0.164	6.03303e-130	down	-0.148
1252	SIX1	3.9213e-134	-2.62504	0.017	0.166	1.12145e-129	down	-0.149
1253	TONSL	4.26165e-134	-2.60178	0.015	0.154	1.21879e-129	down	-0.139
1254	CNPPD1	4.32249e-134	-2.31474	0.065	0.343	1.23619e-129	down	-0.278
1255	VPS25	5.64444e-134	-3.01264	0.075	0.36	1.61425e-129	down	-0.285
1256	IGFBP2	5.7629e-134	-3.18419	0.161	0.537	1.64813e-129	down	-0.376
1257	QDPR	6.11329e-134	-3.79623	0.046	0.278	1.74834e-129	down	-0.232
1258	SLC9A3	6.63916e-134	-4.05155	0.002	0.055	1.89873e-129	down	-0.053
1259	NDUFV1	8.3675e-134	-2.72123	0.136	0.505	2.39302e-129	down	-0.369
1260	DDX41	9.78001e-134	-3.17807	0.065	0.337	2.79699e-129	down	-0.272
1261	NAPRT	2.87278e-133	-3.47036	0.09	0.396	8.21587e-129	down	-0.306
1262	ARV1	5.63775e-133	-2.89976	0.034	0.238	1.61234e-128	down	-0.204
1263	PIGX	5.84156e-133	-2.37286	0.045	0.282	1.67063e-128	down	-0.237
1264	EIF2S3	6.53745e-133	-2.25896	0.269	0.731	1.86965e-128	down	-0.462
1265	SYT8	1.14781e-132	-4.38697	0.011	0.13	3.28262e-128	down	-0.119
1266	BCAT2	1.25714e-132	-2.96917	0.028	0.213	3.5953e-128	down	-0.185
1267	DYNLT1	1.37368e-132	-2.40965	0.247	0.686	3.9286e-128	down	-0.439
1268	HDAC11	1.50975e-132	-3.29383	0.019	0.173	4.31773e-128	down	-0.154
1269	RTKN	1.78965e-132	-2.03319	0.039	0.259	5.11822e-128	down	-0.22
1270	TMA7	1.88357e-132	11.0943	0.6	0	5.38683e-128	up	0.6
1271	PSMB6	2.16847e-132	-2.52744	0.259	0.684	6.20161e-128	down	-0.425
1272	ERI3	2.40929e-132	-2.36296	0.059	0.322	6.89032e-128	down	-0.263
1273	CCDC74B	3.02183e-132	-3.54873	0.004	0.086	8.64214e-128	down	-0.082
1274	GNG13	3.4796e-132	-8.91667	0	0.027	9.95131e-128	down	-0.027
1275	SMIM29	3.81252e-132	-2.63134	0.058	0.318	1.09034e-127	down	-0.26
1276	CBLN2	3.89843e-132	-4.78225	0	0.027	1.11491e-127	down	-0.027
1277	TUBA1C	3.9077e-132	-2.71161	0.267	0.72	1.11756e-127	down	-0.453
1278	SEC23B	9.7646e-132	-2.34483	0.048	0.29	2.79258e-127	down	-0.242
1279	HTATIP2	1.24612e-131	-2.7337	0.083	0.385	3.56377e-127	down	-0.302
1281	UGT8	1.87914e-131	-3.74996	0.007	0.107	5.37415e-127	down	-0.1
1282	PRXL2A	3.29259e-131	-2.7614	0.137	0.505	9.41649e-127	down	-0.368
1283	PTPRU	4.50224e-131	-3.3327	0.011	0.133	1.2876e-126	down	-0.122
1284	PDXK	6.14985e-131	-2.68539	0.126	0.482	1.7588e-126	down	-0.356
1285	SNHG5	7.46857e-131	11.4167	0.596	0	2.13594e-126	up	0.596
1286	FBN3	1.08066e-130	-5.06236	0	0.032	3.09059e-126	down	-0.032
1287	TOMM34	1.34154e-130	-3.3285	0.042	0.263	3.83667e-126	down	-0.221
1288	LAPTM4A	1.92138e-130	-2.75773	0.322	0.731	5.49497e-126	down	-0.409
1289	NSDHL	2.33947e-130	-3.0624	0.022	0.189	6.69066e-126	down	-0.167
1290	NKIRAS2	3.05361e-130	-2.85291	0.063	0.33	8.73302e-126	down	-0.267
1291	CANT1	3.4282e-130	-2.02275	0.065	0.343	9.80432e-126	down	-0.278
1292	SULT2B1	4.42912e-130	-4.21487	0.012	0.137	1.26668e-125	down	-0.125
1293	ALDH6A1	4.93335e-130	-2.5023	0.036	0.244	1.41089e-125	down	-0.208
1294	TMEM222	5.09475e-130	-2.70481	0.055	0.307	1.45705e-125	down	-0.252
1295	CDK4	5.7146e-130	-2.6062	0.098	0.417	1.63432e-125	down	-0.319
1296	PSMA4	7.51627e-130	-2.45201	0.241	0.653	2.14958e-125	down	-0.412
1297	NEK2	7.98207e-130	-4.8522	0.005	0.086	2.28279e-125	down	-0.081
1298	COQ5	8.60416e-130	-3.56238	0.027	0.208	2.4607e-125	down	-0.181
1299	DPCD	9.50643e-130	-2.79792	0.043	0.267	2.71874e-125	down	-0.224
1300	ATPAF1	1.18333e-129	-3.05315	0.045	0.274	3.38421e-125	down	-0.229
1301	OPRK1	1.96726e-129	-8.8545	0	0.017	5.62616e-125	down	-0.017
1302	MAGEA10	1.96726e-129	-11.9611	0	0.017	5.62616e-125	down	-0.017
1303	KDELC1	1.96726e-129	-9.31883	0	0.017	5.62616e-125	down	-0.017
1304	CLPS	1.96726e-129	-7.79537	0	0.017	5.62616e-125	down	-0.017
1305	VAX1	1.96726e-129	-10.221	0	0.017	5.62616e-125	down	-0.017
1306	ADCY10P1	1.96726e-129	-9.95696	0	0.017	5.62616e-125	down	-0.017
1307	OBSCN.AS1	1.96726e-129	-8.03567	0	0.017	5.62616e-125	down	-0.017
1308	NKX6.1	1.96726e-129	-8.81976	0	0.017	5.62616e-125	down	-0.017
1309	SHLD2P1	1.96726e-129	-8.47569	0	0.017	5.62616e-125	down	-0.017
1310	NAP1L4P1	1.96726e-129	-7.8877	0	0.017	5.62616e-125	down	-0.017
1311	ZNRF3.AS1	1.96726e-129	-8.40509	0	0.017	5.62616e-125	down	-0.017
1312	FAR2P2	1.96726e-129	-10.1841	0	0.017	5.62616e-125	down	-0.017
1313	ZNF716	1.96726e-129	-9.73308	0	0.017	5.62616e-125	down	-0.017
1314	BX322650.1	1.96726e-129	-8.19894	0	0.017	5.62616e-125	down	-0.017
1315	ANKRD20A5P	1.96726e-129	-7.91857	0	0.017	5.62616e-125	down	-0.017
1316	SPDYE17.1	1.96726e-129	-8.69289	0	0.017	5.62616e-125	down	-0.017
1317	MST1L	1.96726e-129	-7.81288	0	0.017	5.62616e-125	down	-0.017
1318	RFC2	2.04553e-129	-3.37222	0.046	0.274	5.85e-125	down	-0.228
1319	RPL24	2.05318e-129	2.13497	0.838	0.855	5.87188e-125	up	-0.017
1320	LRRC61	2.11123e-129	-4.34691	0.01	0.122	6.0379e-125	down	-0.112
1321	TSEN34	3.01911e-129	-2.33112	0.11	0.451	8.63434e-125	down	-0.341
1323	MAGEF1	4.29194e-129	-3.37023	0.064	0.326	1.22745e-124	down	-0.262
1325	SCNM1	5.32515e-129	-2.37226	0.076	0.37	1.52294e-124	down	-0.294
1326	EIF3I	6.01854e-129	-2.94591	0.248	0.651	1.72124e-124	down	-0.403
1327	LYPLA1	6.21019e-129	-2.23655	0.134	0.509	1.77605e-124	down	-0.375
1328	RPL38	6.67884e-129	2.2136	0.84	0.92	1.91008e-124	up	-0.08
1329	TRIP13	6.7859e-129	-3.88428	0.007	0.103	1.9407e-124	down	-0.096
1332	DNPH1	1.0848e-128	-2.1528	0.12	0.476	3.10242e-124	down	-0.356
1335	SLC27A4	1.97212e-128	-2.94835	0.02	0.179	5.64005e-124	down	-0.159
1337	TPGS2	2.18275e-128	-3.17671	0.081	0.373	6.24245e-124	down	-0.292
1339	B3GNT7	4.28757e-128	-3.82933	0.005	0.091	1.2262e-123	down	-0.086
1340	FAM3B	7.18913e-128	-3.75196	0.019	0.17	2.05602e-123	down	-0.151
1341	MRFAP1	7.2629e-128	-2.61223	0.336	0.739	2.07712e-123	down	-0.403
1342	PPP1R16A	7.42251e-128	-2.47557	0.053	0.303	2.12276e-123	down	-0.25
1344	ANXA2	1.14039e-127	-3.24358	0.509	0.821	3.2614e-123	down	-0.312
1345	FOXRED2	1.28943e-127	-3.50032	0.007	0.107	3.68764e-123	down	-0.1
1346	DGCR6L	1.36873e-127	-3.10637	0.117	0.453	3.91443e-123	down	-0.336
1348	PMPCA	1.72768e-127	-2.2035	0.077	0.37	4.941e-123	down	-0.293
1349	ADRM1	2.28221e-127	-2.7263	0.183	0.571	6.52689e-123	down	-0.388
1350	SNAP47	2.40165e-127	-2.7867	0.041	0.259	6.86848e-123	down	-0.218
1351	SMUG1	2.59655e-127	-2.53663	0.039	0.253	7.42587e-123	down	-0.214
1352	MUC1	4.29644e-127	-3.49919	0.065	0.33	1.22874e-122	down	-0.265
1354	KNSTRN	8.00477e-127	-4.00409	0.013	0.141	2.28928e-122	down	-0.128
1355	MRPL39	8.49152e-127	-2.71828	0.034	0.234	2.42849e-122	down	-0.2
1356	HSPA1B	8.66616e-127	12.1141	0.584	0	2.47844e-122	up	0.584
1357	ALG14	1.4905e-126	-2.5643	0.03	0.219	4.26269e-122	down	-0.189
1359	NECAB3	1.74571e-126	-3.04893	0.025	0.2	4.99256e-122	down	-0.175
1360	PYCR3	1.86521e-126	-2.96556	0.014	0.145	5.33432e-122	down	-0.131
1361	GRN	2.41326e-126	-3.42253	0.221	0.611	6.90168e-122	down	-0.39
1362	PSMD8	2.65133e-126	-2.46159	0.302	0.724	7.58254e-122	down	-0.422
1363	CDH7	3.69683e-126	-5.01558	0	0.025	1.05726e-121	down	-0.025
1365	SPRYD4	5.07166e-126	-2.9564	0.023	0.189	1.45044e-121	down	-0.166
1366	TM7SF3	5.10062e-126	-3.01753	0.058	0.312	1.45873e-121	down	-0.254
1367	MMADHC	5.55015e-126	-2.29291	0.131	0.49	1.58729e-121	down	-0.359
1368	ACTG1	5.70048e-126	-3.10193	0.738	0.914	1.63028e-121	down	-0.176
1369	MELK	6.17039e-126	-3.82798	0.004	0.082	1.76467e-121	down	-0.078
1370	CTSA	7.00177e-126	-3.00826	0.117	0.451	2.00244e-121	down	-0.334
1371	GDE1	1.06001e-125	-2.45201	0.078	0.368	3.03151e-121	down	-0.29
1372	KRT23	1.39606e-125	-3.84519	0.038	0.244	3.99258e-121	down	-0.206
1376	GGPS1	3.53673e-125	-2.29211	0.057	0.31	1.01147e-120	down	-0.253
1377	CRAT	4.62739e-125	-3.35053	0.043	0.261	1.32339e-120	down	-0.218
1378	ANXA7	5.25764e-125	-2.54918	0.153	0.52	1.50363e-120	down	-0.367
1379	JUN	5.84407e-125	2.25181	0.857	0.472	1.67135e-120	up	0.385
1380	TESMIN	6.73463e-125	-3.03719	0.011	0.131	1.92604e-120	down	-0.12
1381	RPL7L1	8.82358e-125	-2.21607	0.207	0.629	2.52345e-120	down	-0.422
1382	CHMP1A	1.16258e-124	-2.65013	0.083	0.377	3.32487e-120	down	-0.294
1383	YIPF2	1.53741e-124	-2.91327	0.06	0.316	4.39685e-120	down	-0.256
1384	S100A10	1.74502e-124	11.728	0.578	0	4.9906e-120	up	0.578
1385	PTDSS1	1.76934e-124	-2.31584	0.055	0.303	5.06013e-120	down	-0.248
1386	NDUFAF1	2.70192e-124	-2.77218	0.032	0.223	7.72723e-120	down	-0.191
1387	MACROD1	3.55902e-124	-2.37787	0.049	0.286	1.01784e-119	down	-0.237
1388	CENPA	6.90514e-124	-4.19269	0.004	0.082	1.9748e-119	down	-0.078
1389	WDR72	7.08416e-124	-3.80204	0	0.03	2.026e-119	down	-0.03
1391	ZDHHC4	8.81649e-124	-3.15127	0.038	0.246	2.52143e-119	down	-0.208
1393	TBRG4	9.73393e-124	-3.01756	0.051	0.29	2.78381e-119	down	-0.239
1394	BDH1	1.50373e-123	-2.48631	0.021	0.181	4.30052e-119	down	-0.16
1395	BAK1	1.91041e-123	-3.16257	0.033	0.227	5.46358e-119	down	-0.194
1396	SORT1	2.11646e-123	-2.5968	0.054	0.297	6.05286e-119	down	-0.243
1397	FOSB	2.2859e-123	2.8546	0.764	0.339	6.53745e-119	up	0.425
1398	NTHL1	2.85672e-123	-2.91391	0.074	0.35	8.16994e-119	down	-0.276
1399	CHMP2A	3.22552e-123	-2.3789	0.267	0.682	9.22466e-119	down	-0.415
1400	HAGH	4.36624e-123	-2.96109	0.11	0.43	1.2487e-118	down	-0.32
1401	SLC25A11	4.43076e-123	-3.14336	0.089	0.385	1.26715e-118	down	-0.296
1402	FPGS	4.50286e-123	-2.15376	0.043	0.265	1.28777e-118	down	-0.222
1403	AP2M1	6.28694e-123	-2.29696	0.259	0.672	1.798e-118	down	-0.413
1405	ETNK2	1.11367e-122	-3.92991	0.012	0.135	3.185e-118	down	-0.123
1406	BABAM1	1.11811e-122	-2.55597	0.089	0.39	3.19768e-118	down	-0.301
1408	CDCA2	1.2731e-122	-3.85867	0.004	0.078	3.64093e-118	down	-0.074
1409	NABP2	1.35064e-122	-2.78144	0.049	0.278	3.8627e-118	down	-0.229
1410	SLC29A2	1.5058e-122	-3.3597	0.009	0.112	4.30643e-118	down	-0.103
1411	SLPI	1.60243e-122	-2.53788	0.066	0.331	4.5828e-118	down	-0.265
1412	CENPBD1	1.75362e-122	-3.68205	0.012	0.131	5.01518e-118	down	-0.119
1413	CAMSAP3	3.85571e-122	-2.4464	0.016	0.152	1.1027e-117	down	-0.136
1415	CKAP2L	4.09196e-122	-3.74029	0.005	0.084	1.17026e-117	down	-0.079
1416	MRPL27	6.80791e-122	-2.36023	0.154	0.53	1.94699e-117	down	-0.376
1417	LMO1	7.91086e-122	-6.58789	0	0.029	2.26243e-117	down	-0.029
1418	TDRKH	8.48906e-122	-3.11242	0.007	0.099	2.42779e-117	down	-0.092
1419	CPNE3	8.71951e-122	-2.31599	0.148	0.516	2.49369e-117	down	-0.368
1420	SRSF9	8.97583e-122	-2.33748	0.313	0.714	2.567e-117	down	-0.401
1421	BRD3	9.81573e-122	-2.55669	0.093	0.404	2.8072e-117	down	-0.311
1422	RHNO1	1.1958e-121	-3.49424	0.017	0.16	3.41986e-117	down	-0.143
1424	TOR2A	1.70235e-121	-3.15751	0.019	0.17	4.86854e-117	down	-0.151
1425	PBK	1.75577e-121	-3.77921	0.006	0.091	5.02133e-117	down	-0.085
1426	CREB3	1.76902e-121	-2.98004	0.087	0.377	5.05922e-117	down	-0.29
1429	CLNS1A	2.61521e-121	-2.57363	0.113	0.438	7.47923e-117	down	-0.325
1430	MOXD1	3.15374e-121	-7.22189	0.002	0.061	9.01937e-117	down	-0.059
1431	EYA3	4.46509e-121	-2.33123	0.039	0.25	1.27697e-116	down	-0.211
1432	TRAP1	4.80388e-121	-2.7473	0.072	0.345	1.37386e-116	down	-0.273
1433	SSR1	4.8558e-121	-2.26702	0.143	0.512	1.38871e-116	down	-0.369
1434	ESRP2	5.34449e-121	-3.35191	0.014	0.145	1.52847e-116	down	-0.131
1435	AKR7A2	5.3825e-121	-3.56408	0.096	0.392	1.53934e-116	down	-0.296
1436	RAET1L	5.98745e-121	-3.56028	0.001	0.042	1.71235e-116	down	-0.041
1437	HSPA4L	9.0417e-121	-2.0257	0.031	0.221	2.58583e-116	down	-0.19
1438	NDUFS8	1.05138e-120	-2.0583	0.212	0.623	3.00684e-116	down	-0.411
1439	LEMD1	1.0805e-120	-5.16552	0.001	0.05	3.09013e-116	down	-0.049
1441	CDC45	1.25531e-120	-4.06027	0.003	0.067	3.59007e-116	down	-0.064
1442	BLCAP	1.44194e-120	-2.5613	0.066	0.33	4.1238e-116	down	-0.264
1443	DHDH	1.96158e-120	-6.07566	0.002	0.051	5.60993e-116	down	-0.049
1444	CDIPT	1.98807e-120	-2.72075	0.094	0.398	5.68567e-116	down	-0.304
1445	CDCA8	2.00885e-120	-3.92863	0.007	0.103	5.74512e-116	down	-0.096
1446	GUCY2C	2.08839e-120	-5.18915	0	0.023	5.9726e-116	down	-0.023
1447	GUK1	2.12559e-120	-2.60592	0.528	0.859	6.07897e-116	down	-0.331
1448	ATP6V0D2	2.34195e-120	-7.63346	0	0.027	6.69773e-116	down	-0.027
1449	ILVBL	2.38926e-120	-3.39487	0.039	0.244	6.83305e-116	down	-0.205
1452	STEAP3	3.93877e-120	-2.70194	0.015	0.147	1.12645e-115	down	-0.132
1454	PDIA3	4.96571e-120	-2.91565	0.368	0.75	1.42014e-115	down	-0.382
1455	TBL2	5.52216e-120	-2.96088	0.035	0.232	1.57928e-115	down	-0.197
1456	KCTD1	6.14399e-120	-2.06422	0.028	0.206	1.75712e-115	down	-0.178
1457	EXOSC5	7.7234e-120	-3.58645	0.054	0.29	2.20881e-115	down	-0.236
1458	PYM1	8.31129e-120	-2.4439	0.051	0.286	2.37695e-115	down	-0.235
1459	NDUFB5	1.00644e-119	-2.12291	0.151	0.524	2.87831e-115	down	-0.373
1460	REXO5	1.04039e-119	-2.93032	0.005	0.086	2.97542e-115	down	-0.081
1461	TMEM59	1.08936e-119	-2.59609	0.333	0.73	3.11547e-115	down	-0.397
1462	COQ4	1.1609e-119	-2.81052	0.101	0.413	3.32006e-115	down	-0.312
1463	CNBP	1.188e-119	-2.33553	0.361	0.762	3.39755e-115	down	-0.401
1464	BRAT1	1.2598e-119	-2.46315	0.054	0.295	3.6029e-115	down	-0.241
1465	KIAA1522	1.27201e-119	-2.12931	0.06	0.314	3.63781e-115	down	-0.254
1466	NPM3	1.88219e-119	-2.73372	0.036	0.234	5.38289e-115	down	-0.198
1468	MRPL4	2.23793e-119	-2.28264	0.119	0.457	6.40026e-115	down	-0.338
1469	PSMC3	2.37863e-119	-2.78656	0.203	0.585	6.80264e-115	down	-0.382
1470	SCAMP2	2.7918e-119	-2.2822	0.085	0.379	7.98426e-115	down	-0.294
1471	ATP6V1C1	2.85542e-119	-2.10907	0.071	0.345	8.16622e-115	down	-0.274
1473	HADH	4.22586e-119	-2.67886	0.055	0.295	1.20855e-114	down	-0.24
1474	TBCB	1.20081e-118	-2.35383	0.207	0.596	3.4342e-114	down	-0.389
1475	CLGN	1.51088e-118	-4.00697	0.006	0.093	4.32097e-114	down	-0.087
1476	C14orf119	1.82089e-118	-2.31965	0.099	0.408	5.20756e-114	down	-0.309
1477	CRIP1	2.3674e-118	12.2424	0.56	0	6.77052e-114	up	0.56
1478	SLC25A5	2.50717e-118	-2.45603	0.359	0.768	7.17026e-114	down	-0.409
1479	CDC25C	2.616e-118	-4.60635	0.003	0.063	7.48149e-114	down	-0.06
1480	MAN1B1	2.81221e-118	-2.82052	0.075	0.35	8.04265e-114	down	-0.275
1481	BRD2	3.33637e-118	11.2234	0.56	0	9.54168e-114	up	0.56
1482	NSUN5	3.50222e-118	-2.30331	0.044	0.263	1.0016e-113	down	-0.219
1483	GPX2	4.0074e-118	-5.8236	0.001	0.048	1.14608e-113	down	-0.047
1484	CCT5	4.07137e-118	-2.63707	0.252	0.65	1.16437e-113	down	-0.398
1485	GAS5	4.59445e-118	11.047	0.559	0	1.31397e-113	up	0.559
1487	ITGB8	6.89847e-118	-2.8522	0.039	0.244	1.97289e-113	down	-0.205
1488	PSMC5	6.91056e-118	-2.96457	0.229	0.611	1.97635e-113	down	-0.382
1491	TYMS	1.03103e-117	-3.25749	0.019	0.166	2.94863e-113	down	-0.147
1492	VTCN1	1.06683e-117	-3.41287	0.02	0.17	3.05102e-113	down	-0.15
[truncated: 3,400 more rows]
